# Supplementary material for: On the Molecular Evolution of Leptin, Leptin Receptor, and Endospanin
Source: Front Endocrinol (Lausanne). 2017 Apr 10;8:58. doi: 10.3389/fendo.2017.00058 (PMC5385356; doi:10.3389/fendo.2017.00058)
Supplement: Supplementary file 1 [file data_sheet_1.zip]

Archive with 9 entries (8 files):
- LEP.fas
- __MACOSX/
- __MACOSX/._LEP.fas
- LEPR.fas
- __MACOSX/._LEPR.fas
- LEPROT.fas
- __MACOSX/._LEPROT.fas
- LEPROTL1.fas
- __MACOSX/._LEPROTL1.fas
