# Supplementary material for: On the Molecular Evolution of Leptin, Leptin Receptor, and Endospanin
Source: Front Endocrinol (Lausanne). 2017 Apr 10;8:58. doi: 10.3389/fendo.2017.00058 (PMC5385356; doi:10.3389/fendo.2017.00058)
Supplement: Supplementary file 1 [file data_sheet_1.zip › LEP.fas]

>LEP_NM_000230.2_Homo_sapiens
GTGCCCATCCAAAAAGTCCAAGATGACACCAAAACCCTCATCAAGACAATTGTCACCAGGATCAATGACATTTCACACACGCAGTCAGTCTCCTCCAAACAGAAAGTCACCGGTTTGGACTTCATTCCTGGGCTCCACCCCATCCTGACCTTATCCAAGATGGACCAGACACTGGCAGTCTACCAACAGATCCTCACCAGTATGCCTTCCAGAAACGTGATCCAAATATCCAACGACCTGGAGAACCTCCGGGATCTTCTTCACGTGCTGGCCTTCTCTAAGAGCTGCCACTTGCCCTGGGCCAGTGGCCTGGAGACCTTGGACAGCCTGGGGGGTGTCCTGGAAGCTTCAGGCTACTCCACAGAGGTGGTGGCCCTGAGCAGGCTGCAGGGGTCTCTGCAGGACATGCTGTGGCAGCTGGACCTCAGCCCTGGGTGC
>LEP_NM_008493.3_Mus_musculus
GTGCCTATCCAGAAAGTCCAGGATGACACCAAAACCCTCATCAAGACCATTGTCACCAGGATCAATGACATTTCACACACGCAGTCGGTATCCGCCAAGCAGAGGGTCACTGGCTTGGACTTCATTCCTGGGCTTCACCCCATTCTGAGTTTGTCCAAGATGGACCAGACTCTGGCAGTCTATCAACAGGTCCTCACCAGCCTGCCTTCCCAAAATGTGCTGCAGATAGCCAATGACCTGGAGAATCTCCGAGACCTCCTCCATCTGCTGGCCTTCTCCAAGAGCTGCTCCCTGCCTCAGACCAGTGGCCTGCAGAAGCCAGAGAGCCTGGATGGCGTCCTGGAAGCCTCACTCTACTCCACAGAGGTGGTGGCTTTGAGCAGGCTGCAGGGCTCTCTGCAGGACATTCTTCAACAGTTGGATGTTAGCCCTGAATGC
>LEP_NM_013076.3_Rattus_norvegicus
GTGCCTATCCACAAAGTCCAGGATGACACCAAAACCCTCATCAAGACCATTGTCACCAGGATCAATGACATTTCACACACGCAGTCGGTATCCGCCAGGCAGAGGGTCACCGGTTTGGACTTCATTCCCGGGCTTCACCCCATTCTGAGTTTGTCCAAGATGGACCAGACCCTGGCAGTCTATCAACAGATCCTCACCAGCTTGCCTTCCCAAAACGTGCTGCAGATAGCTCATGACCTGGAGAACCTGCGAGACCTCCTCCATCTGCTGGCCTTCTCCAAGAGCTGCTCCCTGCCGCAGACCCGTGGCCTGCAGAAGCCAGAGAGCCTGGATGGCGTCCTGGAAGCCTCGCTCTACTCCACAGAGGTGGTGGCTCTGAGCAGGCTGCAGGGCTCTCTGCAGGACATTCTTCAACAGTTGGACCTTAGCCCTGAATGC
>LEP_NM_173928.2_Bos_taurus
GTGCCCATCTGCAAGGTCCAGGATGACACCAAAACCCTCATCAAGACAATTGTCACCAGGATCAATGACATCTCACACACGCAGTCCGTCTCCTCCAAACAGAGGGTCACTGGTTTGGACTTCATCCCTGGGCTCCACCCTCTCCTGAGTTTGTCCAAGATGGACCAGACATTGGCGATCTACCAACAGATCCTCACCAGTCTGCCTTCCAGAAATGTGGTCCAAATATCCAATGACCTGGAGAACCTCCGGGACCTTCTCCACCTGCTGGCCGCCTCCAAGAGCTGCCCCTTGCCGCAGGTCAGGGCCCTGGAGAGCTTGGAGAGCTTGGGCGTTGTCCTGGAAGCTTCCCTCTACTCCACCGAGGTGGTGGCCCTGAGCCGGCTGCAGGGGTCACTACAGGACATGTTGCGGCAGCTGGACCTCAGTCCCGGGTGC
>LEP_NM_213840.1_Sus_scrofa
GTGCCCATCTGGAGAGTCCAGGATGACACCAAAACCCTCATCAAGACGATTGTCACCAGGATCAGTGACATTTCACACATGCAGTCTGTCTCCTCCAAACAGAGGGTCACCGGTTTGGACTTCATCCCTGGGCTCCATCCTGTCCTGAGTTTGTCCAAGATGGACCAGACCCTGGCGATCTACCAACAGATCCTCACCAGTCTGCCTTCCAGAAATGTGATCCAAATATCGAATGACCTGGAGAACCTCCGGGACCTTCTCCACCTGCTGGCCTCCTCCAAGAGCTGCCCCTTGCCCCAGGCCAGGGCCCTGGAGACCTTGGAGAGCCTGGGCGGCGTCCTGGAAGCCTCCCTCTACTCCACGGAGGTGGTGGCCCTGAGCAGGCTGCAGGGGGCTCTGCAGGACATGCTGCGGCAGCTGGACCTCAGCCCTGGCTGC
>LEP_NM_001003070.1_Canis_lupus_familiaris
GTGCCAATCCGAAAAGTCCAGGATGACACCAAAACCCTCATCAAGACGATTGTCGCCAGGATCAATGACATTTCACACACGCAGTCTGTCTCCTCCAAACAGAGGGTCGCTGGTCTGGACTTCATTCCTGGGCTCCAACCAGTCCTGAGTTTGTCCAGGATGGACCAGACGTTGGCCATCTACCAACAGATCCTCAACAGTCTGCATTCCAGAAATGTGGTCCAAATATCTAATGACCTGGAGAACCTCCGGGACCTTCTCCACCTGCTGGCCTCCTCCAAGAGCTGCCCCTTGCCCCGGGCCAGGGGCCTGGAGACCTTTGAGAGCCTGGGCGGCGTCCTGGAAGCCTCACTCTACTCCACAGAGGTGGTGGCTCTGAACAGACTGCAGGCGGCCCTCCAGGACATGCTTCGGCGGCTGGACCTCAGCCCTGGGTGC
>LEP_NM_001163980.1_Equus_caballus
GTGCCCATCCGAAAAGTCCAGGATGACACCAAAACCCTCATCAAGACGATTGTCACCAGGATCAATGACATTTCACACACGCAGTCAGTCTCCTCCAAACAGAGGGTCACTGGTTTGGACTTCATTCCTGGGCTTCACCCTGTCCTGAGTTTGTCCAAGATGGACCAGACATTGGCAATCTACCAACAGATCCTTACAAGTCTGCCTTCCAGAAATGTGATCCAGATATCTAATGACCTGGAGAACCTCCGGGACCTTCTCCACCTGCTGGCCTCCTCCAAGAGTTGCCCCTTGCCCCAGGCCAGGGGTCTGGAGACCTTGGCGAGCCTGGGCGGTGTCCTGGAAGCTTCACTCTACTCCACAGAGGTGGTAGCCCTGAGCAGGCTGCAGGGGTCTCTGCAGGACATGCTGCAGCAGCTGGACCTCAGCCCTGGGTGC
>LEP_NM_001128576.1_Danio_rerio
ATTCCCGTTCATCAGCATGACCGGAATGTCAAACTGCAGGCAAAGACCATCATCGTCAGAATCAGGGAACACATTGACGGGCAAAATTTACTTCCAACGCTCATCATTGGGGATCCAGGACATTATCCAGAGGACAAACCCATCCAAGGGCTCGGCTCCATCATGGAAACCATTAATACCTTCCACAAGGTTCTTCAGAAGCTTCCAAATAAGCATGTTGACCAGATACGCCGAGATCTATCCACACTTCTGGGTTACCTGGAAGGC------------ATGGACTGCACACTGAAGGAATCAACAAATGGGAAAGCGCTGGACGCTTTTCTAGAGGACAGTGCTTCATATCCCTTTACTTTAGAGTACATGACTTTAAACAGACTGAAACAGTTTATGCAAAAGCTGATCGATAATCTGGACCAGCTGAAAATCTGC
>LEP_NM_001163069.1_Oryctolagus_cuniculus
GTGCCCATGCGGAAAGTCCAGGATGACACCAAGACCCTCATCAAAACCATTGTCACCAGGATCAGTGACATCTCACACACGCAGTCGGTCTCCTCCAGACAGAGGGTCGTCGGTTTGGACTTCATCCCTGGCCTCCACCCCAACCTGAGCTTGTCCACAATGGACCAGACGTTGGCCATCTACCAACAGATCCTCGCCAGTCTGCCGTCCCGAAATGTGATCCAAATAGCCAACGACCTGGAGAACCTCCGGGACCTTCTGCACCTGCTGGCCTCGTCCAAAAGCTGCCCCCTGCCCCGAGCCAGTGGCTTGGAGACCCTGGAGGGCCTGGGAGGCGTCCTGGAGGCGTCACTCTACTCCACGGAGGTGGTGGCCCTGAGCAGGCTGCAGGGGTTCCTGCAGGCAATGCTGCAGCAGCTGGACCTGGGCCCTGGGTGC
>LEP_NM_001042755.1_Macaca_mulatta
GTGCCCATCCAAAAAGTCCAAAGTGACACCAAAACCCTCATCAAGACAATTGTCACCAGGATCAATGACATTTCACACACGCAGTCGGTCTCCTCCAAACAGAGGGTCACTGGTTTGGACTTCATTCCTGGGCTCCACCCCGTCCTGACCTTATCCCAGATGGACCAGACACTGGCAATCTACCAACAGATCCTCATCAATCTGCCTTCCAGAAACGTGATCCAAATATCCAACGACTTGGAGAATCTCCGGGACCTTCTTCACCTGCTGGCCTTCTCTAAGAGCTGCCATTTGCCCTTGGCCAGTGGCCTGGAGACCTTGGAGAGCCTGGGGGATGTCCTGGAAGCTTCACTCTACTCCACGGAGGTGGTGGCCCTGAGCAGGCTGCAGGGGTCTCTGCAGGACATGCTGTGGCAGCTGGACCTCAGCCCTGGGTGC
>LEP_NM_001009850.1_Felis_catus
GTGCCAATCCGAAAAGTCCAGGATGACACCAAAACCCTCATCAAGACGATTGTCACCAGGATCAATGACATTTCACACACGCAGTCTGTCTCCTCCAAACAGAGAGTCGCTGGTCTTGACTTCATTCCTGGGCTCCACCCTGTCCTGAGTTTGTCCAAGATGGACCAGACATTGGCCATCTACCAACAGATCCTCACCGGTCTGCCTTCTAGAAACGTGGTCCAAATATCTAATGACCTAGAGAACCTCCGGGACCTTCTCCACCTGCTGGCTTCCTCCAAGAACTGTCCCTTGCCCCGGGCCAGGGGCCTGGAGACCCTCGAGAGCCTGGGCGGTGCCCTGGAAGCCTCACTCTACTCCACGGAGGTGGTGGCCCTGAGCAGGCTGCAGGCTTCTCTACAGGACATGCTTTGGCGGCTGGACCTCAGCCCTGGGTGC
>LEP_NM_001304929.1_Ailuropoda_melanoleuca
GTGCCCATCCGAAAAGTGCAGGATGACACCAAAACACTCATCAAGACGATTGTCACCAGGATCAATGACATTTCACACACG---GCTGTCTCCTCCAAACAGAGGGTCGCTGGTCTAGACTTCATTCCTGGGCTCCACCCGGTCCTCAGTCTGTCCAGGATGGACCAGACGTTGGCCATCTACCAACAGATCCTCACCAGTCTGCATTCCAGAAATGTGGTCCAAATATCTAATGACCTGGAGAACCTCCGGGACCTTCTCCACCTGCTGGCCTCCTCCAAGAGCTGCCCCTTGCCCCGGGCCAGGGGCCTGGAGAGCTTCGAGAGCCTGGGCGGTGTTCTAGAAGCCTCGCTGTACTCCACGGAGGTGGTGGCCCTGAGCAGGCTGCAGGCGGCCCTGCAGGACATGCTGCAGCGGCTGGACCTCAGCCCTGGGTGC
>LEP_NM_001193672.1_Pan_troglodytes
GTGCCCATCCAAAAAGTCCAAGATGACACCAAAACCCTCATCAAGACAATTGTCACCAGGATCAATGACATTTCACACACGCAGTCAGTCTCCTCCAAACAGAAGGTCACCGGTTTGGACTTCATTCCTGGGCTCCACCCTATCCTGACCTTATCCAAGATGGACCAGACACTGGCAGTCTACCAACAGATCCTCACCAGTATGCCTTCCAGAAACATGATCCAAATATCCAACGACCTGGAGAACCTCCGGGACCTTCTTCACGTGCTGGCCTTCTCTAAGAGCTGCCACTTGCCCTGGGCCAGTGGCCTGGAGACCTTGGACAGCCTGGGGGGTGTCCTGGAAGCTTCAGGCTACTCCACAGAGGTGGTGGCCCTGAGCAGGCTGCAGGGGTCTCTGCAGGACATGCTGTGGCAGCTGGACCTCAGCCCTGGGTGC
>LEP_XM_007078046.1_Panthera_tigris_altaica
GTGCCAATCCGAAAAGTCCAGGATGACACCAAAACCCTCATCAAGACGATTGTCACCAGGATCAATGACATTTCACACACGCAGTCTGTCTCCTCCAAACAGAGAGTCGCTGGTCTTGACTTCATTCCTGGGCTCCACCCTGTCCTGAGTTTGTCCAAGATGGACCAGACATTGGCCATCTACCAACAGATCCTCACCGGTCTGCCTTCTAGAAACGTGGTCCAAATATCTAATGACCTAGAGAACCTCCGGGACCTTCTCCACCTGCTGGCTTCCTCCAAGAACTGTCCCTTGCCCCGGGCCAGGGGCCTGGAGACCCTCGAGAGCCTGGGCGGTGCCCTGGAAGCCTCACTCTACTCCACGGAGGTGGTGGCCCTGAGCAGGCTGCAGGCTTCTCTACAGGACATGCTTTGGCGGCTGGACCTCAGCCCTGGGTGC
>LEP_XM_009003122.1_Callithrix_jacchus
GTGCCTATCCAAAGAGTTCAAGATGACACCAAAACCCTCATCAAGACGATTATCGCCAGGATCAATGATCTTTCACATACG---TCAGTCTCCCCCAGACAAAGGGTCACTGGTTTGGAATTCATTCCTGGGTTCCACAGTGACCTGAGCTTTTCCAAGATGGATGAGATACTGGCGACCTACCAACAGATTGTCATCAGTCTGCCTTCTGGAAACATGATCCAAATATCCAACGACCTGGAGAACCTCCGGGCCCTTCTTCACCTGCTGGCTGCCTCTAAGAGCTGCCACTTGCCCTGGGCCAGTGGTCTGGAGAACTTGGCAAACCTGGGGGGTGTCCTGGAAGTTTCGCTCTACTCCACGGAGGTGGTGGCCCTGAGCAGGCTGCGGGGGACCCTGAAGGACATACTGCAGCAGCTGGACCTCGGCCCTGCGTGC
>LEP_NM_001095714.1_Xenopus_laevis
ATAAAGGCTGATCGAGTCAAAAATGATGCAAAGCTGCTGGCAAGCACCTTGATAACCAGGATACAAGAGCATCCAATCCAGTTCCTTTTCCCCAGCAATCTAAAAATCAGTGGTTTGGATTTTATCCCAGATGAGCAGTTACTAGAAAGCCTGGAACACATGGATGAAACTCTTGAAGTTTTCCAAAAAATTCTCTCCAGTCTCCCAGAAAAT---GTTGATCAGATGTTGAGTGACATGGAGAACCTCCGCAGTCTCTTACAATCCCTGAGCACCATTATGGGATGCACAGCCAGAAAACACAGCCAATGTGACACTCAAGTGAACCTGACAGAGGAGTATGCCAAAGCCCCATACACTACAGAAAAAGTAGCACTGGATCGCCTCCAAAAATCCCTACATAGTATTGTCAAACACTTGGACCACATTACTGACTGC
>LEP_NM_001302928.1_Rhinopithecus_roxellana
GTGCCCATCCAGAAAGTCCAAAGTGACACCAAAACCCTCATCAAGACAATTGTCACCAGGATCAATGACATTTCACACACGCAGTCGGTCTCCTCCAAACAGAGGGTCACCGGTTTGGACTTCATTCCTGGGCTCCACCCCGTCCTGACCTTATCCCAGATGGACCAGACACTGGCAATCTACCAACAGATCCTCATCAATCTGACTTCCAGAAACGTGATCCAAATATCCAACGACTTGGAGAACCTCCGGGACCTTCTTCACCTGCTGGCCTTCTCTAAGAGCTGCCACTTGCCCTTGGCCAGTGGCCTGGAGACCTTGGAGAGCCTGGGGGGTGTCCTGGAAGCTTCACTCTACTCCACGGAGGTGGTGGCCCTGAGCAGGCTGCAGGGGTCTCTACAGGACATGCTGTGGCAGCTGGACCTCAGCCCTGGGTGC
>LEP_XM_004741831.1_Mustela_putorius_furo
GTGCCCATCCGAAAAGTCCAGGATGATACCAAAACCCTCATCAAGACGATTGTCACCAGGATCAGTGACATTTCACACACG---GCTGTCTCCTCCAAACAGAGGGTCGCTGGTCTAGACTTCATTCCTGGGCTCCACCCTGTCCTGAGTCTGTCCAGGATGGACCAGACATTGGCCATCTACCAACAGATCCTCACCAGTCTGCATTCCAGAAATGTGATCCAAATATCTAATGACCTGGAGAACCTCCGAGATCTTCTCCGCCTGCTGGCCTCTTCCAAGAGCTGCCCCTTGCCCCGGGCCAGGGGCCTGGAGAGCTTTGAGAGCCTGGGTGGTATCCTAGAAGCCTCACTCTACTCCACGGAGGTGGTGGCCCTGAGTAGGCTGCAGGCGGCCCTCCAGGACATGCTTGGGCGGCTGGACCTCAGCCCTGGGTGC
>LEP_XM_005319417.2_Ictidomys_tridecemlineatus
GTGCCCATCCGAAAAGTCCAGGATGACACCAAAACCCTCATCAAGACTATTGTCACCAGGATCAATGACATTTCACACACG---TCGGTGTCCTCCAAGCAGAGGGTCACTGGTTTGGACTTCATTCCTGGGCTTCACCCGGTCCTGAGTTTGTCCAAAATGGACCAGACATTGGCAGTCTACCAACAGATCCTCACCAGTCTGCCTTCCCAAAATGTGATGCAAATATCTAATGACCTGGAGAACCTCCGGGACCTTCTCCGCCTGCTGGCTTCCTCCAAGAGCTGCCCTCTGCCCCAGACCAGTGGTCTGGAGACTCTAGAGAGCCTGGATGGTGTCCTGGAAGCCTCTCTCTATTCCACAGAGGTAGTGGCTCTGAGCAGGCTGCAAGGGTCTCTACAGGGGATGCTGAGGCAGCTGGACTTCAGCCCCAGATGC
>LEP_NM_001311207.1_Taeniopygia_guttata
GTGCGGCTCGAGGGGCTCCGAGCGGACGCGCGGGCCCTGACCCGGACCCTCAGCACGCGCCTGCAGCAGCTCCAG---------CTGTTCCCGCTGACCCTGCGCCTCAGCGGGCTGGAGGGGGTCCCGGAGGAGGGGGTCCCGGAGGGGCTGGGCTGGGCCGCCCAGCGGCTGCAGCTCTTCCAGCGGCTCCTGGGGGCGCTGCCCCCCGACCGCCTGGCCCAGGTGGCCAACGACCTGGAGAACCTGCGCAGCCTGCTGGCCCTGCTGGGGACCCTGCTGGGCTGCCCCCCGCCCCGCGACCCCCGC---CCGCCGCCCCCC---------GCCCCGCTGGCCGAGGCTCCGCACACCGTGGCCGGGGTGGCCCTGGCGCGGCTCCGCCGCTGCCTGGACGGGGTCGCCGCCTGCCTGGAGGGGGTCCCCGCGTGT
>LEP_XM_005550686.1_Macaca_fascicularis
GTGCCCATCCAAAAAGTCCAAAGTGACACCAAAACCCTCATCAAGACAATTGTCACCAGGATCAATGACATTTCACACACG---TCGGTCTCCTCCAAACAGAGGGTCACTGGTTTGGACTTCATTCCTGGGCTCCACCCCGTCCTGACCTTATCCCAGATGGACCAGACACTGGCAGTCTACCAACAGATCCTCATCAATCTGCCTTCCAGAAACGTGATCCAAATATCCAACGACTTGGAGAATCTCCGGGACCTTCTTCACCTGCTGGCCTTCTCTAAGAGCTGCCATTTGCCCTTGGCCAGTGGCCTGGAGACCTTGGAGAGCCTGGGGGATGTCCTGGAAGCTTCACTCTACTCCACGGAGGTGGTGGCCCTGAGCAGGCTGCAGGGGTCTCTGCAGGACATGCTGTGGCAGCTGGACCTCAGCCCTGGGTGC
>LEP_XM_003497511.2_Cricetulus_griseus
GTGCCAATCCAGAAAGTCCAGGATGACACCAAAACCCTCATCAAGACCATTGTCACCAGGATCAATGACATTTCACACACGCAGTCGGTATCTGCCAAGCAGAGGGTCACTGGTTTGGACTTCATTCCTGGGCTCCACCCCATCCTGAGTTTGTCCAAAATGGACCAGACTCTGGCAGTCTACCAACAGATCCTCACCAGTCTGCCTTCCCGAAACGTTGTGCAAATATCTAATGACCTGGAGAACCTCCGAGACCTTCTCCATCTGCTGGCCTCCTCCAAGAGCTGCTCCCTGCCTCCGACCAGTGAGCTGCAGCAGCTAGAGAGCCTGGATGGTGTCCTGGAAGCCTCACTATACTCCACGGAGGTGGTGGCACTAAGCAGGCTGCAGGGATCTCTGCAGGACATTCTCCAACAGCTGGACCTTAGCCCTGAATGC
>LEP_XM_004265474.1_Orcinus_orca
GTGCCCATCCGAAAAGTCCAGGATGACACCAAAACCCTCATCAAGACGATTGTCACCAGGATCAATGACATATCACACACG---TCCGTCTCCTCCAAACAGAGGGTCACTGGTTTGGACTTCATCCCTGGGCTCACCCCTGTCCTGAGTTTGTCCAAGATGGACCAGACATTGGCGATCTACCAACAGATCCTCACCAGTCTGCCTTCCAGAAATGTGATCCAAATATCTAATGACCTGGAGAACCTCCGGGACCTTCTCCACCTGCTGGCCTCCTCCAAGAGCTGCCCCTTGCCCCAGGCCAGAGCCCTGGAGACCTTGGAGAGCCTGGGCGGCGTCCTGGAAGCCTCCCTCTACTCCACGGAGGTGGTGGCCCTGAGCAGGCTGCAGGGGTCTCTGCAGGACATGCTGCGGCAGCTGGACCTCAGCCCTGGGTGC
>LEP_XM_004856402.1_Heterocephalus_glaber
GTACCCATCCAAAAAGTCCAGGATGACACCAAGACCCTCATCAAGACCATTGTCTCCAGGATCAATGACATTTCACACATGCAATCAGTGTCCTCCAAACACAAGGTCACTGGTTTAGACTTCATTCCT---CTCTACCCGGACCTGAGCTTCTCCAAGATGGACCAGACATTGGCAGTCTATCAACAGATCATCAGCAATCTGCCTTCCCGAAATATGGTGCAAATATCTAATGACCTGGATAATCTCCAGAATCTTGTCCACATGCTGGCCTCTTCTAAGGGTTGCCCTCTGCCCCAAACCAGGGGCCCAGAGCTTCTGGAGAACCTGGGTGGTGCCCTCAAAGAATCAATCTACTCCACAGAGGTGGTGGCCCTCAGCAGGCTGCAGAGGTTTCTGCAGGAAATGCTGCTGCAGCTAGACCACAACACCATGTGC
>LEP_XM_011995920.1_Mandrillus_leucophaeus
GTGCCCATCCAAAAAGTCCAAAGTGACACCAAAACCCTCATCAAGACAATTGTCACCAGGATCAATGACATTTCACACACGCAGTCGGTCTCCTCCAAACAGAGGGTCACTGGTTTGGACTTCATTCCTGGGCTCCACCCCATCCTGACCTTATCCCAGATGGACCAGACACTGGCAATCTACCAACAGATCCTCATCAATCTGCCTTCCAGAAACGTGATCCAAATATCCAACGACTTGGAGAATCTCCGGGACCTTCTTCACCTGCTGGCCTTCTCTAAGAGCTGCCATTTGCCCTTGGCCAGTGGCCTGGAGACCTTGGAGAGCCTGGGGGATGTCCTGGAAGCTTCACTCTACTCCACGGAGGTGGTGGCCCTGAGCAGGCTGCAGGGGTCTCTGCAGGACATGCTGTGGCAGCTGGACCTCAGCCCTGGGTGC
>LEP_XM_011939538.1_Colobus_angolensis_palliatus
GTGCCCATCCAGAAAGTCCAAAGTGATACCAAAACCCTCATCAAGACAATTGTCACCAGGATCAATGACATTTCACACACGCAGTCGGTCTCCTCCAAACAGAGGGTCACCGGTTTGGACTTCATTCCTGGGCTCCACCCTGTCCTGACCTTATCCCAGATGGACCAGACACTGGCAATCTACCAACAGATCCTCATCAATCTGACTTCCAGAAACGTGATCCAAATATCCAATGACTTGGAGAACCTCCGGGGCCTTCTTCACCTGCTGGCCTTCTCTAAGAGCTGCCACTTGCCCTTGGCCGGTGGCCTGGAGACCTTGGAGAGCCTGGGGGGTGTCCTGGAAGCTTCACTCTACTCCACGGAGGTGGTGGCCCTGAGCAGGCTGCAGAGGTCTCTACAGGACATGCTGTGGCAGCTGGACCTCAGCCCTGGGTGC
>LEP_XM_011729516.1_Macaca_nemestrina
GTGCCCATCCAAAAAGTCCAAAGTGACACCAAAACCCTCATCAAGACAATTGTCACCAGGATCAATGACATTTCACACACG---TCGGTCTCCTCCAAACAGAGGGTCACTGGTTTGGACTTCATTCCTGGGCTCCACCCCGTCCTGACCTTATCCCAGATGGACCAGACACTGGCAATCTACCAACAGATCCTCATCAATCTGCCTTCCAGAAACGTGATCCAAATATCCAACGACTTGGAGAATCTCCGGGACCTTCTTCACCTGCTGGCCTTCTCTAAGAGCTGCCATTTGCCCTTGGCCAGTGGCCTGGAGACCTTGGAGAGCCTGGGGGATGTCCTGGAAGCTTCACTCTACTCCACGGAGGTGGTGGCCCTGAGCAGGCTGCAGGGGTCTCTGCAGGACATGCTGTGGCAGCTGGACCTCAGCCCTGGGTGC
>LEP_XM_010975628.1_Camelus_dromedarius
GTGCCCATCCAAAAAGTTCAGGATGACACCAAAACCCTCATCAAGACGATCGTCACCAGGATCAACGACATTTCACACACGCAGTTGGTCTCCTCCAAGCAGAGGGTCACTGGTTTGGACTTCATCCCTGGGCTCCACCCTGTCTTGAGTTTATCCAAGATGGACCAGACCTTGGCGATCTACCAACAGATCCTCACCAGTCTGCCTTCCAGAAATGTGATCCAAATATCTAATGACCTGGAGAACCTGCGGGACCTTCTCCACCTGTTGGCTTCCTCCAAGAGCTGCCCCTTGCCCCAGGCCAGGGCCCTCGAGACCTTGGAGAGCCTGGGCAGCGTCCTGGAAGCCTCCCTCTACTCCACGGAGGTGGTGGCCCTGAGCAGGCTGCAGGGATCACTGCAGGACATGCTGCAGCAGCTGGACCTCAGCCTTGGGTGC
>LEP_XM_010947570.1_Camelus_bactrianus
GTGCCCATCCAAAAAGTTCAGGATGACACCAAAACCCTCATCAAGACGATCGTCACCAGGATCAACGACATTTCACACACGCAGTTGGTCTCCTCCAAGCAGAGGGTCACTGGTTTGGACTTCATCCCTGGGCTCCACCCTGTCTTGAGTTTATCCAAGATGGACCAGACCTTGGCGATCTACCAACAGATCCTCACCAGTCTGCCTTCCAGAAATGTGATCCAAATATCTAATGACCTGGAGAACCTGCGGGACCTTCTCCACCTGTTGGCTTCCTCCAAGAGCTGCCCCTTGCCCCAGGCCAGGGCCCTCGAGACCTTGGAGAGCCTGGGCAGCGTCCTGGAAGCCTCCCTCTACTCCACGGAGGTGGTGGCCCTGAGCAGGCTGCAGGGATCACTGCAGGACATGCTGCAGCAGCTGGACCTCAGCCTTGGGTGC
>LEP_XM_008705840.1_Ursus_maritimus
GTGCCGATCCGAAAAGTGCAGGATGACACCAAAACACTCATCAAGACGATTGTCACCAGGATCAATGACATTTCACACACGCAGGCTGTCTCCTCCAAACAGAGGGTCGCTGGTCTAGACTTCATTCCTGGGCTCCACCCGGTCCTCAGTCTGTCCAGGATGGACCAGACGTTGGCCATCTACCAACAGATCCTCACCAGTCTGCATTCCAGAAATGTGGTCCAAATATCTAATGACCTGGAGAACCTCCGGGACCTTCTCCACTTGCTGGCCTCCTCCAAGAGCTGCCCCTTGCCCCGGGCCAGGGGCCTGGAGAGCTTCGAGAGCCTGGGCGGTGTTCTAGAAGCCTCGCTGTACTCCACGGAGGTGGTGGCCCTGAGCAGGCTGCAGGCGGCCCTGCAGGACATGCTGCGGCGGCTGGACCTCAGCCCTGGGTGC
>LEP_XM_007982824.1_Chlorocebus_sabaeus
GTGCCCATCCAAAAAGTCCAAAGTGACACCAAAACCCTCATCAAGACAATTGTCACCAGGATCAATGACATTTCACACACG---TCGGTCTCCTCCAAACAGAGGGTCACTGGTTTGGACTTCATTCCTGGGCTCCACCCCATCCTGACCTTATCCCAGATGGACCAGACACTGGCAATCTACCAACAGATCCTCATCAATCTGCCTTCCAGAAACGTGATCCAAATATCCAACGACTTGGAGAACCTCCGGGACCTTCTTCACCTGCTGGCCTTCTCTAAGAGCTGCCACTTGCCCTGGGCCAGTGGGCTGGAGACCTTGGAGAGCCTGGGGGGTGTCCTGGAAGCTTCACTCTACTCCACGGAGGTGGTGGCCCTAAGCAGGCTGCAGGGGTCTCTGCAGGACATGCTGTGGCAGCTGGACCTCAGCCCTGGGTGC
>LEP_XM_007469671.1_Lipotes_vexillifer
GTGCCCATCCGAAAAGTCCAGGATGACACCAAAACCCTCATCAAGACGATTGTCACCAGGATCAATGACATATCACACACGCAGTCCGTCTCCTCCAAACAGAGGGTCACTGGTTTGGACTTCATCCCTGGGCTCACCCCTGTCCTGAGTTTGTCCAAGATGGACCAGACATTGGCGATCTACCAACAAATCCTCACCAGTCTGCCTTCCAGAAATGTGATCCAAATATCTAATGACCTGGAGAACCTCCGGGACCTTCTCCACCTGCTGGCCTCCTCCAAGAGCTGCCCCTTGCCCCAGGCCAGAGCCCTGGAGACCTTGGAGAGCCTGGGCGGCGTCCTGGAAGCCTCCCTCTACTCCACGGAGGTGGTGGCCCTGAGCAGGCTGCAGGGGTCTCTGCAGGACATGCTGCGGCAGCTGGACCTTAGCCCTGGGTGC
>LEP_XM_007119739.1_Physeter_catodon
GTGCCCATCCGAAAAGTCCAGGATGACACCAAAACCCTCATCAAGACGATCGTCACCAGGATCAATGACATATCACACACGCAGTCCGTCTCCTCCAAACAGAGGGTCACTGGTTTGGACTTCATCCCTGGGCTCCTCCCTGTCCTGAGTTTGTCCAAGATGGACCAGACATTGGCGATCTACCAACAGATCCTCACCAGTCTGCCTTCCAGAAATGTGATCCAAATATCTAATGACCTGGAGAATCTCCGGGACCTTCTCCACCTGCTGGCCTCCTCCAAGAGCTGCCCCTTGCCCCAGGCCAGAGCCCCGGAGACCTTGGAGAGCCTGGGCGGCGTCCTGGAAGCCTCCCTCTACTCCACGGAGGTGGTGGCCCTGAGCAGGCTGCAGGGGTCTCTGCAGGACATGCTGCGGCAGCTGGACCTCAGCCCTGGGTGC
>LEP_XM_006747878.1_Leptonychotes_weddellii
GTGCCCATCCAAAAAGTTCAGGATGACACCAAAACCCTCATCAGGACGATTATCGCCAGGATCAATGACATTTCACAA---CCGGGTGTCTGCTCCAGACCAAGGGTTGCTGGTCTAGACTTCATTCCTGGGCCCCAGTCGGTCCGGACTCTGTCCGGGATGAACCAGATGTTGGCCATCTACCAACAGATCCTCACCAGTCTGCATTCCAGAAGTGTGGTCCAAATAGCTAATGACCTGGCGAACCTCCGGGACCTTCTCCACCTGCTGGCCTCCGCCAAGAGCTGCCCCTTGCCCCGGGCCAGGGGCCTGGAGAACATCAAGAGCCTGCGCGATGTCCTAAAAGCCTCAGTGCACTCCGCAGAGGTGGTGGCCCTGAGCAGGCTGCGGGCAGCCCTCCAGGGCATGCTTCGACAGCTGGACCGCAACCCTGGGTGC
>LEP_XM_005981398.1_Pantholops_hodgsonii
GTGCCCATCCGCAGGGTCCAGGATGACACCAAAACCCTCATCAAGACGATTGTCACCAGGATCAATGACATCTCACACACGCAGTCCGTCTCCTCCAAACAGAGGGTCACTGGTTTGGACTTCATCCCTGGGCTCCACCCTCTCCTGAGTTTGTCCAAGATGGACCAGACATTGGCAATCTACCAACAGATCCTCACCAGTCTGCCTTCCAGAAATGTGATCCAAATATCTAATGACCTGGAGAACCTCCGGGACCTTCTCCACCTGCTGGCTGCCTCCAAGAGCTGCCCCTTGCCACAGTTCAGGGCCCTGGAGAGCTTGGAGAGCCTGGGTGTCGTCCTGGAAGCCTCCCTCTACTCCACCGAGGTGGTGGCCCTGAGCCGGCTACAGGGGTCTCTACAGGACATGTTGCGGCAGCTGGACCTCAGCCCTGGGTGC
>LEP_XM_004418725.1_Ceratotherium_simum_simum
GTGCCCATCCAAAAAGTCCAGGATGACACCAAAACCCTCATCAAGACGATTGTCACCAGGATCAATGACATTTCACAC---ATGTCAGTCTCCTCCAAACAGAGGGTCACTGGTTTGGACTTCATTCCTGGGCTTCACCCTGTCCTAAGTTTGTCCAAGATGGACCAGACATTGGCGATCTACCAACAGATCCTTACGAGTCTGCCTTCCAGAAATGTGATCCAAATATCTAATGACCTGGAGAACCTCCGGGACCTTCTCCACCTGCTGGCCTCCTCCAAGAGCTGCCCCTTGCCTCAGGCTAGGGGCCTGGAGACATTGGTGAGCCTGGGCGGTGTCCTGGAAGCCTCCCTCTACTCCACAGAGGTGGTGGCCCTGAGCAGGCTGCAGGGGTCTCTGCAGGACATGCTGCAGCAGCTGGACCTCACCCCTGGGTGC
>LEP_XM_010343298.1_Saimiri_boliviensis_boliviensis
GTGCCCATCCAAAGAGTTCAAGATGACACCAAAACCCTCATCAAGACAATTATCACCCGGATCAATAATCTGTCACATACG---TCGGTCTCCCCCAAACAAAGGATCACCGGTTTGGACTTCATTCCCGAGTTCCACTCTGACCTGAGCTTTTCCAAGATGGACGAGATACTGGCGATCTACCAACAGATTGTCCTCAGTCTGCCTTCCGGAAACATGATCCAAATATCCAACGACCTGGAGAACCTCCGGGCCCTTCTTCACCTGCTGGCCGCCTCTAAGAGCTGCCACTTGCCCTGGGCCAGTGGTCTGGAGACCTTGGCAAACCTGGGGGGTGTCCTGGAAGCTTCGCTCTACTCCACGGAGGTGGTGGCTCTGAGCAGGCTGCAGGGGTCTCTGCAGGACATGCTGCAGCAGCTGGACCTCGGGCCTGCATGC
>LEP_XM_003896546.2_Papio_anubis
GTGCCCATCCAAAAAGTCCAAAGTGACACCAAAACCCTCATCAAGACAATTGTCACCAGGATCAATGACATTTCACACACGCAGTCGGTCTCCTCCAAACAGAGGGTCACTGGTTTGGACTTCATTCCTGGGCTCCACCCCGTCCTGACCTTATCCCAGATGGACCAGACACTGGCAATCTACCAACAGATCCTCATCAATCTGCCTTCCAGAAAGGTGATCCAAATATCCAATGACTTGGAGAATCTCCGGGACCTTCTTCACCTGCTGGCCTTCTCTAAGAGCTGCCATTTGCCCTTGGCCAGTGGCCTGGAGACCTTGGAGAGCCTGGGGGATGTCCTGGAAGCTTCACTCTACTCCACGGAGGTGGTGGCCCTGAGCAGGCTGCAGGGGTCTCTGCAGGACATGCTGTGGCAGCTGGACCTCAGCCCTGGGTGC
>LEP_XM_003806045.1_Pan_paniscus
GTGCCCATCCAAAAAGTCCAAGATGACACCAAAACCCTCATCAAGACAATTGTCACCAGGATCAATGACATTTCACACACGCAGTCAGTCTCCTCCAAACAGAAGGTCACCGGTTTGGACTTCATTCCTGGGCTCCACCCTATCCTGACCTTATCCAAGATGGACCAGACACTGGCAGTCTACCAACAGATCCTCACCAGTATGCCTTCCAGAAACATGATCCAAATATCCAACGACCTGGAGAACCTCCGGGACCTTCTTCACGTGCTGGCCTTCTCTAAGAGCTGCCACTTGCCCTGGGCCAGTGGCCTGGAGACCTTGGACAGCCTGGGGGGTGTCCTGGAAGCTTCAGGCTACTCCACAGAGGTGGTGGCCCTGAGCAGGCTGCAGGGGTCTCTGCAGGACATGCTGTGGCAGCTGGACCTCAGCCCTGGGTGC
>LEP_XM_005679433.1_Capra_hircus
GTGCCCATCCGCAAGGTCCAGGATGACACCAAAACCCTCATCAAGACGATTGTCACCAGGATCAATGACATCTCACACACGCAGTCCGTCTCCTCCAAACAGAGGGTCACTGGTTTGGACTTCATCCCTGGGCTCCACCCTCTCCTGAGTTTGTCCAAGATGGACCAGACATTGGCAATCTACCAACAGATCCTCGCCAGTCTGCCTTCCAGAAATGTGATCCAAATATCTAATGACCTGGAGAACCTCCGGGACCTTCTCCACCTGCTGGCCGCCTCCAAGAGCTGCCCCTTACCACAGGTCAGGGCCCTGGAGAGCTTGGAGAGCCTGGGCGTCGTCCTGGAAGCCTCCCTCTACTCCACCGAGGTGGTGGCCCTGAGCCGGCTACAGGGGTCTCTACAGGACATGTTGCGGCAGCTGGACCTCAGCCCTGGGTGC
>LEP_XM_007504260.1_Monodelphis_domestica
GTGCCCATCCGGAAAGTCCAAGATGACACAAAAACCCTCACCAAGACTATCATCACCAGGATCAATGACATCTCACACATGTATTCAATCTCTGCCAAACAGAGGGTAACTGGCTTGGATTTCATCCCGGGGCTTCATCCTTTCCAGAGTTTGTCAGACATGGACCAGACTTTGGCCATCTACCAGCAGATCCTCTCCAATCTGTCTTCCAGAAACATGGTACAAATATCCAACGACCTTGAAAACCTCAGGGACCTTCTCCATTTGCTGGGTTCCTTGAAGAGCTGTCCCTTTGATGAAGCTGATGGTTTGAGTTCTTTGGGGAATTTGGAAGGGGTCATGGAAGCCTCACTGTATTCCACAGAGGTTGTGACCCTGACCCGACTTCAGAAGTCCCTGTATGGCATGCTCCAACAGCTGGATCTCATCCATGGTTGC
>LEP_XM_005078071.2_Mesocricetus_auratus
GTGCCAATCCAGAAAGTCCAGGATGACACCAAAACCCTCATCAAGACCATTGTCACCAGGATCAATGACATTTCACACACGCAGTCGGTATCTGCCAAGCAGAGGGTCACTGGTTTGGACTTCATTCCTGGGCTCCACCCCATCCTGACTTTGTCCAAGATGGACCAGACTCTGGCAGTCTACCAACAGATCCTCACCAGCCTGCCTTCCCGAAACGTGGTGCAAATATCTAACGACCTGGAGAACCTCCGAGACCTTCTCCATCTGCTGGCCTCCTCCAAGAGCTGCTCCCTGCCTCAGACCAGTGAGCTGCAGACGCGAGAGAGCCTGGATGGTGTCCTGGAAGCTTCACTCTACTCCACAGAGGTGGTGGCTCTCAGCAGGCTGCAGGGCTCTCTGCAGGACATTCTCCGACAGCTGGACCTTAGCCCTGAATGC
>LEP_NM_001311192.1_Aquila_chrysaetos_canadensis
GTCCGGCTGGAGAAGGTCCGGGCGGACACCAGGAACCTCACCCGCACCCTCAGCACCCGCATCCAGCAGCTGCAG---------CTCTTCCCCCTGAGCCTGAAGATCAGCGGGCTGGAGGCCATCCCGGGGGAGGGGGCTCCCGAGGGGCTGGGGGCCATGGACCACCGCCTCCAGCTCTTCCAGCGCCTGCTGGGCGGCCTGGCGGGCAACCCGCTGGCCCAGATCGCCAACGACATGGAGAACCTCCGCAGCCTCCTGGCCGCCCTGGCCACCCACCTGGGCTGCCCCCTGCCCCGCACCCCCCCG---GGACCCCCGGGACCCTTATCCGACTTGCTGGTCGAAGCACCCCACACCGCCGCCGGGCTGGCCCTGGCGCGGCTTCGCGTTTGCCTGGACGGCATCGCCGCCCGCCTCGACGGCCTCCCCGCCTGC
>LEP_NM_001311191.1_Haliaeetus_leucocephalus
GTCCGGCTGGAGAAGGTCCGGGCGGACACCAGGAACCTCACCCGCCCCCTCAGCACCCGCATCCAGCAGCTGCAG---------CTCTTCCCCCTGAGCCTGAAGATCAGCGGGCTGGAGGCCATCCCGGGGGAGGGGGCTCCCGAGGGGCTGGGGGCCATGGACCACCGTCTCCAGCTCTTCCAGCGCCTGCTGGGCGGCCTGGCGGGCAACCCGCTTGCCCAGATTGCCAACGACATGGAGAACCTCCGCAGCCTCCTGGCCGCCCTGGCCACCCACCTGGGCTGTCCCCCGCTCCGCACCCCCCCG---GGGCCCCCGGGACCCTTATCCGACTTGCTGGTCGAAGCACCCCACACTGCCGCCGGGCTGGCCCTGGCGCGGCTTCGCGTTTGCCTGGACGGCATCGCCGCCCGCCTCGATGGCCTCCCTGCCTGC
>LEP_XM_002931835.3_Xenopus_(Silurana)_tropicalis
ATAAAGGCTGATCGAGTCAAAAATGATGCAAAGATGTTGGCAAGGACCTTGATAACCAGGATACAAGAGCACCCGATCCAGTTCCTTTTCCCCAGCAATCTGAAAATCAATGGTTTGGATTTTATCCCAGATGAGCAGATACTAGAAAGCCTGGAAAGTATGGATGAAACTCTTGAAGTTTTCCAAAAAATTTTCTCCAGTCTTCCAGAAAAT---GTTGATCAGATGTTGAGTGACATGGAAAATCTCCGCAGTCTCTTACAGTTACTGGGCAACATTATGGGATGTACAACCAGAAAACCCACCCAATGTGACACTCAGGTGAACCTGACAGAAGAATATGCTAAAGCCCCTTATACTACAGAAAAGGTAGCGCTGGATCGCCTCCAAAAATCCCTGCATAGTATTGTCAAACACTTGGACCACATCACTGACTGC
>LEP_XM_005868914.1_Myotis_brandtii
GCGCCCATCCAGAAAGTCCAGGATGACACCAAAACCCTCATCAAGACGATTGTCACCAGGATCAACGACATTTCACACACGCGGTCGGTCTCCTCCAAACAGAGGGTCACTGGTTTGGACTTCATTCCTGGGCTCCACCCTATCCTGAGTTTGTCCAGGATGGACCAGACATTGGCAATTTACCAACAGATCCTCACCAGCCTGCCTTCCGGAAACGTGCTCCAAATATCTAACGACCTGGAGAACCTCCGGGACCTTCTCCACCTGCTGGCCTCCTCCAACAGCTGCCCCTTCCCCCGGACCAGGAGCCTGAAGACCTTGGAGGGCCTGGACGATGCCCTGGAAGCTTCCCTCTACTCCACAGAGGTGGTGGTCCTGAGCAGGCTGCAGGGGTCTCTGCAGGACATGCTACAGCAGCTGGACTTCAGCCCTGGGTGC
>LEP_XM_005893666.1_Bos_mutus
GTGCCCATCAGCAAGGTCCAGGATGACACCAAAACCCTCATCAAGACGATTGTCACCAGGATCAATGACATCTCACACACGCAGTCCGTCTCCTCCAAACAGAGGGTCACTGGTTTGGACTTCATCCCTGGGCTCCACCCTCTCCTGAGTTTGTCCAAGATGGACCAGACATTGGCGATCTACCAACAGATCCTCACCAGTCTGCCTTCCAGAAATGTGGTCCAAATATCCAATGACCTGGAGAACCTCCGGGACCTTCTCCACCTGCTGGCCGCCTCCAAGAGCTGCCCCTTGCCGCAGGTCAGGGCCCTGGAGAGCTTGGAGAGCTTGGGCGTCGTCCTGGAAGCTTCCCTCTACTCCACTGAGGTGGTGGCCCTGAGCCGGCTGCAGGGGTCACTACAGGACATGTTGCGGCAGCTGGACCTCAGTCCTGGGTGC
>LEP_XM_012087965.1_Cercocebus_atys
GTGCCCATCCAAAAAGTCCAAAGTGACACCAAAACCCTCATCAAGACAATTGTCACCAGGATCAATGACATTTCACACACGCAGTCGGTCTCCTCCAAACAGAGGGTCACTGGTTTGGACTTCATTCCTGGGCTCCACCCCGTCCTGACCTTATCCCAGATGGACCAGACACTGGCAATCTACCAACAGATCCTCATCAATCTGCCTTCCAGAAACGTGATCCAAATATCCAACGACTTGGAGAATCTCCGGGACCTTCTTCACCTGCTGGCCTTCTCTAAGAGCTGCCATTTGCCCTTGGCCAGTGGCCTGGAGACCTTGGAGAGCCTGGGGGATGTCCTGGAAGCTTCACTCTACTCCACGGAGGTGGTGGCCCTGAGCAGGCTGCAGGGGTCTCTGCAGGACATGCTGTGGCAGCTGGACCTCAGCCCTGGGTGC
>LEP_XM_011357185.1_Pteropus_vampyrus
ATGCCCATCCGAAAAGTCCAGGATGACACCAAAATTCTCATCAAGACGATTGTCACCAGGATCAATGATATTTCACACACGCAGTCGGTCTCCTCTAAACAGAAGGTCACTGGTTTGGACTTCATTCCTCGGCTCCACACTGCTCTGACTTTGTCCAAGATGGACCAGACATTAGCAATCTACCAACAGATCCTCACCACTCTGTCTTCCGGAAATGTGATCCAAATATCTAACGACCTAGAGAACCTCCGGGACCTTCTCCATCTGCTGGCCTCCTTCAGAAGCTGTCCCTTCCCCCGGGCCAGCAGCCCGAAGACCTTGAAGGGCCTGGGCGATGTCCTAGAAACCTCGTTCTACTCCACAGAGGTGGTGGCCCTGAGCAGGCTGCAGGGGTTTCTGCAGGACATGCTACAGCAGCTGGACTTCAGCCCTGGGTGC
>LEP_XM_010831717.1_Bison_bison_bison
GTGCCCATCCGCAAGGTCCAGGATGACACCAAAACCCTCATCAAGACAATTGTCACCAGGATCAATGACATCTCACACACGCAGTCCGTCTCCTCCAAACAGAGGGTCACTGGTTTGGACTTCATCCCTGGGCTCCACCCTCTCCTGAGTTTGTCCAAGATGGACCAGACATTGGCGATCTACCAACAGATCCTCACCAGTCTGCCTTCCAGAAATGTGGTCCAAATATCCAATGACCTGGAGAACCTCCGGGACCTTCTCCACCTGCTGGCCGCCTCCAAGAGCTGCCCCTTGCCGCAGGTCAGGGCCCTGGAGAGCTTGGAGAGCTTGGGCGTCGTCCTGGAAGCTTCCCTCTACTCCACTGAGGTGGTGGCCCTGAGCCGGCTGCAGGGGTCACTACAGGACATGTTGCGGCAGCTGGACCTCAGTCCTGGGTGC
>LEP_XM_010633442.1_Fukomys_damarensis
GTGCCCATCCAAAAAGTCCACGATGACACCAAGATCCTCATCAAGACCATTGTCTCCAGGATCAATGAAATTTCACACATGCAATCAGTGTCCTCCAAACACAAAGTCACTGGTTTGGACTTCATTCCC---TTCTACCCAGACCTGAGTTTCTCCAAGATGGACCAGACACTGGCAGTCTATCAACAGATCATCATCAATTTGTCTTCCCGAACTATGGTGCAAATTTCTAATGACCTGGATAATCTCCGGAATCTTGTCCACATGCTAGCCTCCTTTAGGGGCTGCCCTGTGCCCCAAACCAGGGGCCCAGACCTCCTGGAAAACCTGGGTGGTGCCTTCAAAGAATCAATCTACTCCACAGAGGTGGTGGCTCTCAGCAGGCTGCAGAGGTTTCTGCAGGAAATGTTGCTGCAGCTGGACCACAGCACCATGTGC
>LEP_XM_008846392.1_Nannospalax_galili
GTACCTATCCAGAAAGTCCAGGATGACACCAAAACCCTCATCAAGACCATTGTCACCAGGATTAACGACATTTCACACACACAGTCAGTGTCTGCCAAGCAGAGAGTTACTGGTTTGGACTTCATTCCTGGGCTCCACCCCATCCTGAGTCTGTCCAAGATGGACCAGACACTGGCAATCTACCAACAGATCCTCACCAGTCTGCCTTCCCGAAATGTGATGCAAATATCTAACGACCTAGAGAACCTCCGGGACCTTCTCCACCTGCTGGCCTCCTCCAAGAGCTGCCCCCTGCCCCAGACCAGAGGCCCACAGAAGCCAGAGAGCTTGGATGGCGTTCTGGAAGCCTCTCTCTATTCCACAGAGGTGGTGGCCCTGAGTAGGCTGCAGGGCTCTCTGCAGGACATGCTGCGACAGCTGGACCTCAGCCCCAGCTGC
>LEP_XM_008593523.1_Galeopterus_variegatus
GTGCCCATCAAAAGAATCCAGGATGACACCAAAACCCTTATCAAGACAATTGTCACCAGGATCAATGACATTTCACACATGCAGTCGGTCTCCTCCAAACAGAAGGTTGCTGGGTTGGACTTCATTCCTGGGCTCCGCTCTGTCCCAAGTTTGTCCAAGATGGACCAGATATTAGCAGTCTACCAACAGATCCTCACCAGTCTGCCTTCCAGAAATGTGATCCAAATATCTAACGACCTGGAGAACCTCCGGGCTCTTCTCCACCTGCTGGCCTCCTCCAAGAGATGCCCTTTTCCCTGGTCCAGTGGCCAGGAGACCCTGGAGAGCCTGGATGGTGTCCTGAAAGCCTCGCTCTACTCCATGGAGGTGGTGGCCCTAAGCAGGCTTCAGGGGTCTCTGCGGGACATGCTATGGCAGATGGACCTCAACCCCAGGTGC
>LEP_XM_008154045.1_Eptesicus_fuscus
GCGCCCATCCAGAAAGTCCAGGATGACACCAAAACCCTCATCAAGACGATTGTCACCAGGATCAATGACATTGCACACACGCGGTCAGTCTCCTCCAAACAGAGGGTCACTGGTTTGGACTTCATTCCTGGGCTCCACCCTGTCCTGAGTTTGTCCAAGATGGACCAGACATTGGCAGTTTACCAACAGATCCTCACCAGCCTGCCTTCCGGGAATGTGCTCCAAATATCCAATGACCTGGAGAATCTCCGGGACCTGCTCCACCTGCTGGCCTCCTCCAACAGCTGCCCCTTCCCCCGGACCAGGAGTCTGAAGACCTTGGAGGGCCTGGACGATGTCCTAGAAGCTTCACTCTACTCCACCGAGGTGGTGGTCCTGAGCAGGCTGCAGGGGTCTCTGCAGGACATGCTACAGCAGCTGGACTTCAGCCCTGGGTGC
>LEP_XM_007946754.1_Orycteropus_afer_afer
GTGCCTACCCAAAAAATCCAAAATGATGCCAAAACCCTCATCAAGATCATTGTCACCAGGATCAATCACATTTCACATATGCAATCTGTCTCCTCCAAACAGAAGGTCACTGGCTTGGACTTCATTCCTGAGCTCCACCCTACCAGGAGCTTGTCCAAGATGGACCAGATATTAGTGATTTACAAGCAGGTCCTCACCCATCTGCCTTCCAGAAATGTGGTCCAAATATCCCATGACCTACAGAATCTTCGGGACCTTCTCTACATGCTGGCTACATCCAAGGGCTGCACCATCTCCGAGACCAATGAGCAGCAGACCTTGAAGAGCTTGAGCAGTGTCCTGGAGTCCTCTCTCTATTCCACTGAAGTGGTGGCCCTAAGCAGGCTGCAGGGGTCTCTGCAGGACATGTTGCAGCAGCTGGACCAAAATCCCAGCTGC
>LEP_XM_007526287.1_Erinaceus_europaeus
GTACCCATCGAAAGGATCCAAGATGACACCAAAACCCTCATCAAGACCACTATCCTCAGGATCAACAGCATGTCACACAAGCAGCCCACCACCTTCAGACACAGAGTCTCCGGCCTGGACTTCATCCCCGAGCTCCAGCCTGAACCTAGTTTTTCCTCGATGGAGCAGACCCTGAGCATATACCAACAGATCCTCACCAACCTGCTTTCCAGAAATGGTGTCCAAGTCATCAACGACCTGGAGAACCTCCGGGAACTCCTGCACCTGCAGAGCTCCTCCAAAGGCTGTCCCAAGCCCCAGGCCAGCCACTCCGAAAGCCTGGGGAAACTGGAAGAGGACCTGGAGAGCTCCCTCTTCTCCATGGAGGTGGTGACCCTGGGCAAGCTGCGGGAGGTTCTTCAAAACATGCTGCAGCAGCTGGAGCTCCACCCGGGCTGC
>LEP_XM_007177203.1_Balaenoptera_acutorostrata_scammoni
GTGCCCATCCGAAAAGTCCAGGATGACACCAAAACCCTCATCAAGACGATTGTCACCAGGATCAATGACATATCACACACGCAGTCCGTCTCCTCCAAACAGAGGGTCACTGGTTTGGACTTCATCCCTGGGCTCCTCCCTGTCCTGAGTTTGTCCAAGATGGACCAGACATTGGCGATCTACCAACAGATCCTCACCAGTCTGCCTTCCAGAAATGTGATCCAAATATCTAATGACCTGGAGAACCTCCGGGACCTTCTCCACCTGCTGGCCTCCTCCAAGAGCTGCCCCTTGCCCCAGGCCAGAGCCCTGGAGACCTTGGAGAGCCTGGGCGGCGTCCTGGAAGCCTCCCTCTACTCCACGGAGGTGGTGGCCCTGAGCAGGCTGCAGGGGTCTCTGCAGGACATGCTGCGGCAGCTGGACCTCAGCCCTGGGTGC
>LEP_XM_007052880.1_Chelonia_mydas
GTGAAAATCGACAAGGTCAAGGCCGACACCAAAAACCTCACACGAACCATCATAGCCCGGATCCAGGAGCACCAG---------CTCTTCCCTCTGAACTTGAAGATAAATGGACTTGACTTCATCCCCGGAGAGCGACCTTTGGAGAGCTTAGACTCCATGGACGAGACCTTGCAGATATTCCAGAGGATCCTCCCCAGCCTGCCCGAAAACCCAGTAGCACAAATCTTCAACGACATAGAGAACCTCCGGAGTCTGATCCAGACCTTGGGTTCTCACCTCGGTTGCACCTTCCACAAATCCTCTACCCTGGACGCTCTGGGGAATCTGACCGAGCTGCTGACTACCTCTCCTTACACGGCTGCAGTGGTGGCTCTGGACCGGCTCCAGAAGTGCCTGCACAGCATCATCAAACATCTGGATCACATTCAGCGCTGC
>LEP_XM_006910545.1_Pteropus_alecto
ATGCCCATCCGAAAAGTCCAGGATGACACCAAAATTCTCATCAAGACGATTGTCACCAGGATCAATGATATTTCACACACGCAGTCGGTCTCCTCTAAACAGAAGGTCACTGGTTTGGACTTCATTCCTCGGCTCCACACTGCTCTGACTTTGTCCAAGATGGACCAGACATTAGCAATCTACCAACAGATCCTCACCACTCTGTCTTCCAGAAACGTGATCCAAATATCTAACGACCTAGAGAACCTCCGGGACCTTCTCCATCTGCTGGCCTCCTTCAGAAGCTGTCCCTTCCCCCGGGCCAGCAGCCCGAAGACCTTGAAGGGCCTGGGTGATGTCCTAGAAACCTCGTTCTACTCCACAGAGGTGGTGGCCCTGAGCAGGCTGCAGGGGTTTCTGCAGGACATGCTACAGCAGCTGGACTTCAGCCCTGGGTGC
>LEP_XM_006896093.1_Elephantulus_edwardii
ACGCCCATCTGGACGGTCCAGGAAGACACCAGAGCCCTCATCAGTACCATCGTCAACAGGATCGATGAGCTTTCGTTCATGCAAACTGTCCCCTCCAGCCAG---ATCTCCAACTTTGACTTCATTCCTACGCTCCAGTCTGTCAGTAGCCTGTTAAAGATGGACGAGGCCTTGGTGATCTACCAGAAGGTCCTCAGCAGCCTGGTTACAATAGATATGACCCAAATAATAAATGACCTGGGCGACCTCCGAAACCTGATCCACGCGATGGCGGAATCCAGGGGCTGCCCCGTCCTCAAAGCCAGTGGCCGGGGGACCATCATGAATCTCAGCGATATCCTGAAAGTCTCAAACCACACCCTCGCGGTAGTGACCCTGCGCCGGGTACAGAAGTCTCTGCAAGATATACAACAGCAGCTGGACCTCAGCCTCCGTTGC
>LEP_XM_006861101.1_Chrysochloris_asiatica
GTGCCCATTAGAAGAATCCAAGATGACACCAAAACCCTCATCAAGACCATTCTCACCAGGATCAGTGACATTTCACACACGCAGTCCGTCTCCTCCAAACAGAGGGTCACCGGCTTAGACTTCATTCCTGGATTCCACGCTGTATTGAGCTTATCTAAGATGGACCAGACATTGGCGATCTACCAGCAGATCCTCACCAGACTGCCTTCCAGAAATGTGATCCAAATAGCCAACGACCTGGAGAACCTCCGGGACCTTCTCGAACTGTTGGCTGAATTCAAGAACTGCCCCTTCTCTAGGGCCAGTGGCCTAGAGACCTTGGAGAGCTTGGGCGGTGTCTTGGAGGCCTCACTCTACTCCACAGAGGTGGTGGCACTGAGCCGGCTGCAGGGGTCTCTACAGGACATGCTTCTGCAACTGGACCTCAGCTCTGGGTGC
>LEP_XM_006771402.1_Myotis_davidii
GCGCCCATCCAGAAAGTCCAGGATGACACCAAAACCCTCATCAAGACGATTGTCACCAGGATCAATGACATTTCACACACGCGGTCGGTCTCCTCCAAACAGAGGGTCACCGGTTTGGACTTCATTCCTGGGCTCCACCCTATCCTGAGTTTGTCCAGGATGGACCAGACACTGGCAATTTACCAACAGATCCTCACCAGCCTGCCTTCCGGAAACGTGCTCCAAATATCTAACGACCTGGAGAACCTCCGGGACCTTCTCCACCTGCTGGCCTCCTCCAACAGCTGCCCCTTCCCCCGGACCAGGAGTCTGAAGACCTTGGAGGGCCTGGACGATGCCCTGGAAGCTTCCCTCTACTCCACAGAGGTGGTGGTCCTGAGCAGGCTGCAGGGGTCTCTGCAGGACATGCTACAGCAGCTGGACTTCAGCCCTGGGTGC
>LEP_XM_006202258.1_Vicugna_pacos
GTGCCCATCCAAAAAGTTCAGGATGACACCAAAACCCTCATCAAGACGATCGTCACCAGGATCAATGACATTTCACACACGCAGTTGGTCTCCTCCAAGCAGAGGGTCACTGGTTTGGACTTCATCCCTGGGCTCCACCCTGTCTTGAGTTTATCCAAGATGGACCAGACCTTGGCGATCTACCAACAGATCCTCACCAGTCTGCCTTCCAGAAATGTGATCCAAATATCTAATGACCTGGAGAACCTGCGGGACCTTCTCCACCTGCTGGCTTCCTCCAAGAGCTGCCCCTTGCCCCAGGCCAGGGCCCTCGAGACCTTGGAGAGCCTGGGCAGCGTCCTGGAAGCCTCCCTCTACTCCACGGAGGTGGTGGCCCTGAGCAGGCTGCAAGGATCCCTGCAGGACATGCTGCAGCAGCTGGACCTCAGCCTTGGGTGC
>LEP_XM_006184736.1_Camelus_ferus
GTGCCCATCCAAAAAGTTCAGGATGACACCAAAACCCTCATCAAGACAATCGTCACCAGGATCAACGACATTTCACACACGCAGTTGGTCTCCTCCAAGCAGAGGGTCACTGGTTTGGACTTCATCCCTGGGCTCCACCCTGTCTTGAGTTTATCCAAGATGGACCAGACCTTGGCGATCTACCAACAGATCCTCACCAGTCTGCCTTCCAGAAATGTGATCCAAATATCTAATGACCTGGAGAACCTGCGGGACCTTCTCCACCTGTTGGCTTCCTCCAAGAGCTGCCCCTTGCCCCAGGCCAGGGCCCTCGAGACCTTGGAGAGCCTGGGCAGCGTCCTGGAAGCCTCCCTCTACTCCACGGAGGTGGTGGCCCTGAGCAGGCTGCAGGGATCACTGCAGGACATGCTGCAGCAGCTGGACCTCAGCCTTGGGTGC
>LEP_XM_006146862.1_Tupaia_chinensis
GTGCCCATCCGAAAAGTCCAGGATGACACCAAAACCCTCATCAAGACCATTGTCACCAGGATCAATGACATTTCACATACGCAGTCGGTCTCCTCCAAACAGAGAGTCACTGGTCTGGACTTCATTCCTGGGCTTCACCCCCTCCTGAGTTTGTCCAAGATGGACCAGACATTGGCAGTCTACCAACAGATCCTCACCAGTCTGCCTTCCAGAAATGTGATCCAAATATCTAATGACCTGGAGAACCTTCGGGACCTTCTCCACCTGCTGGCCTCCTCCAAGAGCTGCCCCTTGCCTCTGGCCAGTGGCCTGGATACCTTGGAGAGCTTGGGCGGTGTCCTAGAAGCCTCACTCTATTCCACGGAGGTGGTGGCCCTGAGCAGGCTGCAGGGGTCTCTGCAGGACATGCTGCAGCAGCTAGACCTCAGCCCCAGGTGC
>LEP_XM_006090486.1_Myotis_lucifugus
GCGCCCATCCAGAAAGTCCAGGATGACACCAAAACCCTCATCAAGACGATTGTCACCAGGATCAACGACATTTCACACACGCGGTCGGTCTCCTCCAGACAGAGGGTCACTGGTTTGGACTTCATTCCTGGGCTCCACCCTATCCTGAGTTTGTCCAGGATGGACCAGACATTGGCAATTTACCAACAGATCCTCACCAGCCTGCCTTCCGGAAACGTGCTCCAAATATCTAACGACCTGGAGAACCTCCGGGACCTTCTCCACCTGCTGGCCTCCTCCAACAGCTGCCCCTTCCCCCGGACCAGGAGCCTGAAGACCTTGGAGGGCCTGGACGATGCCCTGGAAGCTTCCCTCTACTCCACAGAGGTGGTGGTCCTGAGCAGGCTGCAGGGGTCTCTGCAGGACATGCTACAGCAGCTGGACTTCAGCCCTGGGTGC
>LEP_XM_006033608.1_Alligator_sinensis
GTGAAGATCGACAAGGTCAAGGCGGACGCCAAGAACCTCACGCGGACGCTCATCGCCCGGATCCAGGAGCTGCAGGTGCCTCATCTGCTGCCCGTCAACCTGAAGGTCTCGGGCCTCGACTTCCTGCCGGGCGAGCGGCCGCTGGAGAGCTTGGAGGCCATGGACGCCACGCTGCAGGTCTTCCAGCGCGTGCTGGCCGGGCTGCCCGACGCCCCCGGGGCGCAGCTGGCCAACGACATGGAGAACCTGCGCAGCCTCCTGCGCCTGCTGGGCGCCCACCTGGGCTGCGCACCCCCCGCCGCCCCC---------GCCCTGGGCAACCTCACGGACCTGCTGGCCGAGGCCCCCTACTCCGCGGCCGCCGTGGCGCTGGACCGTCTCCACAAGAGCCTGCACGGCATCACCAAGCACCTGGACCAGCTGCGGTGCTGC
>LEP_XM_005402367.1_Chinchilla_lanigera
GTGCCCATCCAAAAAGTCCAAGATGACGCCAAGACCCTCGTCAAGACCATTATCTCCAGGATCAATGACATCTCCCACATGCAGTCAGTGTCCTCTAAACACAAGGTCTCTGGTTTCGACTTCATTCCT---CGTAACCCGGACCTGAGTTTCCTCAAGATGGACAAGACATTAGCAGTCTATCAAGAGATCATCATCAACCTGTCTTCCCGCAATACAGGGCAAATATCGAATGACCTGGAAAATCTCCGGAATCTTATCCGCATGCTGGCCTCCTCTAAGGGCTGCCCTCTGCCGTACACCAGGGGCCCAGAGGCGCTGCGGAACCTGGATGGTGCCCTCAAAGAGTCAGTCTACTCCACAGAGGTGGTGGCCCTCAGCAGGCTGCAGAGGTTTCTGAAGGAAATGCTGCGGCAGCTGGACCTCGGCACCATGTGC
>LEP_XM_005365724.2_Microtus_ochrogaster
GTGCCTATCCAGAAAGTCCAGGATGACACCAAAACCCTCATCAAGACCATTGTCACCAGGATCAATGACATTTCCCACACGCAGTCGGTATCTGCCAAGCAGAGGGTCACTGGTTTGGACTTCATTCCTGGGCTCCACCCCATTCTGAGTTTGTCCAAGATGGACCAGACTCTCGCAGTCTACCAGCAGATCCTCACCAGTCTGCCTTCCCGAAACGTGGTGCAGATATCCAATGACCTCGAGAATCTCCGAGACCTCCTCCATCTGCTGGCCTCCTCCAAGAGCTGCTCCCTGCCTCGGACCAGTGATGTGCAGAAGCTAGAGAGCCTGGACGGCGTCCTGGAAGCTTCACTCTACTCGACAGAGGTGGTGGCTCTGAGCAGGCTGCAGGGCTCTCTGCAGGACATTCTGCGACAGTTGGACCTTAGCCCTGAATGC
>LEP_XM_005294567.1_Chrysemys_picta_bellii
GTGAAAATCGACAAGGTCAAGGCCGACACCAAAAACCTCACGCGAACCATCATAGCCCGGATCCAGGAGCACCAGGTACAGGGGCTCTTCCCTCTGAACTTGAAGATAAATGGACTTGACTTCATCCCCGGAGAGCGGCCCTTGGAGAGCTTAGACTCCATGGACGAGACCTTGCAGATATTCCAGAGGATTCTGCCCAGCCTGCCCGAAAACCCAGTAGCACAAATCTTCAACGACATCGAGAACCTCCGGAGTCTGATCCAGACCTTGGGTTCTCACCTCAGTTGCACCTTCCACAAATCCTCTAACCTGGACGCTCTGGGGAATCTGACAGAGCTGCTGACTACCTCTCCCTATACCACTGCGGTGGTGGCGCTGGACCGGCTCCAGAAGTGTCTGCACAGCATCGTCAAACATCTGGATCACGTTCAGAGCTGC
>LEP_XM_004707794.1_Echinops_telfairi
GTGCCCATCCAGATGGTCCAAGATGACACCAGGATCCTAATCAAGACCATTATCACCCGGATCAATGACATCTCCCACATGCAGTCCATCCACTCCAAGCCCAGGGTCACCGGCTTGGACTTTCTCCCCGGGCCCCACCCTGTCCTGAGCCTGTCAAAGGCGGCCGAGACCTTGGCGATCTACCAGCAGGTCCTCACCAATCTGCCTTCCACCAGCATGATCCAAATAGCCAACGACCTGGAGAACCTCCGTGACCTGCTGTACCTGCTGGCGGCGTCCAAGAGCTGCCCTGTCCCCACGGCCAGTGGCCTGGGAAACTTGAAGATCCCCGATGGGGTCCTGGAGGCCTCGCTCTACTCCACCGAGGTGGTGGCCCTGAGCCGGCTGCAGGGCTTTCTGCAAGATACGCTGCGGCAGCTGGACCTCAGCCCCCAGTGC
>LEP_XM_004677003.1_Condylura_cristata
GTGCCCATCCGAAAAGTCCAGGATGACACCAAAACCCTCATCAAGACGATTGTCACCAGGATCAGTGACATTTCACACACGCACTCCGTGTCCTCCAAGCAAAGAGTCACTGGCTTGGACTTCATCCCTGGGCTCCACCCTGTCCTGAGTTTGTCCAAGATGGACCAGACACTGGTCATCTACCAACAGATCCTCACCAGCCTACCTTCCAGAAAAGTGATCCAAATAGCTAACGACCTGGAGAACCTCCGGGACCTGCTGCACCTGCTGGCCTCCTCCAAGAGCTGCCCCTTGCCCCAAGCCAGGGGTCTGGAGACCCTGGAGAGCCTGGATGGTGTCCTGGAAGCCTCGCTCTACTCCACAGAGGTGGTGGCCCTGAGCAGGCTGCAGGGGTTTCTGCAGGACATGCTGCGGCAGCTGGACCTCAGCCCTGGGTGC
>LEP_XM_004658616.1_Jaculus_jaculus
ATGCCGATCCAGAAAGTCCAGGATGACACCAAAACCCTCATCAAGACCATTGTCACCAGGATCAATGACATTTCACACTCGCAGTCTGTGTCTTCCAAGCAGAGGGTTACTGGTTTGGATTTCATTCCTGGGTTCCATCCCATCCTGAGTTTGTCTAAGATGGACCAGACACTGGCAATCTACCAACAGATCTTCACCAGTCTGCCTCCCCATAATATGGTACAAATATCGAATGACCTGGAGAACCTCCGAGACCTTGTCCACCTGCTGGCCTCCACCAAGAGCTGCCCACTGCCCCAGACAAGCGGTCTGCAGAAGCTGGAGAACTTAGACGGTGTCATGGAAGCCTCACTCTACTCCACCGAGGTGGTGGCCCTGAGCAGGCTGCAAGGCTCTCTGCAGGACATGTTGCAGCAGCTGGACGTTGGTCCTGGCTGC
>LEP_XM_004642767.1_Octodon_degus
GTGCCCATACAAAAACTCCAGGGTGATGCCGAGATCCTCATCATGACCATTATCTCCAGGATCAATATCATTTCACACATGCAGCCAGTGCCCTTGAAACACAAGGTCAGCGGTTTCGACTTCATTCCT---CTTCACACGGACCTGAGTTTGTCCAAGATAGAAGAGACATTAGCAGTCTATCAGCAGATCATCATCAACCTGTCTTCTCAAAATAAGATGCAAATATCTAATGACCTGGATAATCTCCGGGATCTTATCCGCATGATAGCCTCCTCTAAGGGCTGTCCTCTGCCGTATAACAGGAGTTCAGCGACCCTCCAGAACCTGAGAGGTCCCCTCAGAGACTCGGTCTTCTCCACAGAGGTGGTGGCCCTGAGTAGGCTGCAGAGATTTCTGAAGGAAATGCTGTTGCAGCTGGATGTTTCCCTTATGTGT
>LEP_XM_004608285.1_Sorex_araneus
GCGCCCGTCCACGATGTTCAGGATGACACCAAAACCCTCATCAGGACGATCGTCACCAGGATCACTGACATTTCACACACGCAGTCTGTCTCCTCCAAGCAGAGAGTCACCGGTTTGGATTTCATCCCTGGCCTCCACCCTGACCTGAGTCTGTCCGAGATGGACCAAGCGCTGGCCACCTACCAGCAGATCCTCACCAGCCTGCCCTCCAGAAACGTCGTCCAGATCGCCAACGACCTGGAGAACCTCCGGGACCTCCTGCGCCTGCTGGCCACCTCCAAGAACTGCCCCTTGCCCCGGGCGCGGGAACTGCAGGCGTTGGAGAGCCTGGACGGGCTCCTGGAAGCCTCGCTCTTCTCCACGGAGGTGGTGGCCCTGAGCAGGCTGCAGGGCTCTCTGCAGGACATGCTGCGACAGCTTGACCTCGGCCCCGGGTGC
>LEP_XM_004592505.1_Ochotona_princeps
GTGTCCATCTGGAAAGTCCGGGATGACACCAAAACCCTCATCAAAACCATCGTCACCAGGATCAGTGACATTTCACACACGCATGCAGTCTCCTCCAAACAGAGGATCACCGGTTTGGACTTCATTCCTGCACTCCACCCGAACCTGAGCTTGTCCAAGATGGACCAGACGCTGGTCCTCTACAAACACATCCTCACCAGTCTGCCTTCCCGGAATGTGGTCCAAATTGCCAATGACCTGGAGAACCTCCGGGACCTTCTGCACCTGCTAGCTGCCTCCCAAGACTGCCCCCCACCCCAGGCCAGTGATCTGGAGAGCCTGAACAGTCTGGAAGGCATCCTGGAAGCCTCCCTCTACTCCACAGAGGTGGTGGCCCTGAGCAGGCTGCAGGGAACTCTGCATGAAATGCTTCAGCAGCTGGACATTGGCCCTGGGTGC
>LEP_XM_004466467.1_Dasypus_novemcinctus
GTGCCCATCCAAAAAGTCCAAGATGACACCAAAACCCTCATCAAGACAATCGTCACCAGGATCAATGATATTTCACATACGCAATTGGTCCCCTCCAAGCAGAGGGTCACTGGTTTGGACTTCATTCCTGGGCTACACCCTGTCCTGAGTTTGTCCAAGATGGACCAGACATTGGCAATCTACCAGCAGATCCTCACCAGTCTGTCTTCTAGAAGTGTGATCCAAATAGCCAATGACCTGGAGAACCTCCGGGACCTTCTCCACCTGCTGGCTTCATCAGAGAGTTGCCCCTTGCCCAGGGCTCGTGGCCTGGAGACCTTGGAGAGCCTGGGTGGTGTCCTGGAAGCCTCGCTCTACTCCACAGAAGTGGTGGCCCTGAGCCGGCTGCAGGGGTCCCTGCAGGACATGCTGCAGCAGCTCGACATCAGCCCCAGGTGC
>LEP_XM_004398037.2_Odobenus_rosmarus_divergens
ATGCCCATCCAAAAAGTGCAAGATGACACCAAAACCCTCATCAAGACGATTGTCACCAGGATCAATGACATTTCACACACGCAGGCTGTCTCCTCCAAACAGAGGGTTGCTGGTCTAGACTTCATTCCTGGGCTCAACCCGGTCCTGAGTCTGTCCGGGATGGACCAGACGTTGGCCATCTACCAACAGATCCTCTCCAGTCTGCCTTCCAGAAGTGTGGTCCAAATATCTAACGACCTGGAGAACCTCCGGGACCTTCTCCACCTGCTGGCCTCCTCCAAGAGCTGCCCCTTGCCCCGGGCCAGGGGCCTGAAGGGCTTCGAGAGCCTGAGCAGTGTCCTAAAAGGTTCACTGTACTCCACAGAGGTGGTGGCCCTGAGCAGGCTGCAGGCAGTCCTCCAGGACATGCTTCGGCAGCTGGACCTCAGCCCTGGGTGC
>LEP_XM_004046161.1_Gorilla_gorilla_gorilla
GTGCCCATCCAAAAAGTCCAAGATGACACCAAAACCCTCATCAAGACAATTGTCACCAGGATCAGTGACATTTCACACACGCAGTCAGTCTCCTCCAAACAGAAGGTCACCGGTTTGGACTTCATTCCTGGGCTCCACCCCATCCTGACCTTATCCAAGATGGACCAGACACTGGCAGTCTACCAACAGATCCTCACCAGTATGCCTTCCAGAAACATGATCCAAATATCCAACGACCTGGAGAACCTCCGGGACCTTCTTCACGTGCTGGCCTTCTCTAAGAGCTGCCACTTGCCCTGGGCCAGTGGCCTGGAGACCTTGGACAGCCTGGGGGGTGTCCTGGAAGCTTCAGGCTACTCCACAGAGGTGGTGGCCCTGAGCAGGCTGCAGGGGTCTCTGCAGGACATGCTGTGGCAGCTGGACCTCAGCCCTGGGTGC
>LEP_XM_003789761.1_Otolemur_garnettii
GTGCCCATCCAAAAAGTCCAGGATGACACCAAAACCCTCATCAAGACAATTGTCACCAGGATCAGTGATATTTCACACACGCAGTTGGTCTCCTCCAAACAGAGGGTCACCGGTTTGGACTTCATTCCTGCAGTCCACCCTGTGTTGAGCTTGTCCAAGATGGACCAGACGTTAGCAGTCTACCAACAGATCCTCACCAGCCTGCCTTCCAGAAATGTGATCCAAATATCTAATGACCTGGAGAACCTCCGGGACCTTCTCCACCTGCTAGCCTCCTCAAAGAACTGCCCTTTGCCCTGGACCAGTGGCCTGGAGACTTTGGCAAACCTAGGCAGTGTCCTGGAAGCCTCACTCTACTCCACAGAGGTGGTGGCCCTGAGCAGGCTGCAGGGGTCTCTGCAGGACATGCTGCGGCAGCTGGACCTCAGCCCTGGGTGT
>LEP_XM_003771584.1_Sarcophilus_harrisii
GTACCCATACGGAAAGTCCAAGATGACACAAAAACCCTCACCAAGACCATCATCACGAGGATCAACGACATCTCGCACATGTACTCAATTTCTGCCAAACAGAGGGTAACTGGCTTGGACTTCATCCCAGGACTCCATCCCTTCCAGAGTTTGTCAGACATGGACCAGACTTTGGCCATCTACCAGCAGATCCTCTCCAATCTATCTTCCAGAAACATGGTTCAAATATCCAATGACCTTGAGAACCTCAGAGACCTTCTCCATTTGCTGGGTTCCTTAAAGAGCTGTCCCTTTGATGAAGCTGATGGTTTGAGTGCTTTGGGGAATTTGGAAGGTGTCATGGAAGCCTCACTCTATTCCACGGAAGTGGTGACCCTGAGCCGACTTCAGAAATCCCTATATGGCATGCTCCAACAGCTGGATCTCATCCATGGTTGC
>LEP_XM_003475050.2_Cavia_porcellus
GTGCCCATGCAAAAACTCCAGGATGATGCCAAGTTCCTCATCAAGACCATTATCAACAGGATCCGTAACATTTCACACCTGCAGTCGGTGTCCTCTAAACACAAAGTCACTGGTTTCGACTTCATTCCT---CTTTCCCCATACCTGAGTTTACCCAAGATGGACCAGACATTGACACTCTATCAAAAGGTCATCACCACCCTGTCCTCCTCACACACAGCGCAAATATCTAACGACCTGGAAAATCTCCAGAGTCTTGTCCAAATGATGGCCTCCTCTAAGGGCTGCCCTCTGCCACACACCACGGAGCCA---GAGCTGCAGGACCTGGAGAGTACCCTCAAAGAGTCACGGTACTCCATAGAGGTGGTGGTCCTGAGAAGGATGAAGAGATTTCTGCTGGAAATGCTGCGGCAGCTGGAGCTTGGCATTGTGTGC
>LEP_XM_003261290.2_Nomascus_leucogenys
GTGCCCATCCAAAAAGTCCAAGATGACACCAAAACCCTCATCAAGACAATTGTCACCAGGATCAATGACATTTCACACATGCAGTCAGTCTCCTCCAAACAGAAGGTCACCGGTTTGGACTTCATTCCTGGGCTCCACCCCGTCCTGACATTATCCAAGATGGACCAGATACTGGCAGTCTACCAACAGATCCTCACCAGTCTGCCTTCCAGAAATGTGATCCAAATATCCAATGACCTGGAGAACCTCCGGGACCTTCTTCACGTGCTGGCCTTCTCTAAGAGCTGCCACTTGCCCTGGGCCAGTGGCATGGAGACCTTGGCCAGCCTGGGGGGTGTCCTGGAAGCTTCAGGCTACTCCATGGAGGTGGTGGCCCTGAGCAGGCTGCAGGGGTCTCTGCAGGACATGCTGTGGCAGCTGGACCTCAGCCCTGGGTGC
>LEP_XM_003229080.2_Anolis_carolinensis
CTGAAGGTTGACAAGACCCTCGCCGACACCAAAATGCTCGTCAGGACCATCATTTCCCGGATCCAGGAGCAAGGG---------TTTTCTCCGCTGAGCACGAAGTTCCCTGGGCTGGACTTCATCCCGGAGGAGCTCCAGGGGGAGACCCTGCAGGACATGTACAACACGCTGGGGGTCTTCCAGCAGGTCATCGCCAGCCTGCCCGAGGCATCGGTGATCCAGATCGGCTATGATGTGGAGAACCTGCAGAGCCTGCTGTGGCTTCTGGGTGCCTATCAGAACTGCCCGATCGAGAAGGGCCACTCGGGCGAGGACATGAGCAACCTGACGGAGCTGCTGACCATCCCCCCCTACACCCTCTCCGTGGTGACCTTGGGCCGGCTGCAGAATTGCCTCCAGCAGATCAACAGCCTCCTGAACAGCCTCCTGATGTGC
>LEP_XM_002818410.3_Pongo_abelii
GTGCCCATCCAAAAAGTCCAAGATGACACCAAAACCCTCATCAAGACAGTTATCACCAGGATCAATGACATTTCACACACGCAGTCAGTCTCCTCCAAACAGAAGGTCACCGGTTTGGACTTCATTCCTGGGCTCCACCCCATCCTGACCTTATCCAAGATGGACCAGACACTGGCAGTCTACCAACAGATCCTCACCAGTATGCCTTCCAGAAACGTGATCCAAATATCCAACGACCTGGAGAACCTCCGGGACCTTCTTCACGTGCTGGCCTTCTCTAAGAGCTGCCACTTGCCCTGGGCCAGTGGCCTGGAGACCTTGGACAGGCTGGGGGGTGTCCTGGAAGCTTCAGGCTACTCCACAGAGGTGGTGGCCCTTAGCAGGCTGCAGCGGTCTCTGCAGGACATGCTGTGGCAGCTGGACCTCAGCCCTGGGTGC
>LEP_NM_001032725.1_Takifugu_rubripes
CTGCCGCTGAGCTTGTGCGTGGCCCTGGATGCAATGGACGTGGAGAAGATGAAGTCAAAGGTGACCTGGAAGGCCCAAGGGCTGGTGGCCCGGATAGACAAGCATTTCCCGGATCGCGGCCTCCGCTTCGACACCGACAAGGTGGAGGGATCCACCTCTGTTGTGGCCTCCCTGGAGAGTTACAACAACCTGATTTCGGACCGCTTCGGCGGC---GTCTCGCAGATCAAGACCGAAATCTCCTCTCTGGCGGGTTACCTCAATCACTGGAGGGAGGGCAACTGCCAAGAGCAGCCCAAAGTGTGGCCGAGGAGGAATATCTTCAAT---------------------------CACACCGTGTCCCTCGAGGCTCTGATGAGGGTGAGGGAGTTCCTCAAGCTGCTGCAGAAAAATGTGGATCTTCTGGAGAGATGT
>LEP_XM_001509083.2_Ornithorhynchus_anatinus
ATAAGTATTGAAAAAATCCAGGCTGACACCAAAACTTTAACCAAGACGATCATCACCAGAATAATACAACTTTCAAATAGGAATGGAGTTTCTACAGATCAGAGGGTCAGCGGGTTGGATTTCATCCCAGGTAATCAACAATTCCAGAATTTGGCTGACATGGATCAAACTTTGGCGGTTTATCAGCAGATCCTCTCCAGTCTGCCTATGCCTGACAGGACGCAAATATCAAATGATCTGGAGAACCTCAGGTCTCTTTTTGCCCTATTGGCCACTTTGAAGAACTGCCCCTTCACCAGGTCAGATGGTCTGGACACAATGGAAATTTGGGGAGGAATAGTGGAAGAATCCCTCTATTCCACCGAGGTGGTGACTTTGGACCGGCTTCGAAAATCTCTAAAAAACATAGAGAAACAACTGGATCATATTCAGGGTTGC
>LEP_NM_001311350.1_Falco_peregrinus
GTCCGGCTGGAGAAGGTCCGGGCGGACACCAGGAACCTCACCCGCACCCTCAGCGCCCGCATCCAGCAGCTGCAG---------CTCTTTCCCCTGAGCCTGAAGATCAGCGGGCTGGAGGCCATCCCCGGGGAGGGGGCTCCCGAGGGGCTGGGGGCCATGGACCACCGCCTCCAGCTCTTCCAGCGCCTGCTGGGTGGCCTGGCAGGCGGCCCGCTGGCCCAGATCGCCAACGACATGGAGAACCTCCGCAGCCTCCTGGCCGCCCTGGCTGCCCACCTGGGCTGCCCCCTGCCCCGCGCCCCCCCG---GCACCCCCAGGT---CTGCCCGACCTGTTGGCCGAGGCACCCCACACCGCTGCCGGGCTGGCCCTGGCACGGCTCCGCATCTGCCTGGACGGCATCGCCGCCCGCCTCGACAGCCTCCCCGCCTGC
>LEP_XM_013019968.1_Dipodomys_ordii
GTGCCCGTCCAGAAAGTCCAGGATGATGCCAAATCCCTCATAAAGACCATTATCATCAGGATCAATGACATTTCACACATG---CCTCTCTCCTCCAGACAGAAGATCACTGGTTTGGATTTCATTCCTGGCCTCTTCCCTGCTCTGAGTTTGTCCAAGATGGACCATACACTGGCAGTCCATCAACAGATTCTCACTAGGTTGTACTCCCAAAATGCGATGCAAATATCTAATGACCTAGAGAACCTCCGGGCCCTTCTCCAACTGCTGGCCTCCTTCAAGAACTGCCCCCAGCCCCAGATGAGTAACATGAAGATCCTGGAGAGTCTGATCAGTGTCGAGGAAGCCTTTCGCCACTCCACGGAGGTGGTGGCCCTGAGCAGGCTGCAGGGGTCTCTGAAGAACATATTGAAGCAGCTGGATCTCAACCCTGGGTGC
>LEP_XM_012789083.1_Microcebus_murinus
GTGCCCATCGGAAAAGTCCAGGATGACACCAAAACCCTCATCAAGACAATTGTCACCAGGATCAATGACATTTCACACACGCAGTCAGTCTCCTCCAAACAGAGGGTCACCGGTTTGGACTTCATTCCTGGGGTCCACCCTGTCCTGAGCTTGTCCAAGATGGACCAGACGTTGGCGATCTACCAACAGATCCTCACCAGTCTGCCTTCCAGAAACGTGATCCAAATATCTAACGACCTGGAGAATCTCCGGGACCTTCTCCACCTGCTGGCCTCTTCTAAGAGCTGTCCCTTGCCCTGGGCCAATGGCCTGGACACCCTGGCGAGCCTTGGCAGTGTCCTGGAAGCCTCACTCTACTCCACGGAGGTGGTGGCCCTTAGCAGGCTGCAGGGGTCTCTGCAGGACATGCTGCAGCAGCTAGACCTCAGCCCCGGGTGC
>LEP_XM_012664761.1_Propithecus_coquereli
GTGCCCATCGGAAAAGTTCAGGATGACACCAAAACCCTCATCAAGACAATTGTCACCAGGATCAATGACATTTCACACACGCAGTCGGTCTCCTCCAAACAGAGGGTCACCGGTTTGGACTTCATTCCTGGGGTCCACCCTGTCCTGAGCTTGTCCAAGATGGACCAGACATTGGCGATCTACCAACAGATCCTCACCAGTCTGCCTTCCAGAAACATGATCCAAATATCTAACGACCTGGAGAACCTCCGGGACCTTCTCCACCTGCTGGCCTCCTCCAAGAGCTGCCCCTTGCCCTGGGCCAATGGCCTGGACTCCTTGGCGAGTCTGGGAAGTGTCCTGGAAGCCTCACTCTACTCCACAGAGGTTGTGGCCCTGAGCAGGCTGCAGGGGTCTCTGCAGGACATGCTGCAGCAGCTGGACCTCAGCCCCGGGTGC
>LEP_XM_012474120.1_Aotus_nancymaae
GTGCCCATCCAAAGAGTTCAAGATGACACCAAAACCCTCATCAAGACAATTATCACCAGGATCAATAATCTTTCACATACGCAATCGGTCTCCCCCAAACAAAGGATCACTGGTTTGGACTTCATTCCCGGGTTCCACTCTGACCTGAGCTTTTCCAAGATGGATGAGATACTGGCGATCTACCAACAGATTATCATCAGTCTGCCTTCCGGAAACATGATCCAAATATCCAATGACCTGGAGAACCTCCGGGCCCTTCTTCACCTGCTGGCCGCCTCTGAGAGCTGCCACTTGCCCTGGGCCAGTGGTCTGGAGACCTTGGCAAACCTGGGGGGTCTCCTGGAAGCTTCGCTCCACTCCATGGAGGTGGTGGCCCTGAGCAGGCTGCAGGAGTCTCTGCAGGACATGCTGCAGCAGCTGGACCTCGGCCCTGCATGC
>LEP_XM_003407251.2_Loxodonta_africana
GTGCCCATCCGAAAAGTCCAAGATGACACCAAAACCCTCATCAAGACCATTGTCACCAGGATCAGTGACATTTCACACACGCAGTCCGTCTCCTCCAAACACAGGGTCACCGGATTGGACTTCATTCCTGGGCTCCACCCTGTCCTGAATTTGTCCAAGATGGACCAGACATTGGCAATCTACCAGCAGATCCTCACCAGTCTGCCTTCCAGAAATGTGATCCAAATAGCCAACGACCTGGAGAACCTCCGGGACCTTCTCCACCTGCTGGCTGCATCCAAGAGCTGCCCCTTCCCCAGGGCCAGTGGCCTGGAGACCTTGGAGAGCCTGGGTGGTGTCCTGGAGGCCTCACTCTACTCCACAGAGGTGGTGGCCCTGAGCCGGCTGCAGGGGTCTCTGCAGGACATGCTGCGGCAGCTGGACCTCAGCCCTGGGTGC
