# Supplementary material for: On the Molecular Evolution of Leptin, Leptin Receptor, and Endospanin
Source: Front Endocrinol (Lausanne). 2017 Apr 10;8:58. doi: 10.3389/fendo.2017.00058 (PMC5385356; doi:10.3389/fendo.2017.00058)
Supplement: Supplementary file 1 [file data_sheet_1.zip › LEPR.fas]

>LEPR_NM_002303.5_Homo_sapiens
ACTCCTTGGAGATTTAAGTTGTCTTGCATGCCACCAAATTCAACCTATGACTACTTCCTTTTGCCTGCTGGACTCTCAAAGAATACTTCAAATTCGAATGGACATTATGAGACAGCTGTTGAACCTAAGTTTAATTCAAGTGGTACTCACTTTTCTAACTTATCCAAAACAACTTTCCACTGTTGCTTTCGGAGTGAGCAAGATAGAAACTGCTCCTTATGTGCAGACAACATTGAAGGAAAGACATTTGTTTCAACAGTAAATTCTTTAGTTTTTCAACAAATAGATGCAAACTGGAACATACAGTGCTGGCTAAAAGGAGACTTAAAATTATTCATCTGTTATGTGGAGTCATTATTTAAGAATCTATTCAGGAATTATAACTATAAGGTCCATCTTTTATATGTTCTGCCTGAAGTGTTAGAAGATTCACCTCTGGTTCCCCAAAAAGGCAGTTTTCAGATGGTTCACTGCAATTGCAGTGTTCATGAATGTTGTGAATGTCTTGTGCCTGTGCCAACAGCCAAACTCAACGACACTCTCCTTATGTGTTTGAAAATCACATCTGGTGGAGTAATTTTCCAGTCACCTCTAATGTCAGTTCAGCCCATAAATATGGTGAAGCCTGATCCACCATTAGGTTTGCATATGGAAATCACAGATGATGGTAATTTAAAGATTTCTTGGTCCAGCCCACCATTGGTACCATTTCCACTTCAATATCAAGTGAAATATTCAGAGAATTCTACAACAGTTATCAGAGAAGCTGACAAGATTGTCTCAGCTACATCCCTGCTAGTAGACAGTATACTTCCTGGGTCTTCGTATGAGGTTCAGGTGAGGGGCAAGAGACTGGATGGCCCAGGAATCTGGAGTGACTGGAGTACTCCTCGTGTCTTTACCACACAAGATGTCATATACTTTCCACCTAAAATTCTGACAAGTGTTGGGTCTAATGTTTCTTTTCACTGCATCTATAAGAAGGAAAACAAGATTGTTCCCTCAAAAGAGATTGTTTGGTGGATGAATTTAGCTGAGAAAATTCCTCAAAGCCAGTATGATGTTGTGAGTGATCATGTTAGCAAAGTTACTTTTTTCAATCTGAATGAAACCAAACCTCGAGGAAAGTTTACCTATGATGCAGTGTACTGCTGCAATGAACATGAATGCCATCATCGCTATGCTGAATTATATGTGATTGATGTCAATATCAATATCTCATGTGAAACTGATGGGTACTTAACTAAAATGACTTGCAGATGGTCAACCAGTACAATCCAGTCACTTGCGGAAAGCACTTTGCAATTGAGGTATCATAGGAGCAGCCTTTACTGTTCTGATATTCCATCTATTCATCCCATATCTGAGCCCAAAGATTGCTATTTGCAGAGTGATGGTTTTTATGAATGCATTTTCCAGCCAATCTTCCTATTATCTGGCTACACAATGTGGATTAGGATCAATCACTCTCTAGGTTCACTTGACTCTCCACCAACATGTGTCCTTCCTGATTCTGTGGTGAAGCCACTGCCTCCATCCAGTGTGAAAGCAGAAATTACTATAAACATTGGATTATTGAAAATATCTTGGGAAAAGCCAGTCTTTCCAGAGAATAACCTTCAATTCCAGATTCGCTATGGTTTAAGTGGAAAAGAAGTACAATGGAAGATGTATGAGGTTTATGATGCAAAATCAAAATCTGTCAGTCTCCCAGTTCCAGACTTGTGTGCAGTCTATGCTGTTCAGGTGCGCTGTAAGAGGCTAGATGGACTGGGATATTGGAGTAATTGGAGCAATCCAGCCTACACAGTTGTCATGGATATAAAAGTTCCTATGAGAGGACCTGAATTTTGGAGAATAATTAATGGAGATACTATGAAAAAGGAGAAAAATGTCACTTTACTTTGGAAGCCCCTGATGAAAAATGACTCATTGTGCAGTGTTCAGAGATATGTGATAAACCATCATACTTCCTGCAATGGAACATGGTCAGAAGATGTGGGAAATCACACGAAATTCACTTTCCTGTGGACAGAGCAAGCACATACTGTTACGGTTCTGGCCATCAATTCAATTGGTGCTTCTGTTGCAAATTTTAATTTAACCTTTTCATGGCCTATGAGCAAAGTAAATATCGTGCAGTCACTCAGTGCTTATCCTTTAAACAGCAGTTGTGTGATTGTTTCCTGGATACTATCACCCAGTGATTACAAGCTAATGTATTTTATTATTGAGTGGAAAAATCTTAATGAAGATGGTGAAATAAAATGGCTTAGAATCTCTTCATCTGTTAAGAAGTATTATATCCATGATCATTTTATCCCCATTGAGAAGTACCAGTTCAGTCTTTACCCAATATTTATGGAAGGAGTGGGAAAACCAAAGATAATTAATAGTTTCACTCAAGATGATATTGAAAAACACCAGAGTGATGCAGGTTTATATGTAATTGTGCCAGTAATTATTTCCTCTTCCATCTTATTGCTTGGAACATTATTAATATCACACCAAAGAATGAAAAAGCTATTTTGGGAAGATGTTCCGAACCCCAAGAATTGTTCCTGGGCACAAGGACTTAATTTTCAGAAGCCAGAAACGTTTGAGCATCTTTTTATCAAGCATACAGCATCAGTGACATGTGGTCCTCTTCTTTTGGAGCCTGAAACAATTTCAGAAGATATCAGTGTTGATACATCATGGAAAAATAAAGATGAGATGATGCCAACAACTGTGGTCTCTCTACTTTCAACAACAGATCTTGAAAAGGGTTCTGTTTGTATTAGTGACCAGTTCAACAGTGTTAACTTCTCTGAGGCTGAGGGTACTGAGGTAACCTATGAGGACGAAAGCCAGAGACAACCCTTTGTTAAATACGCCACGCTGATCAGCAACTCTAAACCAAGTGAAACTGGTGAAGAACAAGGGCTTATAAATAGTTCAGTCACCAAGTGCTTCTCTAGCAAAAATTCTCCGTTGAAGGATTCTTTCTCTAATAGCTCATGGGAGATAGAGGCCCAGGCATTTTTTATATTATCAGATCAGCATCCCAACATAATTTCACCACACCTCACATTCTCAGAAGGATTGGATGAACTTTTGAAATTGGAGGGAAATTTCCCTGAAGAAAATAATGATAAAAAGTCTATCTATTATTTAGGGGTCACCTCAATCAAAAAGAGAGAGAGTGGTGTGCTTTTGACTGACAAGTCAAGGGTATCGTGCCCATTCCCAGCCCCCTGTTTATTCACGGACATCAGAGTTCTCCAGGACAGTTGCTCACACTTTGTAGAAAATAATATCAACTTAGGAACTTCTAGTAAGAAGACTTTTGCATCTTACATGCCTCAATTCCAAACTTGTTCTACTCAGACTCATAAGATCATGGAAAAC
>LEPR_NM_146146.2_Mus_musculus
TCTCCCTGGAAATTTAAGTTGTTTTGTGGACCACCGAACACAACCGATGACTCCTTTCTCTCACCTGCTGGAGCCCCAAACAATGCCTCGGCTTTGAAGGGGGCTTCTGAAGCAATTGTTGAAGCTAAATTTAATTCAAGTGGTATCTACGTTCCTGAGTTATCCAAAACAGTCTTCCACTGTTGCTTTGGGAATGAGCAAGGTCAAAACTGCTCTGCACTCACAGACAACACTGAAGGGAAGACACTGGCTTCAGTAGTGAAGGCTTCAGTTTTTCGCCAGCTAGGTGTAAACTGGGACATAGAGTGCTGGATGAAAGGGGACTTGACATTATTCATCTGTCATATGGAGCCATTACCTAAGAACCCCTTCAAGAATTATGACTCTAAGGTCCATCTTTTATATGATCTGCCTGAAGTCATAGATGATTCGCCTCTGCCCCCACTGAAAGACAGCTTTCAGACTGTCCAATGCAACTGCAGTCTTCGGGGA---TGTGAATGTCATGTGCCGGTACCCAGAGCCAAACTCAACTACGCTCTTCTGATGTATTTGGAAATCACATCTGCCGGTGTGAGTTTTCAGTCACCTCTGATGTCACTGCAGCCCATGCTTGTTGTGAAACCCGATCCACCCTTAGGTTTGCATATGGAAGTCACAGATGATGGTAATTTAAAGATTTCTTGGGACAGCCAAACAATGGCACCATTTCCGCTTCAATATCAGGTGAAATATTTAGAGAAT---TCTACAATTGTAAGAGAGGCTGCTGAAATTGTCTCAGCTACATCTCTGCTGGTAGACAGTGTGCTTCCTGGATCTTCATATGAGGTCCAGGTGAGGAGCAAGAGACTGGATGGTTCAGGAGTCTGGAGTGACTGGAGTTCACCTCAAGTCTTTACCACACAAGATGTTGTGTATTTTCCACCCAAAATTCTGACTAGTGTTGGATCGAATGCTTCTTTTCATTGCATCTACAAAAACGAAAACCAGATTATCTCCTCAAAACAGATAGTTTGGTGGAGGAATCTAGCTGAGAAAATCCCTGAGATACAGTACAGCATTGTGAGTGACCGAGTTAGCAAAGTTACCTTCTCCAACCTGAAAGCCACCAGACCTCGAGGGAAGTTTACCTATGACGCAGTGTACTGCTGCAATGAGCAGGCGTGCCATCACCGCTATGCTGAATTATACGTGATCGATGTCAATATCAATATATCATGTGAAACTGACGGGTACTTAACTAAAATGACTTGCAGATGGTCACCCAGCACAATCCAATCACTAGTGGGAAGCACTGTGCAGCTGAGGTATCACAGGCGCAGCCTGTATTGTCCTGATAGTCCATCTATTCATCCTACGTCTGAGCCCAAAAACTGCGTCTTACAGAGAGACGGCTTTTATGAATGTGTTTTCCAGCCAATCTTTCTATTATCTGGCTATACAATGTGGATCAGGATCAACCATTCTTTAGGTTCACTTGACTCGCCACCAACGTGTGTCCTTCCTGACTCCGTAGTAAAACCACTACCTCCATCTAACGTAAAAGCAGAGATTACTGTAAACACTGGATTATTGAAAGTATCTTGGGAAAAGCCAGTCTTTCCGGAGAATAACCTTCAATTCCAGATTCGATATGGCTTAAGTGGAAAAGAAATACAATGGAAGACACATGAGGTATTCGATGCAAAGTCAAAGTCTGCCAGCCTGCTGGTGTCAGACCTCTGTGCAGTCTATGTGGTCCAGGTTCGCTGCCGGCGGTTGGATGGACTAGGATATTGGAGTAATTGGAGCAGTCCAGCCTATACGCTTGTCATGGATGTAAAAGTTCCTATGAGAGGGCCTGAATTTTGGAGAAAAATGGATGGGGACGTTACTAAAAAGGAGAGAAATGTCACCTTGCTTTGGAAGCCCCTGACGAAAAATGACTCACTGTGTAGTGTGAGGAGGTACGTGGTGAAGCATCGTACTGCCCACAATGGGACGTGGTCAGAAGATGTGGGAAATCGGACCAATCTCACTTTCCTGTGGACAGAACCAGCGCACACTGTTACAGTTCTGGCTGTCAATTCCCTCGGCGCTTCCCTTGTGAATTTTAACCTTACCTTCTCATGGCCCATGAGTAAAGTGAGTGCTGTGGAGTCACTCAGTGCTTATCCCCTGAGCAGCAGCTGTGTCATCCTTTCCTGGACACTGTCACCTGATGATTATAGTCTGTTATATCTGGTTATTGAATGGAAGATCCTTAATGAAGATGATGGAATGAAGTGGCTTAGAATTCCCTCGAATGTTAAAAAGTTTTATATCCACGATAATTTTATTCCCATCGAGAAATATCAGTTTAGTCTTTACCCAGTATTTATGGAAGGAGTTGGAAAACCAAAGATAATTAATGGTTTCACCAAAGATGCTATCGACAAGCAGCAGAATGACGCAGGGCTGTATGTCATTGTACCCATAATTATTTCCTCTTGTGTCCTACTGCTCGGAACACTGTTAATTTCACACCAGAGAATGAAAAAGTTGTTTTGGGACGATGTTCCAAACCCCAAGAATTGTTCCTGGGCACAAGGACTGAATTTCCAAAAGCCTGAAACATTTGAGCATCTTTTTACCAAGCATGCAGAATCAGTGATATTTGGTCCTCTTCTTCTGGAGCCTGAACCCATTTCAGAAGAAATCAGTGTCGATACAGCTTGGAAAAATAAAGATGAGATGGTCCCAGCAGCTATGGTCTCCCTTCTTTTGACCACAGACCCTGAAAGCAGTTCTATTTGTATTAGTGACCAGTGTAACAGTGCTAACTTCTCTGGGTCTCAGAGCACCCAGGTAACCTGTGAGGATGAGTGTCAGAGACAACCCTCAGTTAAATATGCAACTCTGGTCAGCAACGATAAACTAGTGGAAACTGATGAAGAGCAAGGGTTTATCCATAGTCCTGTCAGCAACTGCATCTCCAGTAATCATTCCCCACTGAGGCAGTCTTTCTCTAGCAGCTCCTGGGAGACAGAGGCCCAGACATTTTTCCTTTTATCAGACCAGCAACCCACCATGATTTCACCACAACTTTCATTCTCGGGG---TTGGATGAGCTTTTGGAACTGGAGGGAAGTTTTCCTGAAGAAAATCACAGGGAGAAGTCTGTCTGTTATCTAGGAGTCACCTCCGTCAACAGAAGAGAGAGTGGTGTGCTTTTGACTGGTGAGGCAGGAATCCTGTGCACATTCCCAGCCCAGTGTCTGTTCAGTGACATCAGGATCCTCCAGGAGAGATGCTCACACTTTGTAGAAAATAATTTGAGTTTAGGGACCTCTGGTGAGAAC---TTTGTACCTTACATGCCCCAATTTCAAACCTGTTCCACGCACAGTCACAAGATAATGGAGAAT
>LEPR_NM_012596.1_Rattus_norvegicus
TCTCCCTGGAGATTTAAGCTGTTTTGTGCGCCACCGAGTACAACTGATGACTCCTTTCTCTCTCCTGCTGGAGTCCCAAACAATACTTCGTCTTTGAAGGGGGCTTCTGAAGCACTTGTTGAAGCTAAATTTAATTCAACTGGTATCTACGTTTCTGAGTTATCCAAAACCATTTTCCACTGTTGCTTTGGGAATGAGCAAGGTCAAAACTGCTCCGCACTCACAGGCAACACTGAAGGGAAGACGCTGGCTTCAGTGGTGAAGCCTTTAGTTTTCCGCCAACTAGGTGTAAACTGGGACATAGAGTGCTGGATGAAAGGGGACTTGACATTATTCATCTGTCATATGGAACCATTACTTAAGAACCCCTTCAAGAATTATGACTCTAAGGTTCACCTTTTATATGATCTGCCTGAAGTTATAGATGATTTGCCTCTGCCCCCACTGAAAGACAGCTTTCAGACTGTCCAGTGCAACTGCAGTGTTCGGGAA---TGCGAATGTCATGTACCAGTACCCAGAGCCAAAGTCAACTACGCTCTTCTGATGTATTTAGAAATCACATCTGCTGGTGTGAGTTTTCAGTCACCTCTAATGTCACTGCAGCCCATGCTTGTTGTGAAGCCCGATCCACCGCTGGGTTTGCGTATGGAAGTCACAGATGATGGTAATTTAAAGATTTCATGGGACAGCCAAACAAAAGCACCATTTCCACTTCAATATCAGGTGAAATATTTAGAGAAT---TCTACAATCGTAAGAGAGGCTGCTGAAATCGTCTCGGATACATCTCTGCTGGTAGACAGCGTGCTTCCTGGGTCTTCATACGAGGTCCAGGTGAGGAGCAAGAGACTGGATGGCTCAGGAGTCTGGAGTGACTGGAGTTTACCTCAACTCTTTACCACACAAGATGTCATGTATTTTCCACCCAAAATTCTGACGAGTGTTGGATCCAATGCTTCCTTTTGCTGCATCTACAAAAATGAGAACCAGACTATCTCCTCAAAACAAATAGTTTGGTGGATGAATCTAGCCGAGAAGATCCCCGAGACACAGTACAACACTGTGAGTGACCACATTAGCAAAGTCACTTTCTCCAACCTGAAAGCCACCAGACCTCGAGGGAAGTTTACCTATGATGCAGTGTACTGCTGCAATGAGCAGGCATGCCATCACCGCTACGCTGAATTATATGTGATCGATGTCAATATCAATATATCATGTGAAACTGACGGGTACTTAACTAAAATGACTTGCAGATGGTCACCCAGCACAATCCAATCACTAGTGGGAAGCACTGTGCAGTTGAGGTATCACAGGCGCAGCCTGTACTGTCCCGATAATCCATCTATTCGTCCTACATCAGAGCTCAAAAACTGCGTCTTACAGACAGATGGCTTTTATGAATGTGTTTTCCAGCCAATCTTTCTATTATCTGGCTATACAATGTGGATCAGGATCAACCATTCTTTAGGTTCACTTGACTCTCCACCAACGTGTGTCCTTCCTGACTCCGTAGTAAAACCACTACCTCCATCTAATGTAAAAGCAGAGATTACTATAAACACTGGATTATTGAAAGTATCTTGGGAAAAGCCAGTCTTTCCAGAGAATAACCTTCAGTTCCAGATTCGATATGGCTTAAATGGAAAAGAAATACAATGGAAGACACACGAGGTATTCGATGCAAAATCAAAATCGGCCAGCCTGCCAGTGTCAGATCTCTGTGCGGTCTATGTGGTACAGGTTCGCTGCCGGCGGTTGGATGGACTAGGGTATTGGAGTAATTGGAGCAGTCCAGCCTACACTCTTGTCATGGATGTAAAAGTTCCTATGAGAGGGCCTGAATTCTGGAGAATAATGGATGGGGATATTACTAAAAAGGAGAGAAATGTCACCTTGCTTTGGAAGCCACTGATGAAAAATGACTCACTGTGTAGTGTGAGGAGGTATGTGGTGAAGCATCGTACTGCCCACAATGGGACATGGTCACAAGATGTGGGAAATCAGACCAATCTCACTTTCCTGTGGGCAGAATCAGCACACACTGTTACAGTTCTGGCCATCAATTCCATCGGTGCCTCCCTTGTGAATTTTAACCTTACGTTCTCATGGCCCATGAGTAAAGTGAATGCTGTGCAGTCACTCAGTGCTTATCCCCTGAGCAGCAGCTGCGTCATCCTTTCCTGGACACTGTCACCTAATGATTATAGTCTGTTATATCTGGTTATTGAATGGAAGAACCTTAATGATGATGATGGAATGAAGTGGCTTAGAATCCCTTCGAATGTTAACAAGTATTATATCCATGATAATTTTATTCCTATCGAGAAATATCAGTTTAGTCTTTACCCAGTATTTATGGAAGGAGTTGGAAAACCAAAGATAATTAATGGTTTCACCAAAGATGATATCGCCAAACAGCAAAATGATGCAGGGCTGTATGTCATTGTACCGATAATTATTTCCTCTTGTGTCCTGCTGCTCGGAACACTGTTAATTTCACACCAGAGAATGAAAAAGTTGTTTTGGGACGATGTTCCAAACCCCAAGAATTGTTCCTGGGCACAAGGACTTAATTTCCAAAAGCCTGAAACATTTGAGCATCTTTTTACCAAGCATGCAGAATCAGTGATATTTGGTCCTCTTCTTCTGGAGCCTGAACCAGTTTCAGAAGAAATCAGTGTCGATACAGCTTGGAAAAATAAAGATGAGATGGTACCAGCAGCTATGGTCTCACTTCTTTTGACCACTGATTCCACAAGGGGTTCTATTTGTATCAGTGACCAGTGTAACAGTGCTAACTTCTCTGGGGCTCAGAGCACCCAGGGAACCTGTGAGGATGAGTGTCAGAGTCAACCCTCAGTTAAATATGCAACGCTGGTCAGCAACGTGAAAACAGTGGAAACTGATGAAGAGCAAGGGGCTATACATAGTTCTGTCAGCCAGTGCATCGCCAGGAAACATTCCCCACTGAGACAGTCTTTTTCTAGCAACTCCTGGGAGATAGAGGCCCAGGCATTTTTCCTTTTATCAGATCATCCACCCAATGTGATTTCACCACAACTTTCATTCTCAGGG---TTGGATGAGCTTTTGGAACTGGAGGGAAATTTTCCTGAAGAAAATCACGGGGAAAAATCTGTGTATTATCTAGGAGTCTCCTCAGGAAACAAAAGAGAGAATGATATGCTTTTGACTGATGAGGCAGGGGTATTGTGCCCATTCCCAGCTCACTGTCTGTTCAGTGACATCAGAATCCTCCAGGAGAGTTGTTCACACTTTGTAGAAAATAATTTGAATTTAGGGACCTCTGGTAAGAAC---TTTGTACCTTACATGCCCCAGTTTCAATCCTGTTCCACTCACAGTCATAAGATAATAGAAAAT
>LEPR_NM_001024587.1_Sus_scrofa
ACTCCTTGGAAATTTAAGTTGTCTTGCATGCCACCAAAT---ACAACATATGACTTCCTCTTGCCTGCTGGAATCTCAAAGAACACTTCAACTTTGAATGGACATGATGAGGCAGTTGTTGAAACGGAACTTAATATAAGTGGTACCTACTTATCAAACTTATCTAAAACAACTTTCCACTGTTGCTTTTGGAGTGAGGAAGATAAAAACTGCTCTGTACATGCAGACAACATTGCAGGGAAGGCATTTGTTTCAGCAGTAAATTCCTTAGTTTTTCAACAAACAGGTGCAAACTGGAACATACAGTGCTGGATGAAAGAGGACTTGAAATTATTCATCTGTTATATGGAGTCATTATTTAAGAATCCTTTCAAGAATTATGACCTTAAAGTTCATCTTTTATATGTTCTGCTCGAAGTGTTAGAAGGATCACCTCTGCTCCCCCAGAAAGGTAGTTTTCAGAGCGTTCAATGCAACTGCAGTGCTCGTGAATGTTGTGAATGCCATGTGCCTGTGTCGGCAGCCAAACTCAACTACACCCTTCTTATGTATTTGAAAATCACATCTGGTGGAGCAGTTTTTCACTCACCTCTCATGTCAGTTCAGCCCATAAACGTTGTGAAGCCTGATCCACCATTAGGTTTGCATATGGAAATCACAGACACTGGTAATTTAAAGATTTCTTGGTCCAGCCCAACACTGGTACCATTTCAACTTCAATATCAAGTAAAATATTCAGAGAATTCTACAACAAATATGAGAGAAGCTGATGAGATCGTCTCAGATACATCTCTGCTTGTAGACAGTGTGCTTCCCGGGTCTTCATATGAGGTTCAGGTGAGGGGCAAGAGACTGGATGGCCCAGGAATCTGGAGTGACTGGAGCACCCCCTTTACTTTTACCACACAAGATGTTATATACTTTCCACCTAAAATTCTGACAAGTGTTGGGTCTAACATTTCTTTTCACTGCATCTATAAAAATGAGAACAAGATCGTTTCCTCAAAAAAGATTGTTTGGTGGATGAATTTAGCTGAGAAGATTCCTCAAAGTCAGTATGATGTTGTGGGTGACCATGTTAGCAAAGTCACTTTTCCCAATATGAATGCAACCAAACCTCGAGGAAAGTTCACCTATGATGCAGTGTACTGCTGCAATGAGCACGAGTGCCACCATCGCTATGCTGAGTTATATGTGATTGATGTCAATATCAATATATCATGTGAAACTGATGGGTACTTAACTAAAATGACTTGCAGATGGTCAACCAATGCAATCCAATCACTTGTGGGAAGCACTTTGCAGTTGAGGTATCATAGGAGTAGCCTCTACTGTTCTGACGTTCCATCTGTGCATCCCATATCTGAACCCAAAGATTGCCAGTTGCAGAGAGATGGTTTTTATGAATGCATATTTCAGCCAATATTTCTGCTATCTGGCTATACAATGTGGATTAGAATAAATCACCCGTTGGGTTCACTTGATTCTCCACCAACATGTGTCATTCCTGATTCCGTGGTGAAACCGCTGCCTCCATCCAGTGTGAAAGCAGAAATTACTGCAAAAATTGGATTACTGAAAATATCTTGGGAGAAGCCAGTCTTCCCAGAGAATAATCTTCAGTTCCAGATTCGCTATGGTTTAAGTGGAAAAGAAGTACAGTGGAAGATCTATGAGGTATATGACACAAAGTTAAAATCCACCAGTCTCCCGGTGCCAGACCTGTGTGCAGTCTATGCTGTCCAGGTGCGCTGTAAGAGGCTAGATGGACTGGGCTATTGGAGTAATTGGAGTACTCCAGCCTACACAGTTGTCACGGATGTAAAAGTTCCTATCAGAGGACCTGAATTTTGGAGAATAATTAATGAAGATGCCACTAAAAAAGAGAGGAATATCACTCTGCTCTGGAAGCCTCTGATGAAAAATGACTCATTGTGCAGCGTGAGAAGTTATGTGGTGAAACATCATACTTCCCGCCATGGAACATGGTCAGAAGATGTGGGAAACCACACTAAACTCACTTTCCTTTGGACAGAGCAAGCACATTCTGTTACAGTTCTGGCCGTCAATTCAATTGGTGCTTCTTCCGCAAATTTTAATTTAACATTCTCATGGCCCATGAGCAAAGTAAATATCGTGCAGTCGCTCAGTGCTTATCCTTTAAACAGCAGTTGTGTGGGTCTTTCCTGGCTGCTCTCACCCAGTGATTACAATCTGATGTATTTTATTCTTGAGTGGAAAATTCTTAATGAAGACCATGAAATTAAATGGCTCAGAATCCCTTCCTCTGTTAAAAAGTATTATATCCACGATCATTTTATTCCTATTGAGAAATATCAATTCAGTCTTTACCCCATATTCATGGAAGGAGTGGGGAAACCGAAGATAATTAACAGTTTCACCCAAGATGGT---GAAAAACACCGGAATGATGCAGGTCTATATGTAATTGTGCCAATAATTATTTCCTCTTCAATCTTATTGCTTGGAACATTGTTAATGTCACACCAAAGAATGAAAAAGCTATTTTGGGAAGATGTTCCAAACCCCAAGAACTGTTCCTGGGCACAAGGACTTAATTTTCAGAAGCCGGAAACATTTGAGCATCTTTTTATCAAGCACACAGAATCAGTGACATTTGGCCCTCTTCTTTTGGAGCCTGAAACCATTTCAGAAGATATCAGTGTTGATACATCATGGAAAAATAAGGATGAGATGGTGCCACCAACTACAGTCTCTCTACTCTTGACAACTGACCTTGAAAAGAGTTCAATTTGTATTAGTGACCAACGCAGCAGTGCCCACTTCTCTGAGGCTGAGAGCATGGAGATAACTCGTGAGGATGAAAATAGAAGACAGCCCTCTATTAAATATGCCACCCTGCTCAGCAGCCCTAAATCAGGTGAAACTGAGCAAGAGCAAGAACTTGTAAGTAGCTTGGTCAGCAGATGCTTCTCTAGCAGCAATTCCCTACCGAAAGAGTCTTTCTCGAATAGCTCATGGGAGATAGAAACCCAGGCCTTTTTTATTTTATCAGATCAGCATCCCAATATGACTTCACCACACCTTTCCTTCTCAGAAGGATTGGATGAACTTATGAAGTTTGAGGGAAATTTCCCCAAAGAACATAATGACGAAAGGTCTGTCTATTATTTAGGAGTCACCTCAATCAAAAAGAGAGAGAGTGATGTGTTTTTGACTGATGAGTCAAGAGTGCGGTGCCCATTCCCAGCCCACTGTTTATTCGCTGACATCAAAATCCTCCAGGAGAGCTGTTCACACCTTGTAGAAAATAATTTCAATTTAGGAACTTCTGGTCAGAAGACTTTTGTATCTTACATGCCTCAATTTCAAACTTGTTCAACTCAGACTCAGAAGATAATGGAAAAC
>LEPR_NM_001012285.2_Bos_taurus
ACTCCCTGGAAATTTAAGTTGTCTTGCATGCCATCAAAT---ACAACATATGACTTCCTCTTTCCTCCTGGAATCTCAAAGAACACTTCAAATTTGAATGGACGTTATGAGGCAGTTGTTGAAACTAAGCTTAATTCAAGTGGTACCTACTTATCTAACTTATCCAGAACAACTTTCCACTGTTGCTTTTGGAGCGAGGAAGATAAAAACTGCTCTGTATATACAGATGACATTGAAGGGAAGGCATTTGTTACAACAGTAAATTCTTTAGTTTTTCAGCAAACAGGTGCAAACTGGAACATACAGTGCTGGATGAAAGAGGACTTGAAATTATTCATCTGTAATATTGAGTCATTATTTAAGAATCCTTTCAAGAATTATGACCTTAAGGTCCATCTTTTATATGTTCTGCTTGACGTGTTAGAAGAGTCACCTCTGCTCCCCCAGAAAGACAGTTTTCAGGTTGTTCAGTGCAACTGCAGTGTTCATGAATGTTGTGAATGTCATGTGCCTGTGCCGACAGCCAAGCTCAATGACACCCTTCTTATGTATTTGAAAATCACATCTGGTGGAGCAGTTTTTCACTCACCTCCAATGTCAGCTCAGCCCATTAATGTTGTGAAGCCTGATCCACCATTAGGTTTGCGTATGGAAATCACAGACACTGGTAGTTTAAAGATTTCGTGGTCCAGCCCAACACTGGTACCATTTCAACTTCAATATCAAGTGCAATATTCAGAGAATTCTACAAAATATATAAGAAAAACTGATGAGATTGTCTCAGCTACGTCTCTGCTAGTAGACAGTGTGCTTCCTGGGTCTTCGTATGGCGCACAGGTGAGGTGCAAGAGATTGGATGGCCTAGGAATCTGGAGTGATTGGAGTGCCCTTCTTACCTTTACTACACAAGATGTCATATATTTTCCACCTAAAATTCTGACAGCGGTTGGGTCTAACATTTCTTTTCACTGTATCTATAAAAATGAAAAGAAGATCGTTTCCTCAAAAAAGATTGTTTGGTGGTTGAATTTAGCTGAGAAAATTCCTCAAAGCCAGTATGATGTTGTGGATGACCATATTAGCAAAGTTACTTTTCCCAACTTGAATGCAACCAAACCCCGAGGAAAGTTCACCTATGATGCAGTGTACTGCTGCAATGAGCAAGAGTGCCACCATCGCTATGCTGAGTTATATGTGATTGATGTCAATATCAATATATCATGTGAAACTGATGGGTACTTAACTAAAATGACTTGCAGATGGTCACCCAATGCAATCCAATCACTTGCAGGAAGCAATTTGCAGCTGAGGTATCATAGGAGCAGCCTGTACTGTTCTGATGTTCCGTCTATTCATCCTGTATCTGAACCCAAAGATTGCCACTTGCAGAGAGATGGTTTTTATGAATGCATATTTCAGCCAATCTTTCTATTATCTGGCTATACAATGTGGATTAGAATTAATCACACGTTGGGCTCACTGGACTCTCCACCAGCTTGTGTCATTCCTGATTCTGTGGTGAAACCACTGCCTCCATCCAGTGTGAAAGCAGAAATTACTGTAAAAATTGGATTATTGAAAATATCTTGGGAAAAGCCGGTCTTCCCAGAGAATAATCTTCAGTTCCAGATTCGCTATGGTTTAAGTGGAAAACAAGTACAATGGAAGATGTTTGAGGTATATGATGCAAAATTAAAATCTGCCAGTCTCCCAGTGCCAGACCTCTGTGCAGTCTATACTGTCCAGGTGCGCTGTAAGAGCCTAGATGGACTGGGATATTGGAGTAATTGGAGTACTCCAGCCCACACAGTTGTCATGGATGTGAAAGTTCCTATCAGAGGACCTGAATTTTGGAGACTAATTAGTGAAGACACCACTAAAAAAGAGAGAAATGTCACTTTGCTTTGGAAGCCCCTGATGAAAAATGACTCATTGTGCAGTGTAAGAAGATATGTGGTAAAACATCATACTTCCCACAATGGAACGTGGTTGGAAGATGTGGGAAACCACACTAAACTCACTTTCCTTTGGACAGAGCAAGCACATTCTGTTATGGTGCTGGCCATCAATTCAATTGGTGCTTCTTCTGCAAATTTTAATTTAACATTCTCACGGGCTATCAGCAAAGTAAATATCGTGCAGTCACTCAGTGCTTACCCTTTAAACAGCAGTTGTGTAATTCTTTCCTGGATGCTGTCACCCAGCGATTACAATCTGATGTATTTTATTCTTGAGTGGAAAATTCTTAATGAAGACAGTGAAATTAAATGGCTTAGAATCCCTTCCTCTGTTAAGAAGTATTATGTCCATGATTATTTTATCCCCATTGAGAAATATCAGTTCAGTCTTTACCCAATATTTACGGAAGGAGTAGGGAAACCGAAGATAATTAATAGTTTTGCTCAAGATGAT---GAAAAACACCAGCATGATGCAGATCTATATGTAATTGTGCCAATAATAATTTCCTCCTCAATCTTATTGCTTGGAATATTGTCAGTGTCACATCAAAGAATGAAAAAGTTGTTTTGGGAAGATGTTCCAAACCCCAAGAACTGTTCCTGGGCACAAGGACTTAATTTTCAGAAGCCAGAAACATTTGAGCATCTTTTTATCAAGCATACAGAATCAACGACCTTTGGTCCTCTTCTTTTGGAGCCTGAAACCATTTCAGAAGATATCAGTGTTGATACATCATGGAAAAATAAAGATGAGATGGTGCCAGCAACTACAGATGCTCTACTTTTGACGACTGATCTTGAAAAGGGTTCTATTTGTATTAGTGACCAATGCAGCAGTGCTCAATTCTCTGAGGCTGAGAGCACAGACATAACCTGTGAGGATGAGAGCAGGAGACAGCCCTCTGTTAAATATGCCACCCTGCTCAGCAACTCTAAATCAGGTGAAACTGAGGAGGAGCAAGGACTTATAAATAGCTCAGTCAGCAAATGCTTTTTGAGCAACAATTCTCCACCAAAGGATTCTTCCTCTAAGAGATCATGGGAAATAGAAACCCAGGCATTTTTTATATTGTCAGATCAACATCCCAATATAATTTCACCACACCTTCCGTTCTCAGAAGGCCTGGATGAACTTTTGAAACTTGAGGGAAATTTCCCTGAGGAAAATAATAATGAAAGGCCTGTCTATTATTTAGGAGTCACTTCAATCAAAAAGAGAGAGAGTGATGTGTTTTTGACCAATGAGTCAAGAGTGTTGTCCCCATTCCCAGCCCACTGTTTATTCACTGACATCAGAATCCTCCAGGACAGTTGCTCACACCTTGTAGAAAATAACTTCAACTTAGGAACTTCTGGTCAGAAGACTTTTGTATCTTACATGCCTCAATTTCAGACTTGTTCCACTCAGACTCAGAAAATAATGGAAAAC
>LEPR_NM_204323.1_Gallus_gallus
CATCCCAGGAGCTTTACATTACCGTGCCTACTGCTGAAT---GAGACATCTTCGAGTCCTTCTGCTGCCGGAGTTGTACGGAGCCGGTCTGGTTGGAGGAGGGAGCATGGA------------------------GTTGCTGAAACCAACCCTTCCTTGCTAGATGAGGAGAGTTTTCTGTGTTGCCTTTGGAGCAATAACAACGCCAGTTGTTCTTTGTACAGTGCAAACATGCAAGCGAGGATGCTTATTCCTGAAATGAGCATCTCTGCATCTCAGGAAAGAGATTCAAATTGGAACATTGAATGTTGGGTTGAAGGCAAGCTGGATCTGTTAGTTTGTAGCCTGCAGTTC------CCGAAGTTTCACGTGAGACTTGATATGAAGGTTCATCTTTTATATGCTGTGTCAGAGCTGCTGGGAGACGCATCTACGAGCTCCCTGAAGAGGACTGCCCTGGCTGCTCAGTGTAACTGCAGTGAGTATGGCAAATGTGAGTGCCATGTGCCTTCCCCA------AGACTCAACCACACTTACGTCATGTGGCTGAAGACTGTGATTGGTGTAACACCTCTTTGGTCACCCTTGATGTCAGTCAAGCCCATAGACATAGTAAAGCCTGAACCTCCTTTGAATGTGCGTCTAGAGATGACAGAGAGAGGTCAAGTTAAGATCTGCTGGTCTGAGCCTGTACCGATGCCGTACCCGCTCCGGTGTGAAGTGAACATCTCTGGAAATTCAGATCAAAATGACTGGCAGGTGGTTCAAGTTGCTTTAAATACCTCATTAGACATAGACAATATGCTGCTTGATTCTTCCTCCTTTGCTCAAGTGAGGTGCAAGAGTCATTGTGGTCCCGGGTTCTGGAGTGAATGGAGCACACTGTATAATCTGAATGTGGGAGAAGTGCTGTACTTCCCTACTAAGATACTGACCAGTGTTGGTTCTAACGTTTCGTTTCATTGCATCTATAAAAACAAAACCCAGAGCGTAGCGTCCAAGAAGATTGTTTGGTGGCTGAATTTAGCAGAAGAAATCCCAGAAAGTCAGTATACGCTTGTGAACGATCGCGTAAGCAAAGTTACTCTTTTCAACTTGAAAGCAACAAAACCTAGAGGAAGTTTCTTCTATAACGCATTGTACTGTTGCCATCAAAATGAATGCCATCATAGATACGCTGAATTATATGTAGTAGATGTGAATATCAATATCAAATGTGAAACTGATGGGTACTTAACTAAAATGACTTGCAGATGGTCTGCAAACCCAAACGCATTGCTCTTGGGGAGTTCCTTGCAGTTAAAATACCACATGAGCAAAATTTATTGTTCTAACTTTCCAAGTACTCCTCCAGAATCAGAGGTGAAAGAATGCCATTTCCAGAGGAATCATTCTTATGAGTGCACATTTCAGCCTGTTTTTCTTTTATCTGGATATACCATGTGGATTGAGCTTAAGCACTCGCTGGGAACACTTGAATCCTCACCAACTTGTGTCGTTCCAGCAGATGTGGTGAAGCCACTGCCTCCCTCCAACATTAAAGCAGAGATCACCAGAAACGATGGGCTGCTGAACGTGAGCTGGACAAACCCCGTGTTTACAAATGATGACCTTAAGTTTCAGATCCGGTACGCAGTGAACAGGGAAGAACTCACATGGGAGCTGTATGAAGTTCTAAGCGTACCAACAAGATCAGCTGTGATAGAAGTGCAA---CTTTGTGTTGAATATATTGTTCAGATCCGCTGCAGAGCCCTGGATGGCTTAGGCTACTGGAGCAACTGGAGCAGATCAGCCTATGCAGCAGTAAAAGATATCCAAGCTCCCTTACATGGCCCTGAGTTTTGGAGAACTGTCACTGAAGATCCAGCAACGGGGCAGAAGAACGTTACGCTCCTGTGGAAGCCACTGATGAAGAATCACTCACTGTGCAGTGTGAGCCGGTACGTTATAAAGCATCAGACGTCAGAAAACACCTCGTGGTCAGAGTATGTCGACAATGGCACCACCTGCTCATTTCCATGGACTGAAAGCACACACACCATTACAATTCTAGCCGTGAATTCAATTGGAGCTTCTTCAGTTAATTTTAATTTAACTCTGTCACAACAAATGAGCACAGTGAATGCTGTGCAGTCTCTCATTGCTTACCCAGTGAACAGCACGTGTGTGATTTTGACTTGGACGCTTTCGCCTCAAATATATGTGATAACATCTTTTATTATTGAGTGGAGAAACCTTAACAAAGAAGAGGAGATGAAGTGGGTGCAAGTTCCTCCAAATATTAGTAAACACTATATTTATGACCACTTTATTCTGATTGAGAAGTACCGGTTCAGCCTGTACCCCGTGTTTGCTGCAGGAGTTGGCAAATCCAGAGCCACGGATCAGTTCTCCAAA---GATGGGTATGCCAGTCAGACCAGTTCTAACCTCTATATGGTCCTGCCAATAGTTATTTCAACCTCCGTGCTGTTGCTTGGAGCGCTGCTGGTTTCGCACCGAAGAATGAAGAAACTGCTCTGGGAAGATGTTCCAAACCCCAAGAATTGCTCGTGGGCACAAGGTGTTGATTTTCAGCAGCCTGAAACTTTTGAGCACCTTTTTGTCAAGCACCCTGAAGCAATGTCATTTGAGCCTCTTCTTCTGGAACCGGAAATAGTGCTGGAAGACATCAGTGTTACTAAAGCTTTGGAACAAGAAGACACGCAAGAT---TTCTTAGTGCTTGATTCCACGTTCACAAAAGACTCTGAGCACGACTCTGCGTGTCCC---AGCCACTTCAGTGGTCGCAGCTCCCTGGAGTGCTCCCCCAGTGAC---CCGACCTCTGGAGAAACAGCAAGTCAGTCCAACATTAAGTATGCCACTGTTATCACTAACTCCTACGAACAGAATAAGAATCCCAGATGTCATTTTGAT---------------GGATGTTTTCTAGCTGAAGACTCCTTGGCTGCAGGTGCTTGCTCAGGTAGCTCCTGGGAGCTGGGAAATGAGGCGTTCCTCCTGCTGCCTGACCAGCCTGGCAGCCAGCCCTGCAAGCTT---ATCTCTTCAGAGGGATTTTCCGAGCCTTCAGATCAGGATGATGCTTTCACAGATGGAGGTAGCCCTGAGCGAGGTCTCCATTACCTAGGGATAACATCACTGGGCAAAAGAGAAAATGACATTTTTTTAACGGAAAGTTCCAGACTGATGTGCCATTTCCATACAGCTGATCTGCTCAGAGGTGTGGGATTTCTTCAGAATACACCTCCT------AATTTAAATGCATTTATCCAGAGTAGCATTAAA---------ATCGTGCCATACGTGCCGCAGTTTCAGATGACTGCTGCCAAGGTGCAAGAGACCACAGAGAAC
>LEPR_NM_001309403.1_Danio_rerio
------------CGAGCAAGTGAAATGATGTCTGTCTTCATCATGCTTGCACTGCTTGTGATTTTTATTGCCGTTTCACAAGGCCTTGCAGATTTGAATCCTTCTGATGGAGTCAGCGATGGTGTT---TACGAAGACCTGAAGTGGAAAGCTCTCCTGTGTGATCATCCTGTTCAGACGCTTAAC------------------AGTGGTCTTCACCCA------CCCGAACAACACTGCCAACTGCTAAATGCTAAACAACAGTCTTTTGGA------------------------------AGCTGTTTGGACATCCTGGAACGGGAAAATTTGATTTGT---------AATGCAAAGACCCGTAGAGCAGCAGCAGCTTCCACTCTGGTCAGCGTCAGCCCTCAATTAGTTGTACAGGATGTACATTCA------------GATGAAGCATCCACTGCTCAGTGTGTTGGA---------GAAGAGACTGCCATCTGCTCCGTTTCTCTTCACGGCGGGGATGCAACAGTCTCATTAGTTATAATTATATCTGAGAATGGG---------------ACCACTGCACAGAAGATGCAAGTCAGCACATATGAACTACAAAGACCTGGCGCACCTGTCAATCTGCATTACAATGTGACGACAGAAGGGGAAGTTATATTCAGGTGGACCGGCACACAACCTGACAACAACACTATAAACTATGAGATCCAATACTCATCCAATTCCTTGCTTCAGTGGAAGGTATTGAAGGTCAAAGGTCGTTCA------TGGGTTGCTCTGAATGAGCTCAGTTCTAGATACACGGTTCAAGTGCGCTGCCAA---------AACCATCTCGGCTACTGGAGTGAATGGAGCCAACCT---TTCTATTTCAAACTAGATGTCAGTTACATCCCTGCTGAAGTCTTCACAACGCAGGAGTCAGAGGTGACAGTTTACTCTGTGTTCCACAACCGCAGC------TGGAGCGCCAGTAAAGCCGTGTGGTTTCTGAACGGCAAGATGAAGATACCAGAAAGCCAGTACAGAGTCATCAATGAGCAGGTCAGCACAGTCACTCTAAAGATGGACAAAGCAGGA------------------TTTGACACTCTGATGTGCTGCCTCACATTGGGAGAGAAATCTATGTGCTATGCCAAAATATACACAGAAGGAAGGTTTGCAAATATTACCTGCGAAAGCGAGTATTATGTGGACACCATGATCTGTAAGTGGAATCAGAGCAATTGGGCACAGGCCAGACTCCTTTACAGACAATACAGATCAAAGTGCACTGAAGAAGCTGAAGAAGAC---------ACGTCTTTGGTGAAAGAGTGTCCATCTAAAGCAGGAGATCACAGA------CAGTGCACCTTAAGCCAAATCAGCATGATCTTT---TGCTATAAATTCTGGCTTGAAGTGGAAGGAGGACGTGGC------CAATCGTTTCCTGTCTACGTTACGCCTATTGACTATGTGAAACCGTCACCTCCCTTTGATCTGGAGGCAATCACTCTGCCGAGT---AAAACCCTGAGTGTAAGGTGGAAACGCCCCTCTTTGCCTGTATACGGCATGCAGTACGAGCTGCAATTCGCTTTGGCTGGAATGGCAAAT---ACGCAATGGAAGGTCATTGGTCCTCTATTGGAACCACAGGCAGAGATTCAGCTTGAGGAGTCCTGTGTTCACTTTAAAGTAGAAGTTCGCTGTAAAGACGTGAACGACACTGGATACTGGAGCGACTGGAGCAATAGTCACATTTCCACTGTTTTCAACTTGAAAGCACCAGAGATGGGACCAGACTTCTGGCGCATTTTACAAGAGGATCCTACTAGGAATGTGACAAACGTTACACTGATCTTTAAGCAGCCCATTCTAGCAGGAGATCCAAGCTGCGTGGAGGGTTTAGTGATTAAACACCAGGCCTCAGGTGGAGTCATGTGGTCAAATGAAACAACCTTGGCTCGGTTTCACTCATTCCAGTGGAGGAAGGAAGCGCATACAGTCACTGTGATGTCTCGCAACGCTTTGGGCATTTCCACATGGAACAGAAACATCACGCTCTTA---CGTCAAGCCAAACGGCGATGTGTGCGTTCGTTCAGT---GCAGTTGCAAATGTGAGCTGTGTGCACCTCTCCTGGAGCCTGTTATCTGATCAGCCGGTGCCTCAGTCATTTGTTATTGAATGGTTAGACCTGAACAAAGACCCCGAAAAG---TGGGTCAGGGTTGAGTCCAGATCGAGAGATCTTTCTCTTTGCCGTCGTTTTTATGGCTCAGAGGAG------TTCACCTTGTATCCAGTGTTTGCGGATGGTGAAGGGGAACCGGCTCGATACACAGCTACA------------------------AGGGGTGATCCTGCAGCGTATATACTGCTACTGATCATCGCCTTCCTGTCAGTGGTGCTGTTTGTCACACTGATGATGTCACAGAACCAGATGAAAAAACTCATGTGGAAGGATGTTCCAAATCCCAACAAGTGCTCTTGGGCCAAAGGAATGGACTTCAGGCAGATTGACACCATGGAGAGCCTGTTCCCT---CATTCAGAGGGTCTCACTGCCTGTCCATTGCTGCTTGTCTCCGAGAGCATCTGTGAGGTTGAAATCATCGAGAAACCTCATCCT------------------------------------------------------CTTACCATTGAA------------GACAATGAAGAACTTCCCGACTCT------TCTGAAGCTCTGGAAGCATCTACTGCTGCTCCCGAAACATCAGGCCAGTCTTCAGTCACGTACTCCACCATCCTCCTCTCCGAC---------CAAAAGCAG---CAGGAGAGTCTCAGCAGCTCCAGTGACGAAGGCAACTTCTCTGCCAACAACTCGGACATTTCCGGCTCCTTCCCTGGAGGACTTTGGGACTTGGAG---------------------------AACAGCAATCCTCGCCATTCCAGCTCCTACAACTCTGTGGAGGAGTTTTCGGAAACATCAGAACCTGAT---TATGAAGCTTCGGAAAACACAGGTGCTAAAGACCTCTATTACCTCGAGATGACCGGAGAGGAGAAAGAAGAAGAAGAAGAAGAAGAAGAAGAA---GAAGAAGAACCAGAGGAGGGT---CAAAGTAAGAATAAAAGAGTGATGGGTGTAAACAGCCAAAATTCCACAGCCAGCAATTCCAATAACATTCCT------------------------------CTTTATCTGCCTCAGTTTCGAAGTGAATGTATCAATCCAACG---------------
>LEPR_NM_001024634.1_Canis_lupus_familiaris
ACTCCCTGGAGATTTAAGTTGTCTTGCATGCCACCAAAT---ACAACCTATGACTTCCTTTTGCCTGCTGGAATCTCAAGGAACACTTCCAATTTGAATGAACATTATGAGGCAGTTGTTGAAGCTAAATTAAATTCAAGTAGTACCTACATTTCTAATTTATCCAAAACAACTTTCCACTGTTGCTTTTGGAGCAAGGAAGATAAAAACTGTTCTGTCCATGCAGACAACATGGAAGGGAAGGCATTTGTTTCAACAGTGAGTTCTTTAGTTTTTCAACAAATAGGTGCAAACTGGAACATACAGTGCTGGATGAAAGAGGACTTGAAATTATTCATCTGTTATATGGAGTCATTATTTAAGAATCCTTTCAAGACCTATGACCTTAAGGTCCATCTTTTATATGTTTTGCCTGAAGTTTTAGAAGAGTCACCTCCAGTCCCCCAGAAGGGAGGTTTTCAGATTGTTCCATGCAACTGCAGTGTTCATGACAGCTGTGAATGCCATGTGCCTGTGCCAACAGCCGAACTCAACCACACTCTTCTTATGTATTTGAAAATCACGTTGGGTGGAATAAATTTTCAGTCACCTCTAATGTCAGTTAAGCCCATAAATGTTGTGAAGCCTGATCCACCATTAGGTTTGCATATGGAGATCACAGATACGGGCAATTTAAAGATTTCTTGGTCCAGCCCAACATTAGTACCATTTCAACTTCAATATCAAGTGAGATATTCAGAGAATTCTTCAACAAATGTGAGAAAAGCTAATGAAATTGTCTCAGCTACATCTCTGCTAATAGACAGTGTGCTTCCTGGGTCTTCATACGAAGTTCAAGTGAGAGGCAAGAAACTGGATGGCCCAGGAATCTGGGGTGACTGGAGCACCCCTCTTATCTTTATCACACAAGATGTCATATACTTTCCACCTAAAATTCTGACAAGTGTCGGGTCTAATGTTTCTTTTCACTGCATTTATAAAAGTGAAAACAAGATTGTTTCCTCAAAAAAGATTGTTTGGTGGCTGAATTTAGCTGAGAAAATTCCTCAAAGCCAGTATAACATGGTGGGTGACCGTGTTAGCAAAGTTACTTTTCCAAATCTGAATGCTACCAAGCCTCGAGGGAAGTTCACCTATGATGCAGTGTACTGCTGCAAGGAGCAGGAATGCCACCATCGCTATGCTGAATTATACGTGATTGATGTCAATATCAATATATCATGTGAAACTGATGGGTACTTAACTAAAATGACTTGCAGATGGTCAACCAATGCAATCCAATCACTCGAGGGAAGTACTTTGCAGTTGAGGTATCATAGGAGCAGCCTTTACTGTTCTGATGTTCCATCTATTCATCCCATATCTGAACCCAAAGATTGCCATTTGCGGAGGGATGGTTTTTATGAATGCATATTTCAGCCAATCTTTCTATTATCCGGCTATACAATGTGGATTAAAATCAATCACTCTTTGGGTTCACTTGACTCTTCACCAACGTGTGTGGTTCCTGATTCCGTGGTGAAACCGCTGCCTCCATCCAGTGTGAAAGCAGAAATTACTGTAAAAATTGGATTATTGAAAATATCTTGGGAAAAGCCAGTCTTTCCAGAGAATAATCTTAAGTTCCAGATTCGCTACGGCTTAAATGGAAAAGAAGTACAGTGGAAGATCTATGAGGTATATGACACAAAGTTAAAATCCACCAGTCTCCCGGTGCCAGACCTGTGTGCAGTCTATGCTGTCCAGGTGCGCTGTAAGAGGCTAGATGGACTGGGCTATTGGAGTAATTGGAGTACTCCAGCCTACACAGTTGTCACGGATGTAAAAGTTCCTACCAGAGGACCTGAATTTTGGAGAATGATTGATGAAGATACCTCCCGAAAAGAGAGAAATGTTACTTTACTTTGGAAGCCTCTGATGAAAAATGACTCATTGTGCAGTGTGAGAAAATATGTGGTAAAACATCATACTTCCCGCAATGGAACATGGTCAGAAGATGTGGGAAATCACACTAAATTCACTTTCCTGTGGACAGAGCAAGCACATTCTGTTACAGTTCTGGCTGTCAATTCAATTGGTGCTTCTTCTGTGAATTTTAATTTAACATTCTCATGGCCTATGAGCAAAGTAAATACTGTGCAGTCACTCAGTGCATATCCTTTAAACAGCACTTGTGTGCTTCTTTCCTGGACGCTAACACCCAGTGACTACTATCTGACGTATTTTATTACTGAGTGGAAAATTCTTAATGAAGACAGTGAAATCAAATGGCTTAGGATCCCTCCATCTGTGAAAAAGTATTATATCCACGATCATTTTATCCCCATTGAGAAGTATCAGTTCAGTCTTTACCCAGTATTTATGGAAGGAGTAGGGAAACCGAAGACAATTAATAGTTTTACCCAAGATGATATTGAAAAACACCAGAATGATGCAGGTCTATATGTAATTTTGCTGATAATTATTTCCTCTTCAATCTTACTGCTTGGAACGTTGTTAATATCACACCAAAGAATGAAAAAGCTGTTTTGGGAAGATGTTCCAAACCCCAAGAACTGCTCCTGGGCACAAGGACTTAATTTTCAGAAGCCAGAAACATTTGAGCATCTTTTTATCAAGCATACAGAATCAGTGATATTTGGTCCTCTTCTTTTGGAACCTGAAACCATTTCAGAAGATATCAGTGTTGACATATCATGGAAGAATAAAGATGAGATGGTGCCAACAACTATGGTCTCTCTGCTTTTGACAACTGATCTTGAAAAGGGTTCTATTTGTATCCGTGATCAGCACAACAGTGCTAACTTCTCTGAGCTGGAGAGCACCGTGGTAACCCGTGAGGATGAGGGCAGGAGGCAGCCCTCTGTTAGATATGCCACCCTCCTCACCAGCTCTAAATCAAGTGAAATTGAGGAAGAGCAAGGGCTTATAAACAGCTCAGTCAGCAAATGCTTCTCTAGCAAAAATTCTCTACCAAAGGGTTCTTTTTCTAACAGCTCATGGGAGATAGAAACTCAGGCATTTTTTATATTATCAGATCAGCATCCCAATATAATTTTGCCACACCTTCCATTCTCAGAAGGATTGGATGACCTTTTGAAACTTGAGGGAAATTTTCCTGAAGAAAATAATGGTGAAAGGTCTGTCTATTATTTAGGGGTCACCTCAATCAAAAAAAGAGAGAGTGGTGTGTTTTTGACTGACGAGTCCCAAGTGTTGTGTCCGTTCCCAGCCCACTGTTTATTCACTGACATCAGAATCCTCCAGGATAGTTGCTCACACCTTGTAGAAAATAACTTCAATTTAGGAACTTCTGGTCAGAAGACTTTTGTACCTTATATGCCTCAATTTCAGATTTGTTCCACTCAGACTCAGAAGATAATGGAAACC
>LEPR_NM_001032819.1_Macaca_mulatta
ACTCCTTGGAGATTTAAGTTGTCTTGCATGCCACCAAATTCAACCTATGACTACTTCCTTTTGCCTGCTGGACTCTCAAAGAATACTTCAAATTTGAATGGACATTATGAGACAGCTGTTGAG------TTTAATTCAAGTGATACTCACTTTTCTAACTTATCCAAAACAACTTTCCACTGTTGCTTTCGGAGTGAGCAAGATAGAAACTGCTCTTTGTGTGCAGACAACATTGAAGGAAAGACATTTGTTTCAACAGTAAATTCTTCAGTTTTTCAACAAATGGGTGCAAACTGGAACATACAGTGCTGGCTAAAAGGAGACTTGAAATTATTCATCTGTTATGTGGAGTCATTATTTAAGAATCCATTCAAGAATTACAAACATAAGGTCCATCTTTTATATGTTCTGCCGGAAGTGTTAGAAGATTCACCTCTGGTTCCCCAAAAAGGCAGTTTTCAGATGGTTCATTGCAATTGCAGTGTTCATGAACGTTGTGAATGTCTTGTGCCTGTGCCAACAGCCAAACTCAACGACACTCTCCTTATGTGTTTGAAAATCACATCTGGTGGAGTAATTTTCCAGTCACCTCTAATGTCAGTTCAGCCCATAAATATGGTGAAGCCTGATCCACCATTAGGTTTGCGTATGGAAATCACAGATGATGGTAATTTAAAGATTTCTTGGTCCAGCCCACCATTGGTACCATTTCCACTTCAATATGAAGTGAAATATTCAGAGAATTCTACAACAGTTATCAGAGAAGCTGACAAGATTGTCTCAGCTACATCCCTGCTGGTAGACGGTATACTTCCTGGGTCTTCATATGAGGTTCAGGTGAGGGGCAAGAGACTGGATGGCCCAGGAATCTGGAGTGACTGGAGTACTCCTCATGTCTTTACCACACAAGATGTCATATACTTTCCACCTAAAATTCTGACAAGTGTTGGATCTAATGTTTCTTTTCACTGCATCTATAAGAATGAAAACAAGATTGTTTCCTCAAAAAAGATTGTTTGGTGGATGAATTTAGCTGAGAAAATCCCTCAAAGCCAGTATGATGTTGTGAGTGATCATGTTAGCAAAGTTACTTTTTTCAATCTGAATGAAACCAAACCTCGAGGAAAGTTTACCTATGATGCAGTGTACTGCTGCAATGAACATGAATGCCATCATCGCTATGCTGAATTATATGTGATTGATGTCAATATCAATATCTCATGTGAAACTGATGGGCACTTAACTAAAATGACTTGCAGATGGTCAACCAATACAATCCAGTCACTTGCGGGAAGCACTTTGCAATTGAGGTATCGTAGGAGCAGCCTTTACTGTTTTGATATTCCATCTATTCATCCCATATCTAAGCCTAAAGATTGCTATTTGCAGAGCGATGGTTTTTATGAATGCGTTTTCCAGCCAATCTTTCTATTATCTGGCTATACAATGTGGATTAGGATCAATCACCCTCTAGGTTCACTTGACTCTCCACCGACATGTGTCCTTCCTGATTCTGTGGTGAAGCCACTGCCTCCATCCAGTGTGAAAGCAGAAATTATTAAAAACATTGGATTATTGAAAATATCTTGGGAAAAGCCAGTCTTTCCAGAGAATAACCTTCAATTCCAGATTCGCTATGGTTTGAGTGGAAAAGAAATACAATGGAAGATGTATGATGTTTATGATGCAAAATCAAAATCTGTCAGTCTCCCAGTTCCAGACTTCTGTGCAGTTTATGCTGTTCAGGTGCGCTGTAAGAGGTCAGATGGATTGGGACTTTGGAGTAATTGGAGCAATCCAGCCTACACAGTTGTCATGGATATAAAAGTTCCTATGAGAGGACCTGAGTTTTGGAGAATAATTAATGGAGATACTATGAAAAAGGAGAAAAATGTGACTTTACTTTGGAAGCCCCTGATGAAAAATGAATCATTGTGCAGTGTTCAGAGATATGTGATAAACCATCATACTTCCTGCAATGGAACATGGTCAGAAGATGTGGGAAATCACACTAAATTCACTTTCCTGTGGACAGAGCAAGCACACACTGTTACGGTTCTGGCCATCAATTCAATTGGTGCTTCTGTTGCAAATTTTAATTTAACCTTTTCATGGCCTATGAGCAAAGTAAATATCGTGCAGTCACTCAGTGCTTATCCTTTAAACAGCAGTTGTGTGATTCTTTCCTGGATACTATCACCCAGTGATTACAAGCTAATGTATTTTATTATTGAGTGGAAAAATCTTAATGAAGATGGAGAAATAAAATGGCTTAGAATCTCTTCATCTGTTAAGAAGTATTATATCCATGATCATTTTATCCCCATTGAGAAGTACCAGTTCAGTCTTTACCCAATATTTATGGAAGGAGTGGGAAAACCAAAGATAATTAATAGTTTCGCTCAAGATAATACTGAAAAACACCAGAATGATGCAGGTTTATATGTGATTGTGCCAGTAATTATTTCCTCTTCCATCTTATTGCTTGGAACATTATTAATATTGCACCAAAGAATGAAAAAACTGTTTTGGGAAGATGTTCCAAACCCCAAGAATTGTTCCTGGGCGCAAGGACTTAATTTTCAGAAGCCAGAAACGTTTGAGCATCTTTTTATCAAGCATACAGCATCAGTGACATGTGGTCCTCTTCTTTTGGAGCCTGAAACAATTTCAGAAGATATCAGTGTTGATACATCATGGAAAAATAAAGATGAGATGGTGCCAACAACTGTGGTCTCTCTACTTTCAACAACAGATCTTGAAAAGGGTTCTGTTTGTATTAGTGACCAGTTCAACAGTGTTAACTTCTCTGAGGCTGAGGGTACCGAGGTAACCTGTGAGGATGAAAGCCAGAGACAACCCTTTGTTAAATATGCCACGCTGATCAGCAACTCTAAACCAAGTGAAACTGATGAAGAACAAGGGCTTATAAATAGTTCAGTTACCAAGTGCTTCTCTAGCAAAAATTCTCCATTGAAGGATTCTTTCTCTAATAGCTCATGGGAGATAGAGGCCCAGGCATTTTTTATATTATCAGATCAGCGTCCCAACATAATTTTACCACACCTCACATTCTCAGAAGGATTGGATGAACTTTTGAGACTGGAGGGAAATTTCCCTGAAGAAAATAATGATGAAAAGTCTATCTATTATTTAGGGGTCACCTCAATCAAAAAGAGAGAGAGTGGTGTGCTTTTGACTGACAAGTCAAGGGTATTGTGCCCATTCCCAGCCCCCTGTTTATTCACGGACATCAGAGTTCTCCAGGACAGTTGCTCACACTTTGTAGAAAATAATTTCAACTTAGGAACTTCTAGTAAGAAGACTTTTGCATCTTACATGCCTCAATTCCAAACTTGCTCTACTCAGACTCATAAGATCATGGAAAAC
>LEPR_NM_001044401.2_Xenopus_(Silurana)_tropicalis
CCGCCTTCCGATTTCTTTCTGACTTGCATTTTGACCAAC---AAGTCAGTAAATTATCCACTACTGGCTGGAATTTTACAGAATAAGTCAGATATCTCAGGGAAGTATGATACT---TTAGAGGGCAGGTCGGATTTTAGATGTACCCATTTAGCTGATTTATCACAAGGACGTGTTTCATGTTGCCTATGGGATCATTTAAATACAAACTTTTCAAGTCAGAACGGAGTTGCAGAGTTAAAGGAAATGCTTTTCAGCTTTGCATCA---GATATCCAACTAGAAGATTTCAGCTGGAAAGTACAGTGCTCATTTGAGGAAAAAGCAAATACACTTATTTGTGACCTGCAGTTATTACCAGAAACAAAGCACATTGTAACAGATTATCGAATTAGTCTTCATTATTCTTTG------------------GTTGCAAAGAGTGAGCTGAAAGGC---------ACAGCTGAATGCAGATGCTTTGGATATGAGAAATGTGAATGCATTGTACCGTCTGTA------AAATTCAATGATACCTACATCCTATGGATTGAAATCCTGAATATCACAGCACTTCTTCACTCCCCACCTATGTCTGTTGTACCTTACCATATAGTCAAGCCTGATCCTCCTGATGACTTGCGAGCGGAAATAATGGAACAAGGCACATTAAAGGTGTTTTGGTTGAAACCCATCTCTGCTGCTTATGAGCTCCAGTATCAAGTAAGATATACAGTGAAAGCAGCAGAGACAAACTCACAGGTTTATCTGCTGGTCAATGAAACATCAGTGATCATCAGTGATATCCAGCCTTGTACAGAAATGGTAATAGAAGTCAGATGTATAAACTTACACAAATCAGGACTCTGGAGTGACTGGAGTAAAACCTGGGTTTTAAATTCACAAGATGTATTCTACTTCCCCCAAAAAGTATTGGTTAGTAGTGGCTCCAGCACTTCTGTCTCCTGCTTGTTTTGTGACAATGGCAAGAAAGTTCCATCCAGTAATATCACATGGTGGCTAAATTTTGGGGAGAAGATACCAAAGCATCAGTACAGAACGACCAGTGATTATTTTAGCAAAGTGTTCCTGACTCACCTCAATACAACCAAACCAAAGGGAAAGTTCCGATATGATGCCTTACATTGCTGTATTAACCATGAATGTCATCATCGGTATGCAGAAATTTATGTTTTAGATGTCAACATCAGTATTTCATGTGAAACTGATGGGAATCAAAAAATGATGACGTGCAGATGGAGTTCCCAAAATATGACACTACCTGAAGGAAGTGTCTTACAGTTCAAGTATTATAGAAACAAACTTTATTGCTTAGATAAAGATTTAAAAGGCAATGTGCCGATTTCAAAAGATTGCCAGTTACAAATGGATGGATTCTATGAATGCACATTTGAGCCTGTTCACCTTGTCTCTGGCTATATTATGTGGATTGAGATACAACACCATTTAGGAGCACTTAATTCGCCACCTGTTTGCATCCTTCCCATAAATACAGTAAAACCACTTGCTCCATCAAGAGTGAGAGCTGAAATGACTAAGGGTTCAGGACATTTATATGTGAGTTGGAAAAGGCCTGCTCTTCCATCTACTGATCTTCAGTTCCAGGTCCGTTACTGTTTGCAAGGGCAAGGAATAATATGGAAGGTGCTGGATATTTTTGAAGAAGAATTTGTCAGT------ATACAGGTTCCAGATGTCTGTGCCTCATACACTGTCCAAGTACGTTCTAGAAGAACTGATGGAGTTGGATACTGGAGTGATTGGAGCCAACCTGTGCACACTGTTGTAAGAGACATTAGAGTTCCTTTGCAAGGACCAACTTTCTGGAGAACTACTCACAATAATCCCATGCAGAAAGGGGACAATATTTCCATTATTTGGCAGCCCCTACCATCAGAGCACTCACTGTGTTCTATTCAAGGATATGAAGTCATTCATCTGAATTCTAAAAATGTCACCTGGTCGAAATATGTAGGAAACACAACAAAGCATACTTTCACTTTATCGGATAACGCTGTAACAGTTACACTTCTAGCTGTCAACTCCCTTGGATACTCTCTGACAAACAGCAAGTTAACATTTTCCTGTGAAATGAGTACAGTTACATCTGTGGAGTCCTTCAGAGTTTACCATATGAACAACACTTGTGCAGTGGCTGTGTGGACTATGTTGCCCAAAAGTGACATGCCATTGGAATTTATTGTTGAATGGAAGAATCTTGGGAATGAAGAAAAGGTACAGTGGATGAATATCCCTCGAAACATGAGCAGGTGTTATATTGAAGACAATTTTTTTGCAATTGAGAAATACGTTTTTAGTCTGTACCCAGTATTTCCAGAAGGAGTTGGTCGTTCCAAAGTTGTAAATGGCTTTTCTACAGTGGAATTGACTGAAGCACCAAAGGATGCCGGCTTGTATGTTATACTGCCAGTTATTAGTTTTTCAGTCTTCTTGCTTATGGGAACAATACTAATATCTCACCAAAGGATGAAAAAATTATTTTGGAAAGATGTGCCAAATCCAAAGCACTGCTCTTGGGCTCAGGGTGTCAATTTTGAAAAGCCAGATACATTAGAAAACCTTTTCATGAAACATCACAAACACGCAAATGGTTCTCCATTCCTCTTTGAGCCTGAAGCAGTTTTTGAAGACCTGAGTATTGACAAGCAAGTACCACATGAAATTATTGATAATATTCCAGCAGTTACCAGTTTATTTACCGTATCCGAACCTGACCATGACTCTGCTTGTGAGTCAAGTAATTTTAGCAGCGGTTGTGCATTTGAAACTGACCACCAGGAAATGGTATAC------AGCAGCATCTGCCAATCCAGTATTGAATATGCAACAATAATGAATAATACCCAGTGCAGAAAATATAGCAGTGAACGGAAAACCAGCCTTAGCTCTTTTGATGGTTGCCTTTTAGGAAATAGTTCTATGGTGATTGGG---------------AACCATGATGTTGATAAGCAGACATTGGTCTTCCTAGCTGGACTTCACACAAAACAGCCAGACAAATCTACTGTGTCTTCCGAAGGGTTCTCTGAGCCATTGGATCATGAAGATAGCTTCTTGGAAGCTGATGGCCTGGAAAGAAACTTGTACTACCTGGAATTTGGTTCAATCCAGCAATGTGGACAACAAGACTGTTATTCAGAGAAACCT---TTAACATTTCCCTTCCAAGAAAATATCTCATATAAAGAGATTGATTTCAAAAAAGACAAAGCATCAGAATTTATAGATAAC---TATGATATCAAAAATTCATTTAAGAAGGCCTTCTTGTGTTACATGCCACAGTTTCAGACGCATTCTATTAAACTACCTGGGGAAATGGAATCG
>LEPR_XM_003990162.2_Felis_catus
ACTCCCTGGAGATTTAAGTTGTCGTGCATGCCACCAAAT---ACAACCTATGACTTTCTCTTGCCTACTGGAATCTCCAAGAACACTTCAAATGTGAATGAACATTATGAGGCAGTTGTTGAAGCTAAATTTAATTCAAGTAGTACCTACCTTTCTAATTTATCCAAAACAACTTTTCACTGTTGCCTTTGGAGCGAGGAAGATAAAAACTGTTCTGTACATGCAGATGACGTGGAAGGGAAGGCATTTGTTGCAACAGTGAATTCTTTAGTTTTCCAACAAATAGGTGCAAACTGGAACATACAGTGCTGGACGAAAGAGGACTTGGAATTATTCATCTGCTATATGGAGTCACTATTTAAGAATCCTTTCAAGGCTTATGACCTTAAGGTCCATCTTTTATATGTTCTGCCTGAAGTGTTAGAAGAGTCACTTCCGGTCCCCCAAAAGGGCAGTTTTCTGACTGTTCAGTGTAACTGCAGTGTTCGTGACAGCTGTGAATGCCATGTGCCTGTGCCCGCAGCCAAACTCAACCACACTCTTCTTATGTATTTCAAAATCACGTCTGGTGGAGTAATTTTTCAGTCACCTATGATGTCAGTTCAGCCCATAAATGTTGTGAAGCCTGATCCACCATTAGGTTTACATATGGAAATCACAGACACTGGCAATTTAAAAATTTCTTGGTCCAGCCCAACATTGGTACCATTTCAACTTCAATATCAAGTGAAATATTCAGAGAATTCTTCAACAAATATGAGAAAAGCTGATGAGATTGTCTCAGCTACATCTCTGCTGGTAGACAGTGTGCTTCCTGGGTCTTCATATGAAGTTCAAGTGAGGGGCAGGAGACTGGATGGCCCAGGACTCTGGAGTGACTGGAGCGCGCCTCTGATCTTTACCACACAAGATGTCATATACTTTCCACCTAAAATTCTGACAAGTGTCGGGTCTAACGTTTCTTTTCACTGCATTTATAAAAATGAAAACAAGATTGTTTCCTCAAAAAAGATTGTTTGGTGGATGAATTTAGCTGAGAAAATTCCTCAAAGCCAGTATCATGTCGTGGGTGACCATGTTAGCAAAGTTACTTTTCGCAGTTTGAAGGCAACCAAACCTCGAGGGAAGTTTACCTACGATGCAATATACTGCTGCAATGAGCATGAATGCCACCATCGCTATGCTGAATTATATGTGATTGATGTCAATATCAATATATCATGTGAAACTGATGGGTACTTAACTCAAATGACTTGCAGATGGTCAACCAATGCAATCCAATCACTCGTGGGAAGTACTTTGCAGTTGAGGTATCATAGGAGCAGCCTTTACTGCTCTGATGTTCCATCTATTCATCCCATATCTGAATCTAAAGATTGCCATTTGCAGAGAGATGGTTTTTATGAATGCGTATTTCAGCCAATCTTTCTATTGTCCGGCTATACAATGTGGATTAGAATCAATCACTCTTTGGGTTCACTTGACTCTCCACCAACGTGTGTTGTTCCTGATTCTGTGGTGAAACCACTGCCTCCATCCAGTGTGAAAGTGGAAATTACTGTAAAAATTGGATTATTGAAAATATCTTGGGAAAAGCCAGTCTTTCCAGAGAATAATCTTAAATTCCAGATTCGCTACGGCTTAAGTGGAAAAGAAGTACAGTGGAAGATGTATGAGGTGCATGATGCAAAATCCAATTCTGCCAGCGTCCTGGTGCCAGATCTGTGTGCTGTCTATGCTGTTCAGGTGCGCTGCAAGAGGCTGGATGGGCTGGGATATTGGAGCAATTGGAGTAGTCCAGCCTACACAGTTGTCACAGATATAAAAGTTCCTACCAGAGGACCTGAAGTTTGGAGAATAATTAATGAAGACACCACTAAAAAAGAGAGAAATGTTACTTTACTTTGGAAGCCTCTGATGAAAAATGACTCATTGTGTAGTGTAAGAAAATATGTGGTAAAACATCATACTTCCCGCAATGGAACATGGTCAGAAGATGTGGGAAATCACACTCAATTCACTTTCCTGTGGACAGAGCAAGCACATTCTGTTACAGTTCTGGCTGTCAATTCAATTGGTGCTTCTTTTGTGAATTTTAATTTAACATTCTCATGGCCTATGAGCAAAGTAAATACCGTGCAGTCACTCAGTGCTTATCCTTTAAACAGCAGTTGTGTGTTTCTTTCCTGGAAATTATCACCCAGTGATTACTCTCTGATGTATTTTATTACTGAGTGGAAAATTCTTAATGAAGACAGTGAAACTAAATGGCTTAGAATCCCTTCATCCGTTAAGAAGTATTATATTCATGATCATTTTATCCCCATCGAGAAGTATCAATTCAGTCTTTACCCAGTATTTATGGAAGGAGTGGGGAAACCGAAGATAATTAATAGTTTTACCCCAGATGATATTGAAAAACGCCAGAATGATGCAGGTCTATATGTAATTGTGCCAATAATTATTTCCTCTTCAATCTTATTGCTTGGAACATTATTAATATCACACCAAAGAATGAAAAAGATATTTTGGGAAGATGTTCCAAACCCCAAGAACTGTTCCTGGGCACAAGGACTTAATTTTCAGAAGCCAGAAACGTTTGAGCATCTTTTTGTCAAGCATACAGAATCAGTGATATTTGGTCCTCTTCTTTTGGAGCCTGAAGCCATTTCAGAAGATGTCAGTGTTGACACAACATGGAAAAATAAAGATGACATGATGCCAACAACTCTGGTCTCTCTACTTTTGGCAACTGATCTTGAAAAGGGTTCTATTTGTATCAGTGACCAGCACAACAGTGCTGACTTCTCTGAGCTTGAGAGCAGCGTGGTAACCTATGAGGATGAAAACAGGAGACAGCCCTCTGTTAGATATGCTACCCTACTCAGCAGCTCTAAATCAAGTGACATTGATGAAGAGCAAGGGCTTATAAACAGTTCAGTCAGCAAATGCTTCTCTAGCAAAAATTCTCTGTCCAAGGATTCTTTCTCTAACAGCTCATGGGAGATAGAAACCCAGGCATTTTTTATATTATCAGATCAGCATCCCAATATAATTTCACCACACCTTCCGTTCTCAGAAGGATTGGATGAATTTTTGAAACCTGAGGGAAATTTCCCTGAAGAAAATAATGGTGAGAGGTCTGTCTATTATTTAGGGGTCACCTCAATCAAGAAAAGAGAGAGTGGTGTGTTTTTGACTGACGAGTCACAAGTGTTGTGTCCGTTCCCAGCCCATTGTTTACTCACTGACATCAGAATCCTCCAGAACACTTGCTCACAACTTGTAGAAAATCATTTCAGTTTAGGAACTAATGGTCAGAAGACTTTTGTATCTTACATGCCTCAGTTTCAGACTTGTTCTACTCAGACTCGGAAGATAATGGAAAAC
>LEPR_XM_001161937.3_Pan_troglodytes
ACTCCTTGGAGATTTAAGTTGTCTTGCATGCCACCAAATTCAACCTATGACTACTTCCTTTTGCCTGCTGGACTCTCAAAGAATACTTCAAATTCGAATGGACGTTATGAGACAGCTGTTGAACCTAAGTTTAATTCAAGTGGTACTCTCTTTTCTAACTTATCCAAAACAACTTTCCACTGTTGCTTTCGGAGTGAGCAAGATAGAAACTGCTCCTTATGTGCAGACAACATTGAAGGAAAGACATTTGTTTCAACAGTAAATTCTTTAGTTTTTCAACGAATAGATGCAAACTGGAACATACAGTGCTGGCTAAAAGGAGACTTAAAATTATTCATCTGTTATGTGGAGTCATTATTTAAGAATCCATTCAGGAATTATAACTATAAGGTCCATCTTTTATATGTTCTGCCTGAAGTGTTAGAAGATTCACCTCTGGTTCCCCCAAAAGGCAGTTTTCAGATGGTTCACTGCAATTGCAGTGTTCATGAATGTTGTGAATGTCTTGTGCCTGTGCCAACAGCCAAACTCAACGACACTCTCCTTATGTGTTTGAAAATCACATCTGGTGGAGTAATTTTCCAGTCACCTCTAATGTCAGTTCAGCCCATAAATATGGTGAAGCCTGATCCACCATTAGGTTTGCATATGGAAATCACAGATGATGGTAATTTAAAGATTTCTTGGTCCAGCCCACCATTGGTACCATTTCCACTTCAATATCAAGTGAAATATTCAGAGAATTCTACAACAGTTATCAGAGAAGCTGACAAGATTGTCTCAGCTACATCCCTGCTGGTAGACAGTATACTTCCTGGGTCTTCGTATGAGGTTCAGGTGAGGGGCAAGAGACTGGATGGCCCAGGAATCTGGAGTGACTGGAGTACTCCTCATGTCTTTACCACACAAGATGTAATATACTTTCCACCTAAAATTCTGACAAGTGTTGGGTCTAATGTTTCTTTTCACTGCATCTATAAGAATGAAAACAAGATTGTTCCCTCAAAAGAGATTGTTTGGTGGATGAATTTAGCTGAGAAAATTCCTCAAAGCCAGTATGATGTTGTGAGTGATCATGTTAGCAAAGTTACTTTTTTCAATCTGAATGAAACCAAACCTCGAGGAAAGTTTACCTATGATGCAGTGTACTGCTGCAATGAACATGAATGCCATCATCGCTATGCTGAATTATATGTGATTGATGTCAATATCAATATCTCATGTGAAACTGATGGGTACTTAACTAAAATGACTTGCAGATGGTCAACCGGTACAATCCAGTCACTTGCGGAAAGCACTTTGCAATTGAGGTATCATAGGAGCAGCCTTTACTGTTCTGATATTCCATCTATTCATCCCATATCTGAGCCCAAAGATTGCTATTTGCAGAGTGATGGTTTTTATGAATGCATTTTCCAGCCAATCTTCCTATTATCTGGCTACACAATGTGGATTAGGATCAATCACTCTCTAGGTTCACTTGACTCTCCACCAACATGTGTCCTTCCTGATTCTGTGGTGAAGCCACTGCCTCCATCCAGTGTGAAAGCAGAAATTACTATAAACATTGGATTATTGAAAATATCTTGGGAAAAGCCAGTCTTTCCAGAGAATAACCTTCAATTCCAGATTCGCTATGGTTTAAGTGGAAAAGAAGTACAATGGAAGATGTATGAGGTTTATGATGCAAAATCAAAATCTGTCAGTCTCCCAGTTCCAGACTTGTGTGCAGTCTATGCTGTTCAGGTGCGCTGTAAGAGGCTAGATGGACTGGGATATTGGAGTAATTGGAGCAATCCAGCCTACACAGTTGTCATGGATATAAAAGTTCCTATGAGAGGACCTGAATTTTGGAGAATAATTAATGGAGATACTATGAAAAAGGAGAAAAATGTCACTTTACTTTGGAAGCCCCTGATGAAAAATGACTCATTGTGCAGTGTTCAGAGATATGTGATAAACCATCATACTTCCTGCAATGGAACATGGTCAGAAGATGTGGGAAATCACACGAAATTCACTTTCCTGTGGACAGAGCAAGCACATACTGTTACGGTTCTGGCCATCAATTCAATTGGTGCTTCTGTTGCAAATTTTAATTTAACCTTTTCATGGCCTATGAGCAAAGTAAATATCGTGCAGTCACTCAGTGCTTATCCTTTAAACAGCAGTTGTGTGATTGTTTCCTGGATACTATCACCCAGTGATTACAAGCTAATGTATTTTATTATTGAGTGGAAAAATCTTAATGAAGATGGTGAAATAAAATGGCTTAGAATCTCTTCATCTGTTAAGAAGTATTATATCCATGATCATTTTATCCCCATTGAGAAGTACCAGTTCAGTCTTTACCCAATATTTATGGAAGGAGTGGGAAAACCAAAGATAATTAATAGTTTCACTCAAGATGATATTGAAAAACACCAGAGTGATGCAGGTTTATATGTAATTGTGCCAGTAATTATTTCCTCTTCCATCTTATTGCTTGGAACATTATTAATATCACACCAAAGAATGAAAAAGCTGTTTTGGGAAGATGTTCCGAACCCCAAGAATTGTTCCTGGGCGCAAGGACTTAATTTTCAGAAGCCAGAAACGTTTGAGCATCTTTTTATCAAGCATACAGCATCAGTGACATGTGGTCCTCTTCTTTTGGAGCCTGAAACAATTTCAGAAGATATCAGTGTTGATACATCATGGAAAAATAAAGATGAGATGGTGCCAACAACTGTGGTCTCTCTACTTTCAACAACAGATCTTGAAAAGGGTTCTGTTTGTATTAGTGACCAGTTCAACAGTGTTAACTTCTCTGAGGCTGAGGGTACCGAGGTAACCTATGAGGACGAAAGCCAGATACAACCCTTTGTTAAATATGCCACGCTGATCAGCAACTCTAAACCAAATGAAACTGGTGAAGAACAAGGGCTTATAAATAGTTCAGTCACCAAGTGCTTCTCTAGCAAAAATTCTCCATTGAAGGATTCTTTCTCTAATAGCTCATGGGAGATAGAGGCCCAGGCATTTTTTATATTATCAGATCAGCATCCCAACATAATTTCACCACACCTCACATTCTCAGAAGGATTGGATGAACTTTTGAAATTGGAGGGGAATTTCCCTGAAGAAAATAATGATGAGAAGTCTATCTATTATTTAGGGGTCACCTCAATCAAAAAGAGAGAGAGTGGTGTGCTTTTGACTGACAAGTCAAGGGTATCGTGCCCATTCCCAGCCCCCTGTTTATTCACGGACATCAGAGTTCTCCAAGACAGTTGCTCACACTTTGTAGAAAATAATTTCAACTTAGGAACTTCTAGTAAGAAGACTTTTGCATCTTACATGCCTCAATTCCAAACTTGTTCTACTCAGACTCATAAGATCATGGAAAAC
>LEPR_NM_001303208.1_Meleagris_gallopavo
CATCCCAGGAGCTTTACATTACCATGCCTGCTGCTGAAC---GAGACATCTTTGAGTCCTTCTGCTGCTGGAGTGGTACAGAGCTGGTCTGGTATGAGGAGAGAGTATGGA------------------------ACTGCTGAAACCAACCCTTCCTTGCTAGATGAGGAAAGTTTCCTGTGTTGCCTTTGGAGCGATAACAACGCCAGTTGTTCTTTGTACAGAGGAAACATGCAAGCAAGGATGCTTATTCCTGATATAAGCATCTCTGCATCTGAGGAAAGAGATTCAAATTGGAACATTGAATGTTGGGTTGAAGGCAAGCTGGATCTGTTAGTTTGTAGCCTGCAGTTC------CCGAAGTTTCACATGAGACTTGATATGAGGGTTCATCTTTTATATGCTGTGTCAGAGGTGCTGGAAGATACATCTACCAGCTCCCTGAGCAGGACTGCCCTGGCTGCTCAGTGCAACTGCAGTGAGTACAGCAAATGTGAGTGCCATGTGCCTTCCCCA------AGGCTCAACCACACCTACATCATGTGGCTGAAGGTTGTGACTGGTGTAACACCTCTTTGGTCACCCTTGATGTCAGTCAAGCCCATAGACATAGTAAAGCCTGACCCTCCTTTGAATGTGCATCTAGAAATGACAGAGAGAGGTCAAGTGAAGATCTGCTGGTCTGAGCCTGTACCGATGCCATACCCGCTCCGGTATGAAGTGAACATCTCTGGAAATCCAGGTCAAAATGGCTGGCAGGTGGTTCAAGTTGCTTTAAATACCTCATTAGACGTAGACAGTATGCTGCTTGATTCTTCCTCCTTTGCTCAAGTGCGGTGCAAGAATCATTATGGTCCGGGGTTCTGGAGTGAATGGAGCCCCCTGTATAATCTGAATGTGGGAGAAGTGCTGTACTTCCCTACTAAGATACTGACCAGTGTTGGTTCTAACGTTTCATTTCATTGCATCTATAAAAACAAAACCAAGAGCGTAGCGTCCAAGAAGATTGTTTGGTGGCTGAATTTAGCAGAAGAATCCCCAGAAAGTCAGTATACGCTTGTGACCGATCGCGTAAGCAAAGTTACTCTTTTCAACTTGAAAGCAACAAAACCTAGAGGAAGTTTCTTCTCTAACGCATTGTACTGTTGCCATCAAAATGAATGTCATCATAGATACGCTGAATTATATGTAGTAGATGTGAATATCAATATCAAATGTGAAACTGATGGGTACTTAACTAAAATGACTTGCAGATGGTCTGCAAACCCAAACGCATTGCTCTTGTGGAGCTCCTTGCAGTTAAGATACCACAGGAGCAAAATTTATTGTTCTAACTTTCCAAGTACTCCTCCAGAATCAGAGGTGAAAGAATGCCATTTCCAGAGGAATCATTCTTACGAGTGCACATTTCAGCCTGTTTTTCTTTTATCTGGATATACCATGTGGATTGAGTTTAAGCACTCGCTGGGAACACTTGAATCCTCACCAACTTGTGTCGTTCCAGCAGATGTGGTGAAGCCACTTCCTCCCTCCGACATCAAAGCAGAGATCACCAGAAATGATGGGCTGCTGAACGTGAGCTGGGCAAACCCTGTGTTTGCAAATGATGATCTCAAGTTTCAGATCCGGTATGCAGTGAACAAGGAAGAACTCACGTGGGAGCTGTATGAAGTTCTGAGTGTATCAACAAGATCAGCTGTGATAGAAGTGCAA---CTTTGTGTTGAATATATTGTTCAGATCCGCTGCAGAGCCCTGGATGGTTTGGGCTACTGGAGCAACTGGAGCAGATCGGCCTATGCAGCTGTCAGAGATATCCAAGCTCCCTTACATGGCCCTGAGTTTTGGAGAACTATTACTGAAGATCCAGCAACGGGGCAGAAGAACGTTACGCTCCTGTGGCAGCCACTGATGAAGAATCACTCACTGTGCAGCGTGAGCCGGTACGTTATAAAGCACCAGACATCAGAAAACACCTCGTGGTCAGAATATGTCGACAAAGGCACCACCTGCTCATTTCCATGGACTGAACACACACACACCATTACAATCTTAGCCGTGAATTCAATTGGAGCTTCTTCAGTTAATTATAATTTAACTTTATCACGACAAATGAGCACAGTGAATGCAGTGCAGTCTCTCATTGCTTACCCAGTGAACAGCACGTGTGTGATTTTGACTTGGACGCTTTCACCTCAAATATATGTGATAACATCTTTAATTATTGAGTGGAGAAACCTTAACAAAGAAGAGGAGATGAAATGGGTGCGAGTTCCTCCAAATATTAGTAAATACTATATTTATGATCACTTCATTCTGATTGAGAAGTACCGGTTCAGCCTGTACCCCGTCTTTGCTGCAGGAGTTGGCAAATCCAGAGCCACGGACCAGTTCACCAAA---GATGGATATGCCAGTCAGACCAGTTCTAGCCTCCACGTGGTTCTGCCAATAGTTATTTCAACCTCCATGCTGTTGCTTGGAGCACTGCTGGTTTCCCACCGAAGAATGAAGAAACTGCTCTGGGAAGATGTTCCAAACCCCAAGAATTGCTCATGGGCACAAGGAGTTGATTTTCAGCAGCCTGAAACTTTTGAGCATCTTTTTGTCAAGCACCCTGAAGCAATGTCATTTGAGCCTCTTCTTCTGGAACCAGAAATAGTGCTGGAAGACATCAGTGTTACTAAAGCTTTGAAACAAGACGACACACAAGAT---TTCTCAGCAATTGATTCCACGTTCACAAAAGACTCTGAGCACGACTCTGCATGTCCC---AGCCATTTCAGTGGTCGCAGCTTCTCGGAGTGCTCCCCCAGTGCC---CCGATCCCTGCAGAAACAAGT---CAGTCCAACGTTAAATACGCCACTGTTATCAGTAACTCCTACGAACAGAAGAAGAATCCCAGAAGTGGTTTTGAT---------------AGGTGTTTTCTAGCTGAAGACCCCTTGGCTGCAGGTGTTTGCTCAGGTAGCTCCTGGGAGCTGGGAAGTGAGGAGTTCCTCCTGCTGCCTGACCAGCCTGGCAGCCGGCCCTGCAAGCTT---ATCTCTTCAGAGGGATTTTCAGAGCCTTCAGATCAGGATGATGCTTTCACAGATGGAGGTAGTCCCGAGCGAGGTCTCTGTTACCTAGGGATAACGTCATTGGACAAAAGAGAAAATGCCATTTTTTTAACAGAAAGTTCCAGACTGATGTGCCATTTCCATACAGCTGATCTGCTCAGAGGTGTGGGATTTCTTCAGAATACACCTCCT------AATTTAAATGCATTTCTCCAGAGCAGCATTAAA---------ATTGTGCCATACGTGCCCCAGTTTCAGATGACTGCTGCCAAGGTGCAAGAGACCACAGAGAAC
>LEPR_NM_001130869.1_Takifugu_rubripes
------------------AGCTCCACAATGTTTGGGCGTGTAACGCTGAGCGTCATGGTGCTTGGATTCCTGCTATCCAGAGGTGTTCTGTCTCTGGAGAACAGTGATGCAGGAGGGCGGCATTCGGGTGTCCTGGACCTCCCATGGAAGGACGAGCTATGCGAGTCACGTCCAGCGTCC---ACCGTAGAAGGCGCCTCCGCGGAACGGCCCAACGGTTCTAACAGGAGCCTCCCACATGACTCACAGTGCAGCAAGAACTTGACGAGCAAACTGCATCCACTC------GAGTTCTCTGGAACGTGTTTGGACATTCTGAAATGGGAGAATGTAACCTGC---------CACCTTGAACCGCACGCGCTGCCATTGAGCCTGCCGGACGCAGGTCACATGGCAAGCTTACAGCGTCGCTTCCAGAAAAGCCAGTCAAGAGTCGACAGCGAGGCCGCGTCCGATCCTCCCGTCTTCTGTGAGGCGGAGGATTCTTTCACGTGTTCAGTCGCCCTCGACGCTGAAAGCAGCTTCCACGCGGTGGTTACGGTCACTATCGCTGAC---------------GCCAGAGCGTCGGTTCTACTCAGAGTTCCTGCACGGCCCGTAAAACCAGCTCCTCCAGTCAACCTCTCGCATGTTCAGACCATCGAGGCCGAGCTGATTTTACACTGGGGTGACCCGAAAATTAAAACAGACCTGCTGCAATACGAGGTCCGATACTCTCCCGATACCATTCATGCCTGGCAGGTTATGTCCGTGTCTGGAGACACC---------AAGACGTCTCTGGACCTGAAGGCCAACTACACCGTCCAGGTCCGCCGCTCCAGCCGGAGCGATCCT---CCGCTGTGGAGCGGCTGGAGTGAAAGT---CACCACATCTTCCTGGATGTGAGCTACATCCCTGAGAAAGTGGTGGTGAAAGCGGGGGAGAACGTCACGGTTTACTGCGTCTTCAACGACCACAAC------TTCAACGCCAGCACGGCCTTGTGGACCCTCAACTTTGACCAGGAGCTTGATTACAGCCTGTACCACCCCATCAACCAGTGGGTAAGTCAGGTCACGATGCGTCCCTCCGAGACGGGG------------------ATGTACGACCTGCTGCAGTGTACAAAAAAGAGGATGATCGCGTACAGC------CAGGTCTACGTAGAAGGAGCTTCCATCAGCATCAGCTGCGAAACCAACGGCGAAATCGACGCTATGGACTGTAGATGGAACAGCACACAGTGGCTGAACCCCAACTTCAGAACCAGGTGGGCTGACCTGTCCTGCGATGTTATGGAGGAGAGGGAAAGAGCAGGTGACAATGTGGGCCATGAAGGCCCCTCATGCCTGCAGGTGGACTCCAGGAAGAGACTGTGCACCATCCAGCCTCTGAGGACCAAC---TGCTACAAGCTGTGGCTGGAAGTGTCATCCCACCTCGGACTGATCAGGTCTAAGCCTGTCTACCTGACCCCCAACGATCACGTGAAGCCACACACACCCACGGACGTGAAGGCCGTGAGCAGGAGCGGT---GGCGTCCTGAATGTCACATGGAAGCGTCCTTATCTACCCGTAGAG---GTTCAGTGTCAGTTTCGGTACTCCCCCTCTGCCGACCATCCCAAACCGGACTGGAAGGTCCAGGCGATCGTACGGGAGCCATGGGCAGAGGTCAACGTCTCGGATGTGTGCCGGGTGTTTGTGGTGCAGGTACGCTGCATGCACATCAGCGGCGCCGGCTACTGGAGCGAGTGGAGCCCCTCGGTGTACTCCTCACCTCAGAACAGCAGAGCCCCTGAGCGCGGCCCTAATTTCTGGAGATTTCTTCAAGACGATCCGCACAGAAAGCAGACTAACGTCACTCTGCTATTCAAGGATCTCCAGACATCGGGACAGCCGTACTGCGTGGAAGGGTTCCTAGTTAAGCGACTCGGCTCCACCGGCCCCGTCCAA---GAACCCATCTTGATGCAGTCTTCTTACAGTTTTGAGTGGAACCAGATGCCTCAGACCGTGACCGTGGAAGCCTTCAACAGCCTGGGAAGCTCCAGCGACAACATCAACATGACGCTGGAA---AAGTCGCCCAAACGCCGCTGCGTGCATCACTTCAGTGTGACGGTCATCAACAGCACCTGTGTGTCTCTCTCCTGGACTCTGATCGACAAAAGCTCCCCGCCGATCTTCATGGTGGTCCAGTGGTCCCTGCTGTGGAAACAGGACTCGGGCCGCTGGGTCAGACTGCCCTACACGGACGGTCCCACCTACCTGGGAGGACATTTCTTTGGTTCCGAGGACTACGGCTTCTACCTGTACCCCGTGTTTGCTCATGGAGAGGGGGAGCCGGCGTTCGCCACAGCCACC------------------------AGAAGAGACCCTGCCATCTACATGATGTTGATGATGATCTCTTTCCTCTCCATTGTCCTGTTAATCAGCCTCATCCTCTCCCAAAACCAGATGAAGAAGTTAATGTGGAAAGATGTACCCAACCCAAACCAGTGCTCCTGGGCCAGAGGAATAGACTTG---------AACGCCTTTGACCACATGTTCCAC---CCTCCAGAAGGCTTCCCGGCCTGGCCGCTGCTTCTGCCCCCTGAGAAAATCTCCAACCTCGTCATCGTGGACAAGGCTGATCTGTCA------------------------GCTCTGAGCACCCCTCCCGATCCCCGTCTTCACGGGGAACCCGACTCACCGGTGGATCGTTCTTCTCCTCCAAATCTGGATTATCCAACCGGTTCAGCGCCA---GATGATGGCGACAGCTCGGCCCAGTCGTCAGTCATCTATACCGCGGTGCTGCTCTGTGGTCATCATCATCTGCACGACAAAGATTGCAGCTGCAGCAGCTCCAGCGATGAGGGTAATTTCTCTGCCAACAACTCCGACATCTCTGCATCTTTCAACGGCGGGCTTTGGGAGCTGGAC---------------------------------GTCCCACGGCGCTCCTGCTGCTACAACTCCACGGAGGAGCTCTCAGAAAAACCCGAACAGGGCGACAGG---GACGTGGGAGAGGAG------AAGGACTTGTATTATATCGGGGCGGACTATGGGGATGAA---------------------------------GACGAGGAGAGCGAGCTC---AATGCTAAACTCATTCAAACTGTGCCGCTGAACAGCGAGGGCTGTTCCGCAGAGCTCACAGAGTCCTCTCCT------------------------------CTGTACCTGCCTCAGTTCAGAACTGCCCCGAGCTGCACGAGGCAGCTCTCGGCTAAA
>LEPR_XM_011985480.1_Mandrillus_leucophaeus
ACTTCTTGGAGATTTAAGTTGTCTTGCATGCCACCAAATTCAACCTATGACTACTTCCTTTTGCCTGCTGGACTCTCAAAGAATACTTCAAATTTGAATGGACATTATGAGACAGCTGTTGAG------TTTAATTCAAGTGATACTCACTTTTCTAACTTATCCAAAACAACTTTCCACTGTTGCTTTCGGAGTGAGCAAGATAGAAACTGCTCTTTGTGTGCAGACAACATTGAAGGAAAGACATTTGTTTCAACAGTAAATTCTTCAGTTTTTCAACAAATGGGTGCAAACTGGAACATACAGTGCTGGCTAAAAGGAGACTTGAAATTATTCATCTGTTATGTGGAGTCATTATTTAAGAATCCATTCAAGAATTACAAACATAAGGTCCATCTTTTATATGTTCTGCCGGAAGTGTTAGAAGATTCACCTCTGGTTCCTCAAAAAGGCAGTTTTCAGATGGTTCATTGCAATTGCAGTGTTCATGAACGTTGTGAATGTCTTGTGCCTGTGCCAACAGCCAAACTCAACGACACTCTCCTTATGTGTTTGAAAATCACATCTGGTGGAGTAATTTTCCAGTCACCTCTAATGTCAGTTCAGCCCATAAATATGGTGAAGCCTGATCCACCATTAGGTTTGCGTATGGAAATCACAGATGACGGTAATTTAAAGATTTCTTGGTCCAGCCCACCATTGGTACCATTTCCACTTCAATATGAAGTGAAATATTCAGAGAATTCTACAACAGTTATCAGAGAAGCTGACAAGATTGTCTCAGCTACATCCCTGCTGGTAGACGGTATACTTCCTGGGTCTTCATATGAGGTTCAGGTGAGGGGCAAGAGACTGGATGGCCCAGGAATCTGGAGTGACTGGAGTACTCCTCATGTCTTTACCACACAAGATGTCATATACTTTCCACCTAAAATTCTGACAAGCGTTGGATCTAATGTTTCTTTTCACTGCATCTATAAGAATGAAAACAAGATTGTTTCCTCAAAAAAGATTGTTTGGTGGATGAATTTAGCTGAGAAAATCCCTCAAAGCCAGTATGATGTTGTGAGTGATCATGTTAGCAAAGTTACTTTTTTCAATCTGAATGAAACCAAACCTCGAGGAAAGTTTACCTATGATGCAGTGTACTGCTGCAATGAACATGAATGCCATCATCGCTATGCTGAATTATATGTGATTGATGTCAATATCAATATCTCATGTGAAACTGATGGGCACTTAACTAAAATGACTTGCAGATGGTCAACCAATACAATCCAGTCACTTGCGGGAAGCACTTTGCAATTGAGGTATCGTAGGAGCAGCCTTTACTGTTTTGATATTCCATCTATTCATCGCATATCTAAGCCTAAAGATTGCTATTTGCAGAGCGATGGTTTTTATGAATGCGTTTTCCAGCCAATCTTTCTATTATCTGGCTATACAATGTGGATTAGGATCAATCACCCTCTAGGTTCACTTGACTCTCCACCAACATGTGTCCTTCCTGATTCTGTGGTGAAGCCACTGCCTCCATCCAGTGTGAAAGCAGAAATTATTAAAAACATTGGATTATTGAAAATATCTTGGGAAAAGCCAGTCTTTCCAGAGAATAACCTTCAATTCCAGATTCGCTATGGTTTGAGTGGAAAAGAAATACAATGGAAGATGTATGACGTTTATGATGCAAAATCAAAATCTGTCAGTCTCCCAGTTCCAGACTTGTGTGCAGTTTATGCTGTTCAGGTGCGCTGTAAGAGGTCAGATGGATTGGGACTTTGGAGTAATTGGAGCAATCCAGCCTACACAGTTGTCATGGATATAAAAGTTCCTATGAGAGGACCTGAGTTTTGGAGAATAATTAATGGAGATACTATGAAAAAGGAGAAAAATGTGACTTTACTTTTGAAGCCCCTGATGAAAAATGACTCATTGTGCAGTGTTCAGAGATATGTGATAAACCATCATACTTCCTGCAATGGAACATGGTCAGAAGATGTGGGAAATCACACTAAATTCACTTTCCTGTGGACAGAGCAAGCACACACTGTTACGGTTCTGGCCATCAATTCAATTGGTGCTTCTGTTGCAAATTTTAATTTAACCTTTTCATGGCCTATGAGCAAAGTAAATATCGTGCAGTCACTCAGTGCTTATCCTTTAAACAGCAGTTGTGTGATTCTTTCCTGGATACTATCACCCAGTGATTACAAGCTAATGTATTTTATTATTGAGTGGAAAAATCTTAATGAAGATGGAGAAATAAAATGGCTTAGAATCTCTTCATCTGTTAAGAAGTATTATATCCATGATCATTTTATCCCCATTGAGAAGTACCAGTTCAGTCTTTACCCAATATTTATGGAAGGAGTGGGAAAACCAAAGATAATTAATAGTTTCACTCAAGATAATACTGAAAAACACCAGAATGATGCAGGTTTATATGTGATTGTGCCAGTAATTATTTCCTCTTCCATCTTATTGCTTGGAACATTATTAATATCGCACCAAAGAATGAAAAAACTGTTTTGGGAAGATGTTCCGAACCCCAAGAATTGTTCCTGGGCGCAAGGACTTAATTTTCAGAAGCCAGAAACGTTTGAGCATCTTTTTATCAAGCATACAGCATCAGTGACATGTGGTCCTCTTCTTTTGGAGCCTGAAACAATTTCAGAAGATATCAGTGTTGATACACCATGGAAAAATAAAGATGAGATGGTGCCAACAACTGTGGTCTCTCTACTTTCAACAACAGATCTTGAAAAGGGTTCTGTTTGTATTAGTGACCAGTTCAACAGTGTTAACTTCTCTGAGGCTGAGGGTACCGAGGTAACCTGTGAGGATGAAAGCCAGAGACAACCCTTTGTTAAATATGCCACGCTGATCAGCAACTCTAAACCAAGTGAAACTGATGAAGAACAAGGGCTTATAAATAGTTCAGTTACCAAGTGCTTCTCTAGCAAAAATTCTCCATTGAAGGATTCTTTCTCTAATAGCTCATGGGAGATAGAGGCCCAGGCATTTTTTATATTATCAGATCAGCGTCCCAACATAATTTTACCACACCTCACATTCTCAGAAGGATTGGATGAACTTTTGAGACTGGAGGGAAATTTCCCTGAAGAAAATAATGATGAAAAGTCTATTTATTATTTAGGGGTCACCTCAATCAAAAAGAGAGAGAGTGGTGTACTTTTGACTGACAAGTCAAAGGTATTGTGCCCATTCCCAGCCCCCTGTTTATTCACGGACATCAGAGTTCTCCAGGACAGTTGCTCACACTTTGTAGAAAATAATTTCAACTTAGGAACTTCTAGTAAGAAGACTTTTGCATCTTACATGCCTCAATTCCAAACTTGTTCTACTCAGACTCATAAGATCATGGAAAAC
>LEPR_XM_012082355.1_Cercocebus_atys
ACTCCTTGGAGATTTAAGTTGTCTTGCATGCCACCAAATTCAACCTATGACTACTTCCTTTTGCCTGCTGGACTCTCAAAGAATACTTCAAATTTGAATGGACATTATGAGACAGCTGTTGAG------TTTAATTCAAGTGATACTCACTTTTCTAACTTATCCAAAACAACTTTCCACTGTTGCTTTCGGAGTGAGCAAGATAGAAACTGCTCTTTGTGTGCAGACAACATTGAAGGAAAGACATTTGTTTCAACAGTAAATTCTTCAGTTTTTCAACAAATGGGTGCAAACTGGAACATACAGTGCTGGCTAAAAGGAGACTTGAAATTATTCATCTGTTATGTGGAGTCATTATTTAAGAATCCATTCAAGAATTACAAACATAAGGTCCATCTTTTATATGTTCTGCCGGAAGTGTTAGAAGATTCACCTCTGGTTCCCCAAAAAGGCAGTTTTCAGATGGTTCATTGCAATTGCAGTGTTCATGAACGTTGTGAATGTCTTGTGCCTGTGCCAACAGCCAAACTCAACGACACTCTCCTTATGTGTTTGAAAATCACATCTGGTGGAGTAATTTTCCAGTCACCTCTAATGTCAGTTCAGCCCATAAATATGGTGAAGCCTGATCCACCATTAGGTTTGCGTATGGAAATCACAGATGACGGTAATTTAAAGATTTCTTGGTCCAGCCCACCATTGGTACCATTTCCACTTCAATATGAAGTGAAATATTCAGAGAATTCTACAACAGTTATCAGAGAAGCTGACAAGATTGTCTCAGCTACATCCCTGCTGGTAGACGGTATACTTCCTGGGTCTTCATATGAGGTTCAGGTGAGGGGCAAGAGACTGGATGGCCCAGGAATCTGGAGTGACTGGAGTACTCCTCATGTCTTTACCACACAAGATGTCATATACTTTCCACCTAAAATTCTGACAAGCGTTGGATCTAATGTTTCTTTTCACTGCATCTATAAGAATGAAAACAAGATTGTTTCCTCAAAAAAGATTGTTTGGTGGATGAATTTAGCTGAGAAAATCCCTCAAAGCCAGTATGATGTTGTGAGTGATCATGTTAGCAAAGTTACTTTTTTCAATCTGAATGAAACCAAACCTCGAGGAAAGTTTACCTATGATGCAGTGTACTGCTGCAATGAACATGAATGCCATCATCGCTATGCTGAATTATATGTGATTGATGTCAATATCAATATCTCATGTGAAACTGATGGGCACTTAACTAAAATGACTTGCAGATGGTCAACCAATACAATCCAGTCACTTGCGGGAAGCACTTTGCAATTGAGGTATCGTAGGAGCAGCCTTTACTGTTTTGATATTCCATCTATTCATCGCATATCTAAGCCTAAAGATTGCTATTTGCAGAGCGATGGTTTTTATGAATGCGTTTTCCAGCCAATCTTTCTATTATCTGGCTATACAATGTGGATTAGGATCAATCACCCTCTAGGTTCACTTGACTCTCCACCAACATGTGTCCTTCCTGATTCTGTGGTGAAGCCACTGCCTCCATCCAGTGTGAAAGCAGAAATTATTAAAAACATTGGATTATTGAAAATATCTTGGGAAAAGCCAGTCTTTCCAGAGAATAACCTTCAATTCCAGATTCGCTATGGTTTGAGTGGAAAAGAAATACAATGGAAGATGTATGACGTTTATGATGCAAAATCAAAATCTGTCAGTCTCCCAGTTCCAGACTTGTGTGCAGTTTATGCTGTTCAGGTGCGCTGTAAGAGGTCAGATGGATTGGGACTTTGGAGTAATTGGAGCAATCCAGCCTACACAGTTGTCATGGATATAAAAGTTCCTATGAGAGGACCTGAGTTTTGGAGAATAATTAATGGAGATACTATGAAAAAGGAGAAAAATGTGACTTTACTTTTGAAGCCCCTGATGAAAAATGACTCATTGTGCAGTGTTCAGAGATATGTGATAAACCATCATACTTCCTGCAATGGAACATGGTCAGAAGATGTGGGAAATCACACTAAATTCACTTTCCTGTGGACAGAGCAAGCACATACTGTTACGGTTCTGGCCATCAATTCAATTGGTGCTTCTGTTGCAAATTTTAATTTAACCTTTTCATGGCCTATGAGCAAAGTAAATATCGTGCAGTCACTCAGTGCTTATCCTTTAAACAGCAGTTGTGTGATTCTTTCCTGGATACTATCACCCAGTGATTACAAGCTAATGTATTTTATTATTGAGTGGAAAAATCTTAATGAAGATGGAGAAATAAAATGGCTTAGAATCTCTTCATCTGTTAAGAAGTATTATATCCATGATCATTTTATCCCCATTGAGAAGTACCAGTTCAGTCTTTACCCAATATTTATGGAAGGAGTAGGAAAACCAAAGATAATTAATAGTTTCACTCAAGATAATACTGAAAAACACCAGAATGATGCAGGTTTATATGTGATTGTGCCAGTAATTATTTCCTCTTCCATCTTATTGCTTGGAACATTATTAATATCGCACCAAAGAATGAAAAAACTGTTTTGGGAAGATGTTCCAAACCCCAAGAATTGTTCCTGGGCGCAAGGACTTAATTTTCAGAAGCCAGAAACGTTTGAGCATCTTTTTATCAAGCATACAGCATCAGTGACATGTGGTCCTCTTCTTTTGGAGCCTGAAACAATTTCAGAAGATATCAGTGTTGATACACCATGGAAAAATAAAGATGAGATGGTGCCAACAACTGTGGTCTCTCTACTTTCAACAACAGATCTTGAAAAGGGTTCTGTTTGTATTAGTGACCAGTTCAACAGTGTTAACTTCTCTGAGGCTGAGGGTACCGAGGTAACCTGTGAGGATGAAAGCCAGAGACAACCCTTTGTTAAATATGCCACGCTGATCAGCAACTCTAAACCAAGTGAAACTGATGAAGAACAAGGGCTTATAAATAGTTCAGTTACCAAGTGCTTCTCTAGCAAAAATTCTCCATTGAAGGATTCTTTCTCTAATAGCTCATGGGAGATAGAGGCCCAGGCATTTTTTATATTATCAGATCAGCGTCCCAACATAATTTTACCACACCTCACATTCTCAGAAGGATTGGATGAACTTTTGAGACTGGAGGGAAATTTCCCTGAAGAAAATAATGATGAAAAGTCTATTTATTATTTAGGGGTCACCTCAATCAAAAAGAGAGAGAGTGGTGTACTTTTGACTGACAAGTCAAAGGTATTGTGCCCATTCCCAGCCCCCTGTTTATTCACGGACATCAGAGTTCTCCAGGACAGTTGCTCACACTTTGTAGAAAATAATTTCAACTTAGGAACTTCTAGTAAGAAGACTTTTGCATCTTACATGCCTCAATTCCAAACTTGTTCTACTCAGACTCATAAGATCATGGAAAAC
>LEPR_XM_012442664.1_Aotus_nancymaae
ACTCCTTGGAGATTTAAGTTGTCTTGCATGCCACCAAATACAACTTATGACTACTTCCGTTTGCCTGCTGGACTCTCAAAGAATACTTCAGATTTGAATGGACATTATGAGACAGCTGTTGAAGTTAAGTTTAATTCAAGTGGAACTCACTTTTCTAACTTATCCAAAACAACTTTCCACTGTTGCTTTTGGAGTGAGCAAGATAAAAACTCCTCCTTATGTGCAGACAACATCGAAGGAAAGACATTTTTTTCAACAGTAAATTCTTTAGTTTTTCAACAAATAGGTGCAAACTGGAACATACAGTGCTGGCTAAAAGGAGACTTGAAATTATTCATCTGTAACGTGGAGTCATTATTTAAGAATCAATTCAAGAATTATAACCATGAGGTCCATCTTTTATATGTTCTGCCTGAAGTATTAGAAGATTCACCTCTGGTTCCACAAAAAGTCAGTTTTCAGATTGTTCAGTGCAACTGCAGCGTTCACAAATGTTGTGAATGTCTTGTGTCTGTGCCAACAGCCAAACTCAACGACACTCTTCTCATGTATCTGAAAATCACATCTGGTGGAGTAATTTTTCAGTCACCTCTAATGTCAGTTCAGCCCATAAATGTGGTGAAGCCTGATCCACCATTAGGTTTGCATATGGAAATCACAGATGATGGTAATTTAAAGATTTCTTGGTCCAGCCCACCATTGGTACGATTTCCACTTCAATATCAAGTGAAATACTCAGAGAATTCTTCAACAGTTATCAGGGAAGCTGACCAGATTGCCTCAGCTACATCCCTGCTGGTAGACAGCGTACATCCTGGGTCTTCATATGAGGTTCAGGTGAGGGGCAAGAGACTGGATGGCCCAGGAATCTGGAGTGACTGGAGTACTCCTCATGTCTTTACCACACAAGATGTCATATACTTTCCACCTAAAATTCTGACAAGTGTTGAGTCGAATGTTTCTTTTCACTGCATCTATAAGAATGAAAACAAGATTGTTTCCTCAGAAAAGATTGTTTGGTGGATGAATTTAGCTGAGAAAATTCCTCAAAGTCAGTATGATGTTGTTAGTGATCATGTTAGCAAAGTTACTTTTTTCAATCTGAATGCAACCAAACCTCGAGGAAAATTTACCTATGATGCAGTGTACTGCTGCAGTGAACACGAATGCCATCATCGCTATGCTGAATTATATGTGATTGATGTCAATATCAATATCTCATGTGAAACTGATGGGAACTTAACTAAAATGACTTGCAGATGGTCAACCAATACAATCCAATCACTTGCAGGAAGCACTTTGCAATTGAGGTATTATCGGAGCAGACTTTACTGTTCTGATAGTCCATCTATTCATCCCGTATCTGAACCCAAAGATTGCCATTTGCAGAGGGATGGTTTTTATGAATGCATTTTCCAGCCAATCTTTCTATTATCCGGCTATACAATGTGGATTAGGATCAATCACTCTCTGGGTTCACTTGACTCTCCACCAACATGTGTCCTTCCTAATTCTGTGGTGAAGCCACTGCCTCCATCCAGTGTGAAAGCAGAAATTACTGTAAAAACTGGATTATTGAAAATATCTTGGGAAAACCCAGTCTTTCCAGAGACTAATCTTCAATTCCAGATTCGCTATGGTTTAAGTGGAAAAGAAGTACATTGGAAGATATATGAGGTTTATGATGCAAAATCAAAATCTGTCAGCCTGCCAGTTCCAGACCTGTGTGCAATCTATGTTGTTCAGGTGCGCTGTAAGAGGCTAGATGGACTGGGATATTGGAGTAATTGGAGCAGTCCAGCCTACACAGTTGTCATGGATATAAAAGTTCCTATGAGAGGACCTGAATTTTGGAGAATAGCTAATGGAGATACTATGAAAAAGGAGAAAAATGTCACTTTACTTTGGAAGCCCCTGATGAAAAGAGACTCATTATGCAGTGTCCAGAGATACGTGATAAACCATCATACTTCCCTCAAAGGAACATGGTCAGAAGATGTGGGAAATCACACTAAATACACCTTCCTGTGGACAGAGCAAGAGCATACTGTTACGGTTCTAGCCATCAATTCAATTGGTGATTCTGTTGCAAATTTTAATTTAACCTTTTCATGGCCTATGAGCAAAGTAAATATCGTGCAGTCACTCAGTGCTTATCCTTTAAACAGCAGTTGTGTGATTCTTTCCTGGATGCTATCACCCAGTGATTACAAGCCAATGTATTTTATTATTGAGTGGAAAAATCTTAATGAAGATGATGAAATAAAATGGCTTAGAATCTCTTCATCTGTTAAGAAGTGTTATATCCATGATCATTTTATTCCCATTGAGAAGTACCAGTTCAGTCTTTACCCAATATTTATGGAAGGAGTGGGAAAACCAAAGATAATTAATAGCTTCACTCAAGATGGTATTGAAAAACACCAAAATGATGCAAGTTTATATGTAATTGTGCCAGTAATTATTTCCTCTTTCATCTTACTACTTGGAACACTATTCATATCACACCAAAGAATGAGAAAGCTGATTTGGGAAGATGTTCCAAATCCCAAGAAGTGTTCCTGGGCACAAGGACTTAATTTTCAGAAGCCAGAAACATTTGAGCATCTTTTTATCAAGCATACAGAATCAGTGACATTTCGTCCTCTTCTTTTGGAGCCTGAAGCAATTTCAGAAGATATCAGTGTTGATACATCATGGAAAAATAAAGATGAGATGGTGCCAACAACTGTGGTCTCTCTCCTTCCAACAACAGATCTTGAAAAGGGTTCTGTTTGTATTAGTGACCAGTTCAACAGTGCTAACTTCTCTGAGGCTGGGGGTACCGAGGTAACCTGTGAGGACGAAAGCCGAAGACAACCCTTGGTTAAATATGCCACGCTGGTCAGCAACTCTAAACTAGGTGAAACTGATGAAGAACAAGGGCTTATAAATAGTTCAGTCAGCGAGTGCTTCTCTAGCAAAAATTATCCACTGAAGGATTCTTTCTCTAATAGCTCATGGGAAATAGAGGCACAGGCATTTTGTATATTATCAGATCAGCATCCCAACATAATTTCACCACACCTCACATTCTCAGAAGGATTGGATGAACTTTTGGAACTGGAGGGAAATTTCCCTGAAGAAAATAATGATGAAAAGTCTATCTATTATTTAGGGGTCACCTCAATCAAAAAGAGAGAGAGTGATATGCTTTTGACTGACAAGTCAAAGGTATTGTGCCCTTTCCCAGCCCCCTGTTTATTCACGGATATCAGAGTTCTCCAGGACAGTTGCTCACACTTTGTAGAAAATAATTTCAACTTAGGAATTTCCAATAAGAAAACTTTTGTATCTTACATGCCTCAATTCCAAACTTGTTCTACTCAGACTCGTAAGATCATGGAAAAC
>LEPR_XM_012767153.1_Microcebus_murinus
ACTCCCTGGAGATTTAAGTTGTCTTGCATGCCACCAAATACAACCTATGAATACTTCCTCTTGCCTGCTGAAGTCTCAAAGAACACTTCAAGTTTGAATGGACATTATGACACAGCTGTTGAAGCTAAATTTAATTCAAGTGATATCTACTTTTCTAACTTATCCAAGACAACTTTCCAGTGTTGCTTTTGGAGTGAACAAAATAAAAACTGCACTGTAAGTGCAGACAACATTGAAGGAAAGACATTTGCTTCAACAGTAAATTTTTTAGTTATTCAACAAATAGGTGCAAACTGGAACATACAGTGTTGGATGAAAGGGGACTTGACATTATTCATCTGTTATATGGAACCATTATTTAAGAATCCTTTCAAGACTTATAATTTTAAAGTCCATCTTTTATATATTCTGCCTGAAGTGTTAGAAGACTCACCTCTGGTCCCTCAGAAAAGCAGTTTTCAGATTGTTCAGTGCAACTGCAGTGTTCATGAATGTTGTGAATGTCTTGTGCCTGTGCCAACAACCAAACTCAACAACACTCTTCTTATGTATTTGAAAATCTCATCTGGTGGAATAATTTTTCAGTCACCTCTAATGTCAGTTCATCCCATAAATGTCGTGAAGCCTGATCCACCAGTAGGTTTGAATATGGAAATCACAGATGACGGTAATTTAAAAATTTCTTGGTCCAGCCCCCCATTGGTACCTTTTCCACTTCAATATCAAGTGAAATATTCAGAGAATTCTACA---ATTATAAGAGAAGCAGACAAGATTGTCTCAGCTACATCACTGCTAGTAGACGGTGTGCTTCCTGGGGCTTCATATAAGGTTCAGGTGAGGGGCAAAAGGCTGCATGGCCCGGGAATCTGGAGTGACTGGACTACCCCTCATACTTTTACCACGCAAGATGTCATATACTTTCCACCTAAAATTCTGACAAGTGTTGGATCCAACGTTTCTTTTCACTGCATCTATAAAAATGAAAACAAGATTGTTTCCTCAAAAAAGATTGTTTGGTGGATGAATTTAGCTGAGAAAATTTCTCAAAGCCAGTATAATATTGTGAGTGACCATATCAGCAAAGTTACTTTTCCCAATTTGAATGCAACCAAACCTCGAGGAAAATTTACCTACGATGCAGTGTACTGCTGCAATGAACATGAATGTCATCACCGTTATGCTGAATTATATGTGATTGATGTCAATATCAAAATATCCTGTGAAACTGATGGGTACTTAACTAAAATGACTTGTAGATGGTCCACCAATACAATCCAATCACTTGTGGGAAGCACTTTGCAATTGAGATATCATAGGAGCAGCCTTTACTGTTCGGATATTCCATCTATTCATCCCATATCTGAACCCAAAGATTGCCATTTGCAGAGGGATGGTTTTTATGAATGCATTTTTCAGCCAATCTTCCTATTATCCGGTTATACAATGTGGATTAGGATCAATCACTCTTTAGGTTCACTTGACTCTCCACCAACATGTGTCCTCCCTGATTCCGTGGTGAAGCCACTGCCTCCATCCAGTGTAAAAGCAGAAATTACTGTAAACGTTGGATTATTGAAAATATCTTGGGAAAAGCCAGTCTTTCCAGAAAATAACCTTCGGTACCAGATTCGCTATGGCTTAAGGGGAAAAGAAGTACAATGGAAGATGTCTGAGGTGTATGATGCAAAATCAAAATCTGCCAGTCTTGCCGTGCCAGACCTGTGTGCAGTCTATGCTGTTCAGGTGCGCTGTAAGAGGCTGGATGGGCTGGGCTATTGGAGTAATTGGAGCAATCCAGCCTACACAGTTGTCATGGATATAAAAGTTCCTATAAGAGGACCCGAATTTTGGAGAATAATTAATGGAGATATTACAAAAAAAGAGAGAAATGTCACCTTACTTTGGAAGCCCCTGATGAAAAATGACTCATTGTGCAGTGTGAGGAGATATGTAATAAACCATTATACTTCCCGCAATGGAACATGGTCAGAAGATGTGGGAAATCACACTAAATTCACTTTCCTGTGGACAGAACAAGCACATACAGTTACAGTTCTGGCCATCAATTCAATTGGTGCTTCTTTTGCAAATTTTAATTTAACTTTCTCATGGCCTATGAGCAAAGTAAATATCGTGCAGTCACTCAGTGCTTATCCTTTAAACAGCAGTTGTGTGATTCTTTCCTGGATACTCTCACCCTGTGATTACAGTCTAATGTATTTTATTGTTGAGTGGAAGAATCTTAATGAAGATGATGAAATTAAATGGCTTAGAATCCCTTCATCTTTTAAGAAGTATTATATCCACGACCATTTCATCCCCATTGAGAAGTATCAGTTCAGTCTTTATCCAATATTTATGGAAGGAGTGGGAAAACCGAAGATAATTAATAGTTTCACCCAAGATGATATTGAAAAACACAAGAACGATGCAGGTCTATATGTAATTGTGCCAATAATTATTTCCTCTTCCATTTTATTGCTTGGAACATTGTTAATATCACACCAAAGAATGAAAAAGCTGTTTTGGGAAGATGTTCCTAACCCCAAGAATTGTTCCTGGGCACAAGGACTTAATTTTCAGAAGCCAGAAACGTTTGAGCATCTTTTTATCAAGCACACAGAGTCAGTGACATTTGGTCCTCTTCTTTTGGAGCCTGAAACCATTTCAGAAGATATCAGTGTTGATACACCATGGAAAAATAAAGATGAGATGGTACCAGCCACTGTGGTCTCTCTACTTTTGACAACTGATGTTGGAAAGGGTTCTCTTTGTATTAGTGATCAATGCAACAGTGCTAACTTCTCTCAGGCCGAGGGTACCCAGGTAACCTGTGAGGACGAAAGCAGGAGACAACCCTCTGTTAAATATGCCACGCTGGTCAGTAACTCGAAATCAAGTGAAACTGATGAAGAACAAGGGCTTATAAATAGTTCGGTCAGCAAGTGCTTCTCTGGCAAAAATTCTCCACTGAAAGATTCTTTCCCTAATAGCTCTTGGGAGTTAGAGAGCCAGGCGTTTCTTATGGTATCAGATCAGCATCTGAACAAAATGTCACCACACCTTACATTCCCAGAAGGACTGGATGAACTTTTGAAACTGGAGGGAAATTTCCCTGAAGAAAATAATGTTGAAAAGTCTATCTATTATTTAGGGGTCACGTCAATCAAAAAAAGAGAGAGCGATGTGTTTCTGACTGACGAGTCCAGAGTGTTGTGCCCATTCCCAGCCCACTGTTTATTCACTGACCTCAGAATCCTCCAGGAGAGTTGCTCACACTTTGTGGACAATAATTTCAATTTAGGAACTTCTGGTAAGAAGACTTTTGTATCGTACATGCCTCAATTTCAAACTTGTTCCACTCAGACTCATAAGATAATGGAAAAC
>LEPR_XM_012842177.1_Clupea_harengus
------------------------------------------ATGCTGGCTCTCTTGATTAGTTTGGTGGTCGTTGTCCATGGCGTTGCCCCTCTGGACCTGCCA---GGTGTACCTGCCGTGCCA---TATGAGGATGTGCCCTGGAGAACGGACCTCTGCGAGCTGCCAGATGCAGCCCAGCCTGGGCCAGATGGCGCCACCAGTGGGCCTCACTCAGGGGGCAGTGCCCTGAATGCCAACCAACTCAAGTGCAAGAACAACTCCACCGGTGGATGGGACCCTACTCACAGCAGCGCAGTCGTCTGTTTGAACATCCTGGAGAAAGCCAATCTAATTTGT---------ATCCGTAAGCTACAG---AGCGCATCGGCAAACAGGCTTGTTACAGTTAGCCTGCATTGGCCTGCGGGGGCAGGCACGGGG------------TCACAAGGGCTGTCTGAGGAGGACCCTGGCCAGTGCACACACGATGACCAGACCTGTTCCGTGGCTCTGAAGGACGTGGATGCAAATGTGTCTGTGATGGTGAACGTGACCAGTGCCCGA---------------GGCTCCGTTACTGCCATGCACATCGCCACACGACGGCTAAATCCTCCTGGT---------AACGTTCACTACACCACAGACCTGCAGAAGGAGGTTGTCCTGAGGTGGAGTCCTCCGCAGCCTGCAACTGAGGCTCTGCGTTATCAAGTCCGCTACTTCTCC---AGTAAACAGGGCTGGCAGTTCCTGTCTGCAGTAAACGACTCT------TGGCTGGCCCTCAGGGACCTCTCTGTGTTCTACACGGTGCAGGTGCGGAGCCAGAGC---CTGCAGTTCCTGGAACACTGGAGCAACTGGAGCCAACCT---CTCTACCTCTGTCTCAGTACATGCTACATGCCCGAGGTGGTGTTTACCAGCCCCGGGTCCAACGTGACTGTTTACTGTGCCATCCAAGACGCTCGC------AGGAATGCCACTAATGTCCGCTGGTGGCTGAATGGCCAGTACCCAATCCCAGAGAGCCAGTACAGGGTCATAAACGATTATGTGAGTGCGGTCACCTGGCAAACTGAGGCGGCAGGT------------------GTGGATGTGCTGTTCTGCTGTGAG---AAGGGCGAGAACGATCTCTGCTATGCCAAAGTCTACACCACAGGTAGCTACGCAGACCTTAAGTGCCAGACCACTGTGTCGACAAACAAGATGACCTGCACATGGGACAAGTCTATCTGGAGTGAGGACCAGCTCATTTACAAGTGGTACGATGGGCCTTGTGACGACATGAATGAGGAGGAGGAGCTGGCGGACTCAGTACCCCAGGTGGCCAAGTGTCAAGGTGGAGACAGTCGGCTCGGGAAGTGCACTTTGGAGACGGTTCGCCTGATATCC---TGCTATAAATTGTGGTTAGAAGAGGTTCGTGGAGAGGGACAAGTCAAGTCACATCCTGTGTATGTCACACCTATTGATCTGGTGAAGCCCAGCCCACCCACAGATGTGCAGGCAGTCAGCATGCCCAAT---GGATCCATGCGCCTGGCGTGGTCCCGCACAGACCTCACTGGGTATGAGCTGGAGTATATGGTCCGGTACGCTGCTGGGAGGAGAGCCAAC---CCGCAGTACCAG------GGGCCCCAGCTGGAGTCTTGGGCTGAGGTGACGGTGCCCGAGCCCTGCGTGGTCTATAAGGTGGAGGTGTGCTGCAAGAGGCACAATGGATCAGGCCACTGGAGCGACTGGAGTGAACCCCGCATCTCCACAATCAAAAACAGCCTTGCCCCTGAACGAGGGCCCGCTTTCTGGCGAGAGCTTAAAGAAGATTCCGTGAGGAACCAGGTCAACGTCACCCTGCTTTTCAAG---CCTCTTCCCATTGAGGATCCACAATGTGTAGACGGACTTGTAGTTCAGCATCAGGCCAGTGGAGGCGCTGTGTGGTCAAGCGAGACAGCTGTAGGAGCCTCCCATACATTCCTGTTGGGGCAGGAGCCCCTCACCGTCACTGTAATGGCACGCAACTCTGTCGGAAACTCTTCCAACAACAGCATCCTGACACTAAGC---AAGAACCCTAAACGCCAGAGTGTCCAGAAATTCACTGGCCGTGTGATCAACGGCACATGCGTGGACCTGGCCTGGGCGCTGCTTCCTATTGGCCCAGCTCCACTGGGCTTCGTCATTGAGTGGCTGGACCACAGCTGGGAGCTGGAGCAGCGATGGATAAGAGTGCCCCCTACTGGCCGAGCTGCCTATGTGCACGGCCATTTTTATAGTGCAGAGCAGTATAAGTTCACCCTCTACACACTGTACAAGGATGGAGAGGGGGAACCCGTCCAGTGCATCTCATCC------------------------AGAGAAGACCCAGCGGCATACATGCTATTAATGATCATCGCTTTCCTGGCCGTGGTCCTTTTTGTCACCCTCATCATCTCCCAGAATCAGATGAAGAGACTGGTGTGGAAAGAAGTCCCAGATCCCAATAAATGTTCCTGGGCTCAAGGAGTGGATCTGAAAAAGGTGGAGAATATTGAGAGCCTATTCAGG---CACCCTGAAGGTCTCACCGCCTGTCCACTGCTGCTTGTATCTGAAGTCATATCGGAGGCAGAGATTGTGGAAAAGACCATACCT------------------------------------------------------GCAACAGTCGAGGTACTATCTGAGGAAAGCACTGATCTGCCCGGGACAGGGACCTCAGGTATCTTGGAGACCCCCGAGTCTTCAAGTTCAGTGTCAGGACAGTCCTCGGTGACGTATGCCACAGTGCTCCTTAATGAC---------CCCAAGCGGAACCAGGAGAACCTGAGCAACTCCAGCGATGAAGGGAATTTCTCCGCCAACAATTCGGACATCTCAGGCTCCTTCACTGGAGGCCTATGGGAGATGGAGCAC------CTGGTGCTAGAAACTGGAGAGGCTGACCCCCGGCATTCC------TGCACCTCAGTTGAGGAGTTCTCTGAGATATCAGAAGAGGAGGAGGACGAGGTTTCAGGCAGTCGAAAGTCCTCAGAACTCTACTATCTTGGCATGGGTTGTCAGGAGGATGAGGATGAGGATGAGGAAGGCGGTGATGGAGATGACGAAGAAGAAGAAGAG---CAGATGAAGCATGAG---------GGACCAGATGAAGAGGTTCTGGTATGTGTGGAACCAGACTCACCTCCC------------------------------CTGACCCGCCAGGACTCCAAGAGCAGCTGCTCCAGCTGTGCATCTCAGCGGGGCCTG
>LEPR_XM_002923636.2_Ailuropoda_melanoleuca
ACTCCCTGGAGATTTAAGCTGTCTTGCATGCCACCAAAC---ACAACCTATGACTTCCTCTTGCCAACTGGAATCTCAAAGAACACTTCCAATTTGAATGAACATTATGAGGCGGTTGTCGAAGCTAAATTGAATTCGAGTACTACCTACTTCTCTAACTTATCCAAAACAACTTTCCACTGTTGCTTTTGGAGCAAGGAAGAGAAAAACTGTTCTGTACATGCAGACAACATTGAAGGGAAGGCATTTATTTCAACAGTAAATTCTTTAGTTTTTCAACAAATAGGTGCAAACTGGAACATACAGTGCTGGATGAAAGAGGACTTGAAATTATTCATCTGTTATATGGAGTCATTATTTAAGAATCCTTTCAAGACTTATGACCTTAAGGTCCATCTTTTATATGTTCTGCCTGAAGTGTTAGACGAGTCACCTCCGGTCCCCCAGAAAGGCAGCTTTCAGATCGTTCAGTGCAACTGCAGTGTTCACGACAGCTGTGAATGCCAGGTGCCTGTGCCGACAGCCAAACTCAACCACACTCTCCTTCTCTATTTGAAAATCATGTCTGGTGGAATAAATTTTCAGTCTCCTCTAATGTCAGTTCAGCCCATAAATGTTGTGAAGCCTGATCCCCCATTAGATTTACATATGGAAATCACAGACGCTGGCAGTTTAAAGATTTCTTGGTCCAGCCCAACATTGGTACCATTTCAACTTCAATATCAAGTGAAATATTCAGAGAATTCTTCAACAAATATGAGAAAAGCTGATGAAATTGTCTCATCTACATCTCTGCTGATAGACAGTGTGCTTCCTGGGTCTTCATACGAGGTTCAAGTGAGGGGCAAGAGACTGGATGGCCCAGGAATCTGGGGTGAATGGAGCACCCCTCTTATCTTTACTACACAAGATGTCATATACTTTCCGCCTAAAATTCTGACACGTGTCGGGTCTAACGTTTCTATTCACTGCATTTATAAAAATGAAAACGAGATTGTTTCCTCAAAAAAGATTGTTTGGTGGCTGAATTTAGCTGAGAAAATCCCTCCGAGCCAGTATACGGTGCTGGGTGACCAGGTTAGCAAGGTCACTTTTCCAAATCTGAATGCGACCAGGCCTCGCGGGAAGTTCACCTACGACGCAGTGTACTGCTGCAACCAGCAGGAGTGCCACCATCGCTATGCGGAATTATACGTGATTGATGTCAATATCAATATATCATGTGAAACTGATGGGTACTTAACTAAAATGACTTGCAGATGGTCAACCAATGCAATCCAATCACTCATGGGAAGTACTTTGCAGTTGAGGTATCATAGGAGCAGCCTTTACTGTTCTGATGTTCCATCTATTCATCCCATATCTGAACCCAAAGATTGCCATTTGCAGAGAGATGGTTTTTATGAATGCATATTTCAGCCAATCTTTCTATTATCCGGGTATACAATGTGGATTAAAATCAATCACTCTTTGGGTTCACTTGACTCTCCACCAACGTGTGTTGTTCCTGATTCCGTGGTGAAACCACTGCCTCCATCCAGTGTGAAAGCAGAAATTACTGTAAAAATTGGACTATTGAAAATATCTTGGGAAAAACCAGTCTTTCCAGAGAATAATCTTAAGTTCCAGATTCGCTATGGCTTAAATGGAAAAGAAGTACAGTGGAAGATATATGAGGTGTATGATGCAAAATCAAAATCGGCCAGTGTCCTGGTGCCAGACCTGTGTGCCGTCTATGCTGTCCAGGTGCGCTGCCAGAGGCTGGATGGGCTGGGGTACTGGAGTAATTGGAGTAGTCCAGCCTACACTGTTGTCATGGATATAAAAGTTCCTACCAGAGGACCGGAGTTTTGGAGAATAATTAATGAAGACACGACTAAAAAAGAGAGAAATGTTACTTTACTTTGGAAGCCTCTGATGAAAAATGACTCATTGTGCAGTGTGAGAAAATATGTGGTAAAACATCATACTTCCCGCAATGGAACATGGTCAGAAGATGTGGGAAATCACACTAAATTCACTTTCCTGTGGACAGAACAAGGACATTCTGTTACAGTTCTGGCTGTCAATTCAATTGGTGCCTCTTTTGTGAATTTTAATTTAACCTTCTCATGGCCTGTGAGCAAAGTAAATACCGTGCAGTCGCTCAGTGCTTATCCTTTAAACAGCAGTTGTGTGCTTCTCTCCTGGACGCTATCACCCAGTGACTACTATCTGATGTATTTTGTTACTGAGTGGAAAATTCTTAATGAAGACAGTGAAATTAAATGGCTTAGGATCCCTCCATCTGTTAAGAAGTATTATATCCACGATCATTTTATCCCCATTGAGAAGTATCAATTCAGTCTTTACCCAGTATTTATGGAAGGAGTGGGGAAACCAAAGATAATTAATAGTTTCACCCAAGATGATATTGAAAAACACCAGCATGATGCAGGTCTATATGTAATTGTGCCAATAATTATTTCCTCTTCAATCTTACTGCTTGGAACGTTGCTAATATCGCACCAAAGAATGAAAAAGCTGTTTTGGGAAGATGTTCCAAACCCCAAGAACTGTTCCTGGGCACAAGGACTTAATTTTCAGAAGCCAGAAACATTTGAGCATCTTTTTATCAAGCATACAGAATCAGTGATGTTTGGTCCTCTTCTTTTGGAGCCTGAAACCATTTCAGAAGATATCAGTGTTGACACATCATGGAAGAATAAAGATGAGATGGTGCCAACAACTATGGTCTCTCTGCTCTTGACAACTGATCTTGAAAAGGGTTCTCTTTGTATCCGTGACCAGAACACCCGTGCTAACTTCTCTGAGCTGGAGAGCACCGTGATAGCCCGTGAGGACGAAAGCAGGAGGCAGCCCTCTGTTAGATATGCCACCCTCCTCGGCAGCTCTAAATCAAGTGAAATTGATGAGGAGCAAGGGCTTATAAACAGCTCAGTCAGCAAATGCTTCTCTAGCAAAAATTCTCTACCAAAGGGTTCTTTCTCTAACAGCTCATGGGAGATAGAAACCCAGGCATTTTTTATATTATCAGATCAGCATCCCAATATAATTTCACCACAGCTTCCATTCTCAGAAGGATTGGATGAACTCTTGAAACTTGAGGGAAATTTTCCTGAAGAAAATAATGGTGAAAGGTCTGTCTATTATCTAGGGGTCACCTCAATCAAAAAAAGAGAGAGTGGTGTGTTTTTGACTGATGAGTCCCAAGTGTTGTGTCCGTTCCCAGCCCATTGTTTATTCACTGACATCAGAATCCTCCAGGACAGTTGCTCACACCTTGTAGAAAATAACTTCAATTTAGGAACCTCTGGTCAGAAGACTTTTGTATCTTACATGCCTCAATTTCAGATTTGTTCCACTCAGACCCAGAAGATAATGGAAAAC
>LEPR_XM_013061662.1_Mustela_putorius_furo
ACTCCCTGGAGATTTAAGCTGTCTTGCATGCCACCAAAT---ACAACCTACGAC------TTGCCAACTGGAATCTCCAAGAACACTTCCAATCTGAATGAACATTATGAGGCAGTTGTCAAAGCTAAATTGAATTTGAGTACTACCTACTTTTCTAACTTATCCAAAACAACTTTCTACTGTTGCTTTTGGAGCAAGGAAGATAAAAACTGTTCTGTACATGCAGACAACATTGATGGGAAGGACTTTGTTTCAACAGTAAATTCTTTAGTTTTTCAACAAATAGGTGCAAACTGGAACATACAGTGCTGGATGAAAGAGGACTTGAAATTATTCATCTGTTATATGGAGTCATTATTTAAGAATCCTTTCAAGACTTATGACCTTAAGGTCCATCTTTTATATGTTCTGCCTGAAGTGTTAGAAGAGTCACCTCTGGTCCCCCAGAAAAGCAGTTTTCAGATTGTCCAGTGCAACTGCAGTGTTCACGACAGCTGTGAATGCCACGTGCCTGTGCCAACAGCCAAACTCAACCACACTCTCCTTCTGTATCTGAAAATCACGTCTGGTGGAATAAACTTCCAATCACCTCTAATGTCAGTTCAGCCCATAAATGTTGTGAAGCCTGATCCCCCATTAGATTTACATATGGAAATCACAGATGCTGGCCATTTGAAGATTTCTTGGTCCAGCCCAACATTGGTGCCATTTCAACTTCAATACCAAGTGAAATATTCAGAGAATTCTTCAACAAACATGAGAAAAGCTGATGAGATTGTCTCAACTACATCTCTGCTGATAGACAGTGTGCTCCCTGGGTCTTCATACGAGGTTCAAGTGAGGAGCAAGAGACTGGATGGCCCAGGAATCTGGGGTGACTGGAGCACCCCTCTGATCTTTACCACACAAGATGTCCTATACTTTCCGCCTAAAATTCTGACAAGTGTCGGGTCTAACATTTCTTTTCACTGCATTTATAAAAGTGAAAACGAGATTGTTTCCTCAAAAAAGATTGTTTGGTGGCTGAATTTGGCGGAGAAAATTCCTCCGAGGCAGTATGCCGTGGTGGGGGACCGCGTTAGCAAAGTCACGTTTGCACATTTGAATGCAACCAAGCCTCGCGGGAAGTTCACCTACGACGCCGTGTACTGCTGCAACCAGCAGGAATGCCACCATCGCTATGCGGAACTCTACGTGATCGATGTCAATATCAATATATCATGTGAAACTGATGGGTACTTAACTAAAATGACTTGCAGATGGTCAGCCAATGCAATCCAATCACTCATGGGAAGTACTTTGCAGTTGAGGTATCACAGGAGCAGCCTTTACTGTTCTGATGTTCCATCTATTCATCCCATGTCTCAACCCAAAGATTGCCATTTGCAGAGAGATGGTTTTTATGAATGCATATTTCAGCCAATTTTTCTCTTATCCGGCTATACAATGTGGATTAAAATCAATCACTCTTTGGGTTCACTTGACTCTCCACCAACGTGTGTCGTTCCTGATTCTGTGGTGAAACCACTGCCTCCATCCAGTGTGAAAGCAGAAATTACTGTAGAAATTGGGTTATTGAAAATATCTTGGGAAAAGCCAGTCTTTCCAGAGAATAATCTTAAGTTCCAGATTCGCTACGGCTTAAATGGAAAAGAAGTACAGTGGAAGATGTACGAGGTGTACGAGGCAAAATCAAAGTCGGCCAGTGTCCTGGTGCCAGACCTTTGTGCTGTCTACGCAGTTCAGGTGCGCTGCCGGAGGCTGGATGGGCTGGGCTACTGGAGTAACTGGAGCAGTCCCGCCTACACCGTTGTCATGGATATAAAAGTTCCTACCAGAGGACCTGAATTTTGGAGAATCATAAATGAAGACACCACTAAAAAGGAGAGGAATGTTACTTTACTCTGGAAGCCTCTGATGAAGAATGACTCATTGTGCAGTGTGAGAAAATATGTGGTAAAACATCATACTTCCCGCAATGGAACATGGTCAGAAGATGTGGGAAATCACACTAAATTCACTTTCCTGTGGACAGAACAAGCACATTCTGTTACAGTTCTGGCTGTCAACTCAATTGGTGCTTCTTTTGTGAATTTTAATTTAACCTTCTCATGGCTTATGAGCAAAGTAAATTCTGTTCAGTCGCTCAGTGCTTATCCTTTAAACAGCAGTTGTGTGCTTCTCTCCTGGACGCTATTACCTAGTGACTACTCTCTGATGTATTTTGTTACTGAGTGGAAAATTCTTAATGAAGACAGTGAAGTTAAATGGCTTAGGATCCCTCCATCAGTTAAGAAGTATTATATCCACGATCATTTTATCCCCATTGAGAAATATCAATTTAGTCTTTACCCAGTATTTATGGAAGGAGTAGGGAAACCGAAGATAATTAATAGTTTCCCCCAAGATGATATTGAAAAACACCAGCATGATGCAGGTCTATATGTAATTGTGCCAATAATTATTTCCTCTTCAATCTTACTGCTTGGAACACTGTTAATATCACACCAAAGAATGAAAAAGCTGTTTTGGGAAGATGTTCCAAACCCCAAGAACTGTTCCTGGGCACAAGGACTTAATTTTCAGAAGCCAGAAACATTTGAGCATCTTTTTATCAAGCATACAGAATCAGTGATATTTGGTCCTCTTCTTTTGGAGCCTGAAACCATTTCAGAAGATATCAGTGTTGACACATCATGGAAGAATAAAGATGAGATGGTACCAACCACTATGGTCTCTGTACTTTTGACAACTGATCTTGAAAAGGGTTCTGTTTGTATCCGTGACCAGCACAGCAGTGCTAACTTCTCTGAGCTGGAGAGCACCGTGATAGCCCGTGAGGACGAAAGCAGGAGGCAGCCCTCTGTTAGATATGCCACCCTCCTCGGCAGCTCTAAATCAAGTGAAATTGATGAAGAGCAAGGGCTTATAAACAGCTCAGTCAGCAAATGCTTCTCTAGCAAAGGTTCCCAACCAAAGGGTTCTTTTTCCAACAGCTCATGGGAGATAGAAACCCAGGCATTTTTTATATTATCAGATCAGCATCCCAATATAATTTCACCACACCTTCCATTCTCAGAAGGATTGGACGAACTTTTGAAACTCAAGGGAAATTTCCCTGAAGAAAATAATGGTGAAAGGTCTGTCTATTATTTAGGGGTCACCTCAATCAAAAAAAGGGAGACTGGTGTGTTTTTGACTGACCAGTCCCAAGTGTTGTGTCCATTCCCAGCCCACTGTTTATTCACTGACATCAGAATCCTCCAGGACAGTTGTTCACACCTTGTAGAAAATAGCTTCAATTTAGAAACTTCTGGTCAGAAGACTTTTGTATCTTACATGCCACAGTTTCAGATTTGTTCCACTCAGACTCAGAAAATAATGGAAAAC
>LEPR_NM_001279245.1_Taeniopygia_guttata
CCTCCCAGGAATTTCACACTGCCCTGTGTGCTGCTGAAT---GAGACCTTTTTGAGCCCTTTCTCAGCTGGG---------AGCTGGTCTGGTTTGAGGAGAGAACTTGGA------------------------GCACCCAAAATCAAGCCT------TTAAATGAAGAAAATTTTCTGTGTTGCCTTTGGAGTGCCAGCAACATTGATTGTTCTTTGTACAGAGCAAGCATGCAGGCAAGGAAGTTTATTCCTGAAATAAATCTCTCTGCTCCTCAGAAAATAGACTGGACCTGGAACATGGAATGTTGGATTAGAGGCAAGCTGGACCTGTTGGTTTGTAACCTGCAGCTT------TTGAAGATGGACCTGAGGACTGACCTGAAGGTGAATCTTCTATACTCTGGGTCAGAGCTGCTGGGGGCTGCATCCACGAGCTCTCTGCAGGGGACAGTGAGGGTGGCTCCGTGTGACTGCGGGGACCAGGCCACCTGCCAGTGCCTGGTGGCCACCCCG------AGCCTCAACCACACCTACCTGCTGTGGCTGGAGGTGGTGGCAGGTGGCACAGCCCTGGGGTCACCCCCGATGGCCCTGCAGCCCACGGACATTGTGAAGCCTGAGGCCCCCGTGAAGCTGCGCCTGGAGCTGGCTGAGAGGGGCCAGGTGAAGCTCTGCTGGTCCAGCCCTGCCCCGCTGCCCTTCCCTCTGCAGCACCAAGTGAGGATCTCTGCTCCTCCGGGACACGGGGACAGCCAGATGCTTCAGGTTGCCCTGGAAAACTCCGTGGCCATGGACAATGCCCTGCTGGACTCGCCATCCTCAGTGCAAGTGAGGAGCAGGAATCTCCATGGTCCAGGCTTCTGGAGTGACTGGAGCACACCCTACAACCTCACTTTGGGACCAGTGCTGTACTTCCCAGCCCGGAGCCTGAGCAGCGCCGGCTCCAACATCTCCTTCCTGTGCCTGTACAAGAACCACACGCAGGCCGTGGCGGCCCGGGAGCTGGTCTGGTGGCTGAACCTGGCAGAGCAAATCCCAGCCAGCCAATATTCCCTGCTGAGCAGCCGTGTCAGCAAGGTCACCCTCTTCAACCTGAGAGCCACCCAGCCCAGGGGGGGCTTCTTCTATAATGCTCTGTACTGCTGCCACCAGAGCGAGTGCCACCACAGATACGCTGAGTTCTACATCGTAGACATGGATTTTAATATCTCCTGTGAGACTGATGGATACCTGACTAAAATGACTTGCAGGTGGTCTGCAAACCCAACCACCTTGCTCCTGGGG---AGTCTGCAGTTAAGATATCACAGGAGTCAGATTTATTGCTCTGACTTTCCAAGCCCATCTCCAAACTCAGAGGTGAAAGAATGCCATTTGCAGAGGAACCATTCCTACGAGTGCACATTCCAGCCCATTTTCCTGTTATCTGGATATACCCTGTGGATAGAGTTCAAACACTTCCTGGGAACCCTGCAATCCTCCCCAACTTGTGTCATCCCAGCAGATGTGGTGAAGCCTCTGCCCCCTTCCAACGTGGGAGCAGAGCTCACCAGGAACACGGGGCTGCTGAACGTCAGCTGGACCCAGCCTGTCTTTGCCAGCAGGGATCTGACATTCCAGATCCGCTGGTCAGGGAGCAGGGAGGACATTCCATGGCAGCTCTATGAAGTCCCAAACCCTGCGGGCAGCTGGGCTGTGATCCCAGTGGAGCAGCTTTGTGTGCAGTACGTGGTGCAGGTGCGCTGCAGGGAGCTGGATGGATCCGGCTACTGGAGCGACTGGAGCAGAGCAGCCCAAACCCTCGTCCAGGACATCAGAGCTCCCTTGCAGGGCCCGGAATTCTGGAGGATCGTTTCTGAGGATCCAGCAAGGAAGCAGAGGAATGTTACGCTCCTCTGGAAGCCCCTGACGCAGAATCACTCGTTGTGCAGTGTGAGCAGATACATCATAAAGCACCAGACCCCAGGGAACACCTCCTGGGAGGAGTTTGTGGATCATGGCACCAGCTGGACTTTCCCATGGATGGAGCCAACCCACACCGTCACCATCTTAGCCATGAATTCAGTTGGAATTTCTGCAATTAATTCTAATTTAACTCTATCCCAGCAAATGAGCACAGTGGATGCTGTGCAATCCCTGAGTGCTTACCTGGTGAACAGCACCTGTGTGGTTGTGGTTTGGAGTCTCTCCCCCCAAATCCCTGGGATAAAATCCTTCGTGATAGAGTGGAGGAACCTGAACAGAGAGGAGCAGATGAAATGGCTGCGAGTTCCTTCAAATCTCAGGAAGTATTTCATTTATGATCACTTTATCCTGATTGAGAAGTACCAGTTCAGCATCTACCCTGTGTTTGATGGAGGTGTTGGCAAAGCCAGAGCCACGGATCAGTTTGCCAAA---GGGGGATTTGAAACTGGGAATACTGGCAGCCTCCACGTGGTTCTGCCCATTGTGTTTTCCACCTCAGTTCTGCTGCTGGGAGCGTTGCTGGTTTCACACCAAAGGATGAAGAAGCTGCTCTGGGAGGATGTTCCCAACCCCAAGAACTGCTCGTGGGCACAAGGAGTTAATTTCCAGCAGCCTGAAACTCTGGAGCATCTCTTTGCCAAGCACCCCGAGCCAGTGTCATGTGAGCCACTTCTCCTGGAGGCAGAGATGGTGCTGGAAGACATCAGCATCACCAAAACCTTGGGAAAAGAAGAGCCAGGGGAT---TTTTTAGGCATTGACTCCACATCTCCAGCCGACTCGGAATGGGACTCTGCCTGCTCC---AGCCACTTCCAGAGCAGCAGCTCCTGCAGGAGCTGCCAGGAT---------------GGAGAAGCCCCAGCTGAGGGTGACCTCAGATACGCCACGGTCGTCAGCAGCTGCTGCCGGCGGAAACCCGGCCCCAGGAGGTGTTGGGACAGC------------TGCTGCTTCCTGGGGGAGCATCCCACAGTTGTGGGTGCCTTCTCCAGCAGTGCCTGGGAGGTTGGGAGCGGGGCACTGCTGGTGCTCCCTGGCTCC---------CAGCCCAGCAGGCTG---GTGTCCTCGGAGGGGTTCTCGGAGCCTTCG------GACGAGGCTTTCCCAGGC------AGCACCGAGAGGAGCCTGTGTTACCTGGGGATAACAGCCCTGGAAAAGGGACACAGGGACGTTCTCCTGACAGTCAGCTCCAGGGGCACGTGTCAGCTCCAGAGCAGGGATCTGCTCACGGAGGGGGAGCTCCTCCAGCACATCCCAAGC------AGCGTCAAGGAGTTCATCCAAAGCAGCCTCAGGCCTAAA---ACCGTTCCCTATGTCCCGCAGTTTGGGGTGGCTGCAGCCAAAGGGCAGGAGGCCACGGAGAAA
>LEPR_XM_005460448.2_Oreochromis_niloticus
------------------ACCGCTACAATGGTTCAGTCTGTAATGCTGGCAGGCCTTGTGTATGTGTTCCTGGTCTCCTATGGTGCTCAGAGTTTGAAGCCCGAGGATGGAGCCTCTCTGCGTTCAGGTGCCGTGGAGCTCCCGTGGCAAGATGAGCTGTGCGAGTCACCTTCAGCCCACCTTGGTGTGGAGGGAGGCAGCTCACCGGAAGCAAACCTCTCCCAATCAAATCTCCCACACAGTCCCGGCTGCACTAAGAGCTCGAGAATTGATTCACATCATCCC---CGATCCTCTGGCGGCACCTGTTTGGACATCCTCAACTGGCGAAATTTAATCTGT---------GATCTTCGGTCTCGTGGCCAGCCGTCCGAC------------AGTCTTATGGCAAGCTTGCGGCGGCAGTTTCAGGAA---------------GATGGTGACCCCGCATCTGAAAATCCTGTTGTTTGTGAGGCGCAGGATTCCTTCATGTGCTCACTCACTCTTGACCCAACAACAAGCTTTGTCGCCATGGTAACTGTCAGCATCTCTGAT---------------GCTGTGGCTCCAGTTCTGCTCAGAGTTCCTGCCCGACCTGAGAAACCTAGTCCTCCAGGCAACCTGTCACACATTCAGACCATCGAGGCAGAGCTGATCGTGCTCTGGGATGACCCGGCCTTTGACGCCAGTCCACTGAGATATGAAGTCCGATACTCCTCTGGCACCACACACGCCTGGCAGGTGGTGTCTGCATCTGGAGAGCCC---------AGAGTGTCTTTGGCTCTGAAGCCCAAGTACAGCGTTCAGGTCCGCTGCTCCGGCCCGGAAGAGCCT---CCACTGTGGAGTGAATGGAGTGAACCT---CACCACATCCGCCTGGATGTGAGCTACATCCCCAAGATCGTGGTGGCTAAACCCGGGGAGAACGTAACAGTGTACTGTGTATTCAACGACCACAGA------ATGAATGCCAGCATGGCCGTGTGGAAGCTCAATTTCAAACCGCCGCTTCAACCCACCCTGTACCACCCAGTCAACCAGTGGGTCAGCAAGATCACAGTGCGTCCTTCAGAGAATCAA------------------ATGTATGACCTCCTGAGTTGTACCGAAGGGTGGAGCATCCCTTACAGC------CAGATCTATGTGGAAGGAGCTGACATTGATATAAAGTGTGTAACCAATGGGGACATTGACGCCATGGACTGCAGTTGGACTCACAAACAGCTGACTAAGCTCAGATTTCGATCCAAGTGGGCTGACCTGTCATGTGACGTGATGGAGGAGAGGGAGAGAGCGGGTGAGAATCTGGGGGAGATGGGTCCTGCCTGCATGGAG------GGAGGGCAGGAAACGTGCACCATCCACCCTCTGAGGATGAAC---TGCTATAAACTCTGGCTGGAGTTGCCATCGCAACTGGGTCCCATCAGGTCCAAACCAGTCTACCTGTCACCTGTAGATCACGTGAAGCCTCACGCACCCGCTAATGTGAAGGCAGTGAGCCACAGCAGT---GGGGTCCTGGAGGTGACTTGGCAGGCTCCGCCTTTGCCAGCCGATGGTCTCCAGTGTCAGTTTCAGTACTCGCCATCCACCGTGAGCCCCCGGCCAAAGTGGAAGCTTCAGGATCCTGTGCGGGTTCCGTGGGCAGAGGTCGCCGTGCCAGATATGTGCCGCGTATACGTGGTTCAAGTGCGCTGCAAGCACACCAACGGCACCGGCTACTGGAGCGACTGGAGTGAGTCTGTCTACTCCACTCCGCAAAACAGCAGAGCTCCTGAACGTGGCCCTGATTTCTGGAGAATCCGTCAAGATGATCCACACGGAAACCAGTCTAACATCACCCTGCTGTTTGAGAATTTCCCACCTTCTGGGAATTCCTATTGTGTAGATGGATTTGTAGTCCAGCGTCGGTCCTCAAGCGGATCTGTGCTGAGGGAGACGATCGAGCTGATGTCCTCCTACAGCTTCGAGTGGAACCAGGAGCTCCAGACTGTGACTGTGGAAGCCTACAATAGTTTGGGGAACTCCAGAGACAACATAAACATGACACTGGAG---AGACAGCCTAAAGGCCACTGTGTGCGTTCATTCCACGTGTTGCTTATCAACGGCACATGTGTGTCACTGTCATGGAGCCTGTTGGAGAACAGCTCGGTGCCTCTGTTCATGGTGGTCGAGTGGTTGCCACACAAGCAGCAGGACTCT------TGGACCAGACTGCGCTACACTGATCACCCCGTCTATCTGAGAGGTGATTTTTTTGCCTCAGAGGAGTACGGCTTTTTCTTGTACCCTGTGTTTGCTGAGGGAGAAGGGGAGCCGATTTACACTTTAGCCACC------------------------AGAGGAGATCCTGAGGCCTACATGATGCTGATGATCATCTCCTTTCTTTTCATCATCCTGTTTGTCACCCTGGTTCTCTCCCAAAACCAGATGAAAAAGTTTGTATCGAAGGATGTTCCCAACCCAAGGAAGTGTTCATGGGCGAAAGGAATAGACTTCAAAAAGGTGGACACCTTTGACTATCTGTTCCGA---CCTCGGGAAGGTCTGCCGGTCTGGCCGCTGCTCATGCCCTCTGAGAACATCTCCCAGGTCATTATAGTGGACAAAGTTCTGACT------------------------ACGGCCCTGATCCAGAACCCACTTCCAGCTGGCTCCCCTTCTCCTGGGTTTGACCTGGGTCCTTCTTCAGCTGTTGATCTGGATACCTTAACTACTTCAAGCTCAAGAGCAGATGAA---AACTCTGGGCAGTCTTCAGTCACGTACACTGCTGTTCTGGTCTCCAATCCCATTCATCTGCCCTACAAGGATGGTAGTGGTAACAGTTCCAGCGATGAGGGAAATTTCTCTGCCAACAACTCTGACATTTCGGGATCTTTTCCCGGTGGCCTATGGGAGCTGGAAAGC---------TGTCGTGGTTTGGAGATGGATGACCCGAGGCGCTCCTGCTCGTACAACTCTGTGGAGGAGCTTTCTCAAAATTCGGATCAAGAAGAAGAGCATGAGGTGAGACGGGAG------AAGGACTTGTATTATCTAGGAATGGACTACCCAGCAGAG------------GATGAGGAGAGTGAGAAAGAGGATGGGCAGAGTGAAGCC---AAAGTGGAGCTGCTTAAAAGTACCCCTTTGAACAGAGGGCACTGTTCCCTGGAGCAAGATAACCCGAGCGAGCCCGGGATCCTGCCGTCACCGTCGGCCATGCCATACCTGCCTCAGTTCAGAACTGCTACG---TGCACAGCGCAACACACACAACGT
>LEPR_XM_011936834.1_Colobus_angolensis_palliatus
ACTCCTTGGAGATTTAAGTTGTCTTGCATGCCACCAAATTCAACCTATGACTACTTCCTTTTGCCTGCTGGACTGTCAAAGAATACTTCAAATTTGAATGGACATTATGAGACAGCTGTTGAG------TTTAATTCAAGTGATACTCACTTTTCTAACTTATCCAAAACAACTTTCCACTGTTGCTTTCGGAGTGAGCAAGATAGAAACTGCTCCTTATGTGCAGACAACATTGAAGGAAAGACATTTGTTTCAACAGTAAATTCTTTAGTTTTTCAACAAATAGGTGCAAACTGGAACATACAGTGCTGGCTAAAAGGAGACTTGAAATTATTCATCTGCTATGTGGAGTCATTATTTATGAATCCATTCAAGAATTACAACCATAAGGTCCATCTTTTATATGCTCTGCCGGAAGTGTTAGAAGATTCACCTCTGGTTCCCCAAAAAGGCAGTTTTCAGATGGTTCGCTGCAATTGCAGTGTTCATGAATGTTGTGAATGTCTTGTGCCTGTGCCAACAGCCAAACTCAACGACACTCTCCTTATGTGTTTGAAAATCACATCTGGTGGAGTAATTTTCCAGTCACCTCTAATGTCAGTTCAGCCCATAAATATGGTGAAGCCTGATCCACCATTAGGTTTGCGTATGGAAATCACAGTTGATGGTAATTTAAAGATTTCTTGGTCCAGCCCACCATTGGTACCATTTCCACTTCAATATGAAGTGAAATATTCAGAGAATTCTACAACAGTTATCAGAGAAGCTGACAAGATTGTCTCAGCTACATCCCTGCTGGTAGACAGTATACTTCCTGGGTCTTCATATGAGGTTCAGGTGAGGGGCAAGAGACTGGATGGCCCAGGAATCTGGAGTGACTGGAGTACTCCTCATGTCTTTACCACACAAGATGTCATATACTTTCCACCTAAAATTCTGACAAGTGTTGGATCTAATGTTTCTTTTCACTGCATCTATAAGAATGAAAACAAGATTGTTTCCTCAAAAAAGATTGTTTGGTGGATGAATTTAGCTGAGAAAATCCCTCAAAGCCAGTATGATGTTGTGAGTGATCATGTTAGCAAAGTTACTTTTTTCAATCTGAATGAAACCAAACCTCGAGGAAAGTTTACCTATGATGCAGTGTACTGCTGCAATGAACATGAATGCCATCATCGCTATGCTGAATTATATGTGATTGATGTCAATATCAATATCTCATGTGAAACTGATGGGTACTTAACTAAAATGACTTGCAGATGGTCAACCAATACAATCCAGTCACTTGCGGGAAGCACTTTGCAATTGAGGTATCGTAGGAGCAGCCTTTACTGTTCTGATATTCCATCTATTCATCCCATATCTAAGCCTAAAGATTGCTATTTGCAGAGGGATGGTTTTTATGAATGCGTTTTCCAGCCAATCTTTCTATTATCTGGCTATACAATGTGGATTAGGATCAATCACCCTCTAGGTTCACTTGACTCTCCACCAACATGTGTCCTTCCTGATTCTGTGGTGAAGCCACTGCCTCCATCCAGTGTGAAAGCAGAAATTACTAAAAACATTGGATTATTGAAAATATCTTGGGAAAAGCCAGTCTTTCCAGAGAATAACCTTCAATTCCAGATTCGCTATGGTTTGAGTGGAAAAGAAGTACAATGGAAGATGTATGACGTTTATGATGCAAAATCAAAATCTGTCAGTCTCCCAGTTCCAGACTTCTGTGCAGTTTATGCTGTTCAGGTGCGCTGTAAGAGGTTAGATGGATTGGGATACTGGAGTAATTGGAGCAATCCAGCCTACACGGTTGTCATGGATGTAAAAGTTCCTATGAGAGGACCTGAGTTTTGGAGAATAATTAATGGAGATACTATGAAAAAGGAGAAAAATGTGACTTTACTTTGGAAGCCCCTGATGAAAAATGACTCATTGTGCAGTGTTCAGAGATATGTGATAAACCATCATACTTCCTGCAATGGAACATGGTCAGAAGATGTGGGAAATCACACTAAATTCACTTTCCTGTGGACAGAGCAAGCACACACTGTTACGGTTCTGGCCATCAATTCAATTGGTGCTTCTGTTGCAAATTTTAATTTAACCTTTTCATGGCCTATGAGCAAAGTAAATGTCGTGCAGTCACTCAGTGCTTATCCTTTAAACAGCAGTTGTGTGATTCTTTCCTGGATACTATCACCCAGTGATTACAAGCTAATGTATTTTATTATTGAGTGGAAAAATCTTAATGAAGATGGAGAAATAAAATGGCTTAGAATCTCTTCATCTGTTAAGAAGTATTATATCCATGATCATTTTATCCCCATTGAGAAGTACCAGTTCAGTCTTTACCCAATATTTATGGAAGGAGTGGGAAAACCAAAGATAATTAATAGTTTCACTCAAGATTATACTGAAAAACACCAGAATGATGCAGGTTTATATGTGATTGTGCCAGTAATTATTTCCTCTTCCATCTTATTGCTCGGAACATTATTAATATCGCACCAAAGAATGAAAAAGCTGTTTTGGGAAGATGTTCCAAACCCCAAGAATTGTTCCTGGGCGCAAGGACTTAATTTTCAGAAGCCAGAAACGTTTGAGCATCTTTTTATCAAGCATACAGCATCAGTGACATGTGGTCCTCTTCTTTTGGAGCCTGAAACAATTTCAGAAGATATCAGTGTTGATACATCATGGAAAAATAAAGATGAGATGGTGCCAACAACTGTGGTCTCTCTACTTTCAACAACAGATCTTGAAAAGGGTTCTGTTTGTATTAGTGACCAGTTCAACAGTGTTAACTTCTCTGAGGCTGAGGGTACCGAGGTAACCTGTGAGGACGAAAGCCAGAGACAACCCTTTGTTAAATATGCCATGCTGATCAGCAACTCTAAACCAAGTGAAACTGATGAAGAACAAGGGCTTATAAATAGTTCAGTCACCAAGTGCTTCTCTAGCAAAAATTCTCCATTGAAGGATTCTTTCTCTAATAGCTCATGGGAGATAGAGGCCCAGGCATTTTTTATGTTATCAGATCAGCGTCCCAACATAATTTTACCACACCTCACATTCTCAGAAGGATTGGATGAACTTTTGAAACTGGAGGGAAATTTCCCTGAAGAAAATAATGATGAAAAGTCTATCTATTATTTAGGGGTCACCTCAATCAAAAAGAGAGAGAGTGGTGTGCTTTTGACTGACAAGTCAAGGGTACTGTGCCCATTCCCAGCCCCCTGTTTATTCACGGACATCAGAGTTCTCCAGGACAGTTGCTCACACTTTGTAGAAAATAATTTCAACTTAGGAACTTCTAGTAAGAAGACTTTTGCATCTTACATGCCTCAATTCCAAACTTGTTCTACTCAGACTCATAAGATCATGGAAAAC
>LEPR_XM_011770595.1_Macaca_nemestrina
ACTCCTTGGAGATTTAAGTTGTCTTGCATGCCACCAAATTCAACCTATGACTACTTCCTTTTGCCTGCTGGACTCTCAAAGAATACTTCAAATTTGAATGGACATTATGAGACAGCTGTTGAG------TTTAATTCAAGTGATACTCACTTTTCTAACTTATCCAAAACAACTTTCCACTGTTGCTTTCGGAGTGAGCAAGATAGAAACTGCTCTTTGTGTGCAGACAACATTGAAGGAAAGACATTTGTTTCAACAGTAAATTCTTCAGTTTTTCAACAAATGGGTGCAAACTGGAACATACAGTGCTGGCTAAAAGGAGACTTGAAATTATTCATCTGTTATGTGGAGTCATTATTTAAGAATCCATTCAAGAATTACAAACATAAGGTCCATCTTTTATATGTTCTGCCGGAAGTGTTAGAAGATTCACCTCTGGTTCCCCAAAAAGGCAGTTTTCAGATGGTTCATTGCAATTGCAGTGTTCATGAACGTTGTGAATGTCTTGTGCCTGTGCCAACAGCCAAACTCAACGACACTCTCCTTATGTGTTTGAAAATCACATCTGGTGGAGTAATTTTCCAGTCACCTCTAATGTCAGTTCAGCCCATAAATATGGTGAAGCCTGATCCACCATTAGGTTTGCGTATGGAAATCACAGATGACGGTAATTTAAAGATTTCTTGGTCCAGCCCACCATTGGTACCATTTCCACTTCAATATGAAGTGAAATATTCAGAGAATTCTACAACAGTTATCAGAGAAGCTGACAAGATTGTCTCAGCTACATCCCTGCTGGTAGACGGTATACTTCCTGGGTCTTCATATGAGGTTCAGGTGAGGGGCAAGAGACTGGATGGCCCAGGAATCTGGAGTGACTGGAGTACTCCTCATGTCTTTACCACACAAGATGTCATATACTTTCCACCTAAAATTCTGACAAGTGTTGGATCTAATGTTTCTTTTCACTGCATCTATAAGAATGAAAACAAGATTGTTTCCTCAAAAAAGATTGTTTGGTGGATGAATTTAGCTGAGAAAATCCCTCAAAGCCAGTATGATGTTGTGAGTGATCATGTTAGCAAAGTTACTTTTTTCAATCTGAATGAAACCAAACCTCGAGGAAAGTTTACCTATGATGCAGTGTACTGCTGCAATGAGCATGAATGCCATCATCGCTATGCTGAATTATATGTGATTGATGTCAATATCAATATCTCATGTGAAACTGATGGGCACTTAACTAAAATGACTTGCAGATGGTCAACCAATACAATCCAGTCACTTGCGGGAAGCACTTTGCAATTGAGGTATCGTAGGAGCAGCCTTTACTGTTTTGATATTCCATCTATTCATCCCATATCTAAGCCTAAAGATTGCTATTTGCAGAGCGATGGTTTTTATGAATGCGTTTTCCAGCCAATCTTTCTATTATCTGGCTATACAATGTGGATTAGGATCAATCACCCTCTAGGTTCACTTGACTCTCCACCGACATGTGTCCTTCCTGATTCTGTGGTGAAGCCACTGCCTCCATCCAGTGTGAAAGCAGAAATTATTAAAAACATTGGATTATTGAAAATATCTTGGGAAAAGCCAGTCTTTCCAGAGAATAACCTTCAATTCCAGATTCGCTATGGTTTGAGTGGAAAAGAAATACAATGGAAGATGTATGACGTTTATGATGCAAAATCAAAATCTGTCAGTCTCCCAGTTCCAGACTTCTGTGCAGTTTATGCTGTTCAGGTGCGCTGTAAGAGGTCAGATGGATTGGGACTTTGGAGTAATTGGAGCAATCCAGCCTACACAGTTGTCATGGATATAAAAGTTCCTATGAGAGGACCTGAGTTTTGGAGAATAATTAATGGAGATACTATGAAAAAGGAGAAAAATGTGACTTTACTTTGGAAGCCCCTGATGAAAAATGACTCATTGTGCAGTGTTCAGAGATATGTGATAAACCATCATACTTCCTGCAATGGAACATGGTCAGAAGATGTGGGAAATCACACTAAATTCACTTTCCTGTGGACAGAGCAAGCACACACTGTTACGGTTCTGGCCATCAATTCAATTGGTGCTTCTGTTGCAAATTTTAATTTAACCTTTTCATGGCCTATGAGCAAAGTAAATATCGTGCAGTCACTCAGTGCTTATCCTTTAAACAGCAGTTGTGTGATTCTTTCCTGGATACTATCACCCAGTGATTACAAGCTAATGTATTTTATTATTGAGTGGAAAAATCTTAATGAAGATGGAGAAATAAAATGGCTTAGAATCTCTTCATCTGTTAAGAAGTATTATATCCATGATCATTTTATCCCCATTGAGAAGTACCAGTTCAGTCTTTACCCAATATTTATGGAAGGAGTGGGAAAACCAAAGATAATTAATAGTTTCACTCAAGATAATACTGAAAAACACCAGAATGATGCAGGTTTATATGTGATTGTGCCAGTAATTATTTCCTCTTCCATCTTATTGCTTGGAACATTATTAATATTGCACCAAAGAATGAAAAAACTGTTTTGGGAAGATGTTCCAAACCCCAAGAATTGTTCCTGGGCGCAAGGACTTAATTTTCAGAAGCCAGAAACGTTTGAGCATCTTTTTATCAAGCATACAGCATCAGTGACATGTGGTCCTCTTCTTTTGGAGCCTGAAACAATTTCAGAAGATATCAGTGTTGATACATCATGGAAAAATAAAGATGAGATGGTGCCAACAACTGTGGTCTCTCTACTTTCAACAACAGATCTTGAAAAGGGTTCTGTTTGTATTAGTGACCAGTTCAACAGTGTTAACTTCTCTGAGGCTGAGGGTACCGAGGTAACCTGTGAGGATGAAAGCCAGAGACAACCCTTTGTTAAATATGCCACGCTGATCAGCAACTCTAAACCAAGTGAAACTGATGAAGAACAAGGGCTTATAAATAGTTCAGTTACCAAGTGCTTCTCTAGCAAAAATTCTCCATTGAAGGATTCTTTCTCTAATAGCTCATGGGAGATAGAGGCCCAGGCATTTTTTATATTATCAGATCAGCGTCCCAACATAATTTTACCACACCTCACATTCTCAGAAGGATTGGATGAACTTTTGAGACTGGAGGGAAATTTCCCTGAAGAAAATAATGATGAAAAGTCTATCTATTATTTAGGGGTCACCTCAATCAAAAAGAGAGAGAGTGGTGTGCTTTTGACTGACAAGTCAAGGGTATTGTGCCCATTCCCAGCCCCCTGTTTATTCACGGACATCAGAGTTCTCCAGGACAGTTGCTCACACTTTGTAGAAAATAATTTCAACTTAGGAACTTCTAGTAAGAAGACTTTTGCATCTTACATGCCTCAATTCCAAACTTGCTCTACTCAGACTCATAAGATCATGGAAAAC
>LEPR_XM_011595305.1_Aquila_chrysaetos_canadensis
GCTCCCAGGAACTTTACATTACCCTGTATGCTGCTGAAT---GAGACATTTTTGAGTCCTTTCTCTGCTGGAGTGGTAGAGAGCTGGTCTGGTTTGAGGAGAGACCATGGA------------------------GCATCCGAAACCAAGCCTCCCTTGCTAAATGAAGAAAGTTTTCTGTGTTGCTTTTGGAGTGATAGCGACATTGATTGTTCTTTGTACAGAGCAAGCATGCAAGCAAGGAATTTTATTCCTGAAATAAGTATCTCTGCTTCTCAGGAAGTAGATTCAAATTGGAATATTGAATGTTGGATTCAAGGCAAGCTGGACCTATTAGTTTGTAGCCTGCGGTTT------TTGAAGTTGTACTTGAGAGCCGACGTGAAGGTTAATCTTTCATATGCTGTATCAGAGCTGCTGGGAGATGTATCTACGAGCTCTCTAAAGGGGACTGTCATGATTGCTGAGTGTGACTGTAGCGAGTATGACAAATGTGAGTGCTGCGTGCCTTCTCTG------AGACTCAACTACACTTACATCATGTGGCTGAAGATGATGATTGGTGTAACACCTCTGTGGTCACCTTTGATGTCAGTCAAGCCCATAGACATAGTAAAGCCTGAACCTCCTTTGAACCTGCATCTAGAAATGACAGAGAAAGGTCAAGTGAAGATCTGCTGGTCCGACCCTGTGCTGATGCCATACCCACTTCAGTATGAAGTGAAGATCTCTGCAAATTCAGGTCAAAATGGTTGGGAGATGGTTCAAGTTGCATTAGAAACCTCACTGGCCATAGACAATAAACTACTTGATTCTTCATACTTAGTTCAAGTGCGGTGCAAGAATCACCATGGTCCAGGGTTCTGGAGTGACTGGAGCACACCATATAATCTCAACTTGGGAGAAGTCCTGTACTTCCCTCCCAAGATACTGACCAGTGTTGGTTCTAACGTTTCCTTTCATTGCATCTATAAAAACAAAACCAAGATTGTAGTGTCCAAGAAGATTGTCTGGTGGCTGAATTTAGCAGAAGAAATCCCAGAAAGTCAGTATACGCTTGTGAATGATCGCGTAAGCAAAGTTACTCTTTTCAACTTGAAAGCAACAAAACCTAGAGGAAGTTTCTTCTATAACGCATTATACTGTTGTCATCAAAATGAATGTCATCATAGATACGCTGAATTATATGTAGTAGATGTGAATATTAATATCACATGTGAAACGGATGGGTACTTAACTAAAATGACTTGTAGATGGTCTGCAAACCCAAACACATTGCTCCTGGGGAGTTCCTTGCAGTTAAGATACTACAGGAGCAGAATTTATTGTTCTGACTTTCCAAGTACTTCTCCAAAATCAGAGGTGAAAGAATGCCATTTACAGAAGAATCATTCTTACGAGTGCACATTTCAGCCTATTTTTCTTTTATCTGGATATACCATGTGGATAGAGTTTAAGCACTTACTAGGAACACTTGAATCCTCACCAACTTGTGTCGTTCCAGCAGATGTGGTGAAGCCCCATCCCCCTGCCAATGTTAAAGCAGAAATCACCAGGAATGTTGGGCTGCTGAATGTGAGCTGGACAAACCCAATATTTACGAACAATGATCTTAAATTTCAGATTCGGTATGCTGTGAACAGGGAAGAAATTACATGGGAGCTTTATGAAGTTTCAAATGCACCAACAAGATCAGCTGTGATAAGAGTTCAGAAACTTTGTGTTGAGTATGTTGTTCAGGTCCGGTGCAGAGAACTGGGTGGATCAGGTTACTGGAGCAACTGGAGCAGATCAGCCTATACAGTTGTAAAAGATATCAAAGCTCCCTTACAAGGCCCTGAATTTTGGAGAATTATTATTGAAGATCCAGCAAGGAGGCAGAAGAATGTTACACTCCTGTGGAAGCCACTGATGAAGAATCACTCATTGTGCACTGTGAGCCGATATGTTATAAAGCATCAGACATCAGGAAACACCACGTGGTCAGAATATGTTGACAATGGCACTACCTGTTCATTTCCATGGACTGAACACACACATACCATTACAGTTTTAGCCATGAATTCAATTGGAGTTTCTGCAGTTAATTTTAATTTAACTCTATCACAGCAAATGAGCACAGTGAATGTTGTGCAGTCGCTTAGCGCTTACCCAGTGAACAGCACTTGTGTGATTTTGATTTGGACGCTTTCACCTCAAATATATGTGATAACATCTTTTATTATCGAATGGAAGAACCTTAACAGAGAAGAGGAGATGAAATGGGTGCGAGTTCCTCCAAATATTAGTAAATACTATATTTATGATCACTTTATCTTGATTGAGAAGTACCAGTTCAGCCTGTACCCTGTGTTTGCTGGAGGAGTTGGGAAATCCAGAGCAACGGATCAGTTTACCAAA---GGTGGCTATGAAAATGAGAATAATGCCAGCCTCTATGTGGTTCTACCAATAGTTATTTCAACCTCAGTTCTGCTGCTTGGAGCATTGCTGGTTTCGCACCAAAGAATGAAGAAACTGTTTTGGGAAGATGTTCCAAACCCCAAGAATTGCTCCTGGGCGCAAGGAGTTAATTTTCAGAAGCCTGAAACTTTTGAGCATCTTTTTATCAAGCACCCCGAAGCAATGTCATTTGAGCCTCTTCTTCTGGAACCAGAAGTAGTGCTGGAAGACATCAGTGTTACTAAAGTGATGAAAAAAGAAGACACACAAGAT---TTTTCAGTAATTGATTCAATGTTTACAAAAGACTCTGAACATGACTCTGCTTGCTCT---AGCCATTTCAATAGTAGCAGCTTCTCCGAGAGCTCCCGTGATGAC---CAAATCGGTGGAGAAATTACAAGGCAGTCCGATATTAAATATGCTACTATTATCAGTAACTCCTACGAACAGAAAATGACTCTAAGAAGTTGTTTTGAT---------------AGATGCTTCTTAGCTGAAGATTCCTTAGTTACAGGTGCTTTCTCAAGTAGCTCTTGGGAGGTGGGAAATGGGGCATTCCTCTTATTACCTGATCCGCCTGGCAGGCAGCCCAGCAAGCTT---ATTTCTTCAGAGGGATTTTCGGAGCCGTCAGATCAGGATGACGCTTTCACAGACGGAGATAGTCCTGAGCGGAGCCTGTATTACCTAGGGATAACATCATTGGAAAAAAGAGAAAATGACGTTTTTTTAACAGAAAGTTCCGGGGTGATGTGTCCGTTCCATACAACCGATGTCCTCAAAGATGTGGGGTTTCTTCAGCATACACCGCCT------AATTTGAATGTGTGTTTCCAAAGTAGCCTGAAGTATAAA---ATTGTGCCATACGTGCCGCAGTTTCAGATGACTGCTGCCAAGGTGCAAGAGACCACAGAGAAA
>LEPR_XM_011369583.1_Pteropus_vampyrus
ACTCCCTGGAGATTTAAATTGTTTTGCATGCCACCAAAT---ACAACATATGACTTCCTCTTGCCTGCTGGAATCTCAAAGAATACTTCAAATTTGAATGGACATTATGAGGCAGTTGTCGAAGCTAAATTTAATTCAAGTGGTACCTACTTTTCTAACTTATTCAAAACAACTTTCCCTTGTTGCTTTTGGAGTGAACAAGATAAAAACTGCTCTGTACATGCAGACAACATTGACGAGAAGGCATTTGTTTCAACAGTAAATTCTTTAGTTTTTCAACAAATAGGGGCAAACTGGAACATACAGTGCTGGATGAAAGAGGACTTGAAATTATTCATCTGTTACATGGAATCATTATTTAAGAATTCTGTCAAGAATTATGACCTTAAGGTCCATCTTTTATATGTTCTGCCTGAAGTGTTAGAAGAGTCACCTCTGGTCCCCCAGAAAGGCAGTTTTCAGCTTGTTCAGTGCAACTGCAGTGTTCGTGAATGTTGTGAATGTCATGTGCCTGTGCCAAAAGCCAAACTCAACTATACTCTTTTTATATATTTGAAAATCACATATGGTGGAGTAGTTTTTCAGTCACCTCTAATGTCCGTTCAGCCCATAAATATTGTGAAGCCTGATCCACCGTTAGGTTTGCATATGGAAATCACAGACAGTGGTAATTTAAAGGTTTCATGGTCCAGCCCAACTTTGGTACCATTTCAACTTCAATATCAAGTGAAATATTCAGAGAATTCTACAACAAGTATGAGAAAAACCGATGAAATTGTCTCAGCTACATCTCTGCTACTAGACAGTGTGCTTCCTGGGTCTTCATATGAGGTTCAGGTGAGGGGCAAGAGACTGGATGGCCCAGGAATCTGGAGTGACTGGAGCACCCCTCTTATTTTTACCACACAAGATGTCATATACTATCCACCTAAAATTCTGACAAGCGTTGGGTCCAACATTTCTTTTCACTGCATCTACAAAAATGAAAACAAAATTGTTTCCTCAAAAAAGATTGTTTGGTGGATGAATTTAGCTGAGAAGATTCCTGAAAGCCAGTATAATGTTATAGATGACCATGTTAGCAAAGTTACTTTTCCCAATTTGAATGCAACCAAACCTCGAGGGAAGTTCACCTATGATGCAGTGTACTGCTGCAATGAGTATGAGTGCCACCATCGCTATGCTGAATTATATGTGATTGATGTCAATATCAATATATCATGTGAAACTGATGGCTACTTAACTAAAATGACTTGCAGATGGTCAACCAATGCAATCCAATCACTTGTGGGAAGTACTTTGCAGTTGAGGTATCATAGGAGCAGACTTTACTGTTCTGATGTTCCATCTATTCATGCCATATCCGAACCCAAAGATTGCCATTTGCAGAGAGATGGTTTTTATGAATGCATATTTCACCCAATCTTTCTATTATCTGGCTATACAATGTGGATTAGGATCAATCACTCTTTGGGTTCACTTGATTCTATCCCCACATGTGTCGTTCCTGATTCTGTGGTGAAACCACTGCCTCCATCTAGAGTCAAAGCAGAATTTACTGTAAAACTTGGATTATTGAAAATATCTTGGGAAAAGCCACTTTTTCCAGAGAATAATCTTCAGTTCCAGATTCGTTATGGTTTAAGTAGAAACAAAGTACAATGGAAGATGTATGAGGTGTATGACGCCAAGTCAAAATCCGCCAGCCTCCCCGTGCCAGACCTGTGTGCAGTCTATGCTGCTCAGGTGCGCTGTAAGAGGCTGGATGGACTGGGATATTGGAGTAATTGGAGTATTCCAGCTTACACAGTTGTCATGGATATAAATGTTCCTGTCAGAGGACCTGAAGTTTGGAGAATAATTGATGAAGACACCACTAAAAAAGAGAGAAATGTCACTTTACTTTGGAAGGTATTACTTAGAAACTCCTCAGTAAGGAGCATGCCCAGATTTGTTCCTAATCATCATACTTCCCGAAATGGAACATGGTCAGAAGATGTAGGAAATCACACTAAATTCACTTTCCTGTGGACAGAGCAAGCACATACTGTTACAGTTCTGGCCGTCAATTCAATTGGTGCCTCGTTTGCAAACTTTAATTTAACATTCTCATGGCCTATGAGCAAAGTAAATATTGTGCAGTCACTCAGTGCTTATCCTTTAAACAGCAGTTGTGTGATTCTTTCCTGGACGTTATCACCCAGTGATTACAATCTGATGTATTTTATTCTTGAGTGGAAAATTCTTAATGAAGACAATGAAATTAAATGGCTTAGAATCCCTTCCTCTGTTAAGAAGTATTATGTCCATGATTATTTTATCCCCATTGAGAAGTATCAGTTCAGTCTTCACCCAATATTTATGGAAGGAGTGGGGAAACCGAAGATAATCAATAGTTTTACCCAAGATGATATTGGAAAACACCAGAATGATGCAGGTCTATATATAATTGTGCCAATAATTATTTCCTCCTCAATCTTGTTGCTTGGAACATTGTTAATGTCACATCAAAGAATGAAAAAGCTGTTTTGGGAAGATGTTCCAAACCCCAAGAATTGTTCCTGGGCACAAGGACTTAATTTTCAGAAGCCAGAAACATTTGAGCATCTTTTTATCAAGCATACAGAATCAGTGACATTTGGCCCTCTTCTTTTGGAGCCTGAAACCATTTCAGAAGATATCAGTGTTGATACATCATGGAAAAATAAAGATGAGAAGGTGCCAACAGCTATGGTCTCTCTACTTTTCACAACTGATCTTGAAAAAAGTTCTATTTGTATTAATGACGAATGCAATAGTGCTAACTTCTCTGAGGCTGAGAGCACCAAGGTAACCTGTGAGAATGAAAGCAGGAGACAGCCCTCTGTTAAATATGCCACCCTGCTCAGCAACTCTAAATCAGTTGAAACTGATGAAGAGCAAGGGCTTATAAATAGCTCAGTGAGCAAATGCTTCTCTGACAAAAATTTTCTATCAAAGGATTCTTTCTCAAATAGCTCATGGGAGTTAGAAACACAGGCACTTTTTATGTTATCAGATCAGCATTCCAATATAATTTCACCACACCTTACATTCTCAGAAGGATTGGATAAACTTTTGAAACTTGAGGGAAATTTTCTTGAAGAAAATAATGATGAAAAAACTGTCTATTATTTAGGGGTCACCTCAATCAAAAAAAGAGAAAGTGCTGTGTTTTTGACTGATGAATCAAGGGTGTTATGCCCATTTCCCACCCACTGTTTATTTACTGACCTCAGAATCCTCCAGGACAGTTGCTCACACCTTGTAGAAAATAACTTCAATGTAGGAACCTCTGGTCAAAAGACTTTTATATCTTACATGCCTCAGTTTCAGACTTGTTCCACTCAAACTCAGAAGATAATGGAAAAT
>LEPR_XM_011000960.1_Camelus_dromedarius
AGTCCCTGGAAATTTAAGTTGTCTTGCATGCCACCGAAT---ACAACATATGACTTCCTCTTGCCTGCTGGACTCTCAAAGAACACTTCAAATTTGAATGGACATTATGAGGCAGTTGTTGAAACTAAACTTAATTCAAGTGGTACCTACTTATCTAACTTATCCAAAACAACTTTTCACTGTTGCTTTTGGAGCGAGGAAGATAAAAACTGCTCTGTATGTGCAGACGACGTTGAAGGGAAAGCATTTGTTTCAACAGCAAATTCTTTAGTTTTTCAACAAATAGGTGCAAACTGGAACATACAGTGCTGGATGAAAGAGGACTTGAAATTATTGATCTGTTATATGGAGCCATTATTTAAGAATCCTTTAAAGAATTATGACCTTAAGGTCCATCTTTTATATGTTCTGCTTGAAGTGTTGGAAGAGTCACCTCGGCCCTCCCAGAAAGACAGTTTTCAGATTGTTCAGTGCAACTGCAGTGTTCACGAATGTTGTGAATGCCATGTGCCTGTGCCAACAGCCAAACTCAATTACACCCTTCTTATGTATTTGAAGATCACATCTGGTGGAGTAACTTTTCACTCACCTCCAATGTCAGTTCAGCCCATAAATGTCGTGAAGCCTGATCCACCATCAGGTTTGCATATGGAAATCACGGACACTGGTGATTTAAAGATTTCTTGGTCCAGCCCAATATCAGTACCATTTCAACTTCGGTATCAAGTGAAATATTCAGAGAATTCTACAACAAATATGAGAAAAGCTGATGAGACTGTCTCAGCTACTTCTCTGCTAGTAGACAGTGCGCTCCCTGGGTCTTCCTATGAGGTTCAGGTGAGGGGCAAGAGACTGGATGGCCCAGGAATCTGGAGTGACTGGAGTACACCGCTTACCTTTACCACACAAGATGTCATATACTTCCCACCTAAAATTCTGACAAGTGTTGGGTCTAACGTTTCTTTTCACTGCGTCTATAAAAATGAAAACAAGATTGTTTCCTCAAAAAAGATTGTTTGGTGGATGAATTTAGCTGAGAAAATTCCTCAAAGCCAGTATGATGTTGTGGGTGACCATGTTAGCAAAGTTACTTTTCCCAATCTGAATGCAACCAGACCTCGAGGGAAGTTCACCTATGACGCAGTGTACTGCTGCAATGAGCACGAGTGCCACCATCGCTATGCTGAATTATATGTGATTGATGTCAATATCAATATATCATGTGAAACTGATGGGTACTTAACTAAAATGACTTGCAGATGGTCAACTAATGCAATCCAATCACTTGTGGGAAGTGCTTTGCAGCTGAGGTATCATAGGAGCAGCCTTTACTGTTCTGATGTTCCATCTATTCATCCCATATCTGAACCCAAAGACTGCCACTTGCAGAGAGATGGTTTTTATGAATGCATATTTCAGCCAATCTTTCTGTTATCCGGCTATACAATGTGGATTAGAATTAATCACCCGTTGGGTTCACTTGACTCGCCACCGACGTGTGTCGTTCCTGATTCCGTGGTGAAACCACTGCCTCCATCCAGTGTGACAGCAGAAATTACTGTAAAAATTGGATTATTGAAAATATCTTGGGAAAAGCCAGTCTTTCCAGAGAATAATCTTCAGTTTCAGATTCGCTATGGTTTAAGTGGAAAAGAAGTACAATGGAAGATGTATGAGGTGTATGATGCAAAATTAAAATCCGCCAGTCTCCCCGTGCCAGACGTGTGTGCCATCTATGCTGTCCAGGTGCGCTGTCAGAGGCTGGATGGACTGGGGTATTGGAGTGATTGGAGCACTCCGGCCTACACCGCTGTTACAGATATACAAGTTCCTCTCAGAGGACCGGAATTTTGGAGAATAATTAATGAAGACATCACTAAAAAAGAGAGAAATGTCACTTTGTTTTGGAAGCCCCTGATGAAAACTGACTCATTGTGCAGTGTGAGAAGATATGTGGTGAAACATTATACTTCCCGCATCGGAACGTGGTCAGAAGACGTGGGGAATCACACTAAATTCACTTTCCCATGGACAGAGCAAACGCATTCTGTTACAGTTCTGGCCATCAATTCAATTGGTGCTTCTTCTGCAAATTTTAACTTAACATTCTCATTGTCGATGAGTAAAGTAAATATCGTGCAGTCACTCAGTGCTTATCCTTTAAACAGCAGTTGTGTGATTCTTTCCTGGATGCTGTCACCCAGTGATTACAATCTGACGTATTTTATTCTCGAGTGGACAATTCTTAATGAAGACAATGAAATTAAGTGGCTTAGAATCCCTTCCTCTGTTAAGAAGTATTATATCCATGATCACTTTATCCCCATTGAGAAGTATCAGTTTAGTCTTTACCCAGTATTTATGGAAGGAGTGGGGAAACCGAAGATAATTAATAGTTTTACCCAAGGTGAC---GAAAAACACCAGAATGATGCAGGTCTATATGTAATTGTGCCAATAATTATTTCCTCTTCCATCTTGTTGCTTGGAACATTGTTAATATCACACCAAAGGATGAAAAAGCTGTTTTGGGAAGATGTTCCAAACCCCAAGAACTGTTCCTGGGCACAAGGACTTAATTTTCAGAAGCCAGAAACATTTGAGCATCTTTTTATCAAGCATACAGAATCAGTGACATTGGGTCCTCTTCTTTTGGAGCCTGAAACCATCTCAGAAGATATCAGCGTGGATACATCATGGAAAAGCAAAGATGGGATGGTGCCAGCAACCACAGTCTCTCTACTTTTGACGACTGATCTCGAGAGGGGTTCTCTCTGTGTCAGCGACCAGCGCAGCGGCGCTCACCTCTCTGAGTCCACGAGCGCGGAGATAACCTGGGAGGACGGCAGCAGGGGACAGCCCTCGGTGAAATACGCCACCGTGCTCAGCAACCCCAAGTCCAGTGAGACGGAGGAGGAGCAAGGGCTCGTAAGTAGCTCAGTCAGCAAGTGCCTTCCTAGCAACGACTCTCTGCCGAAAGATTCGTTCTCTAATAGTTCATGGGAG------------GCATTTTTTATATTATCAGATCAGCATCCCAATGTAATCTCACCACACCTTCCATTCTCAGAGGGACTGAATGAACTTCTGAAACTCGAGGGAAATTTCCCTGAGGAAAATAATGACGAAAGGTCTGTCTACTACTTAGGGGTCACCTCAGTCAAAAAGAGACAGAGTGGTGTGTTTTTGACGGATGAGTCGAGAGGGCTGTACCCATTCCCGGCCCACTGTTTATTCACGGACGTCAGGATCCTCCAGGACAGTTGCTCACACCTTGTAGAAAATAACTTCAGCTTAGGAACTTCTGGTCAGAAGAGTTTTGTGTCTTACATGCCTCAATTCCAGACTTGTTCCACTCAGACTCAGAAAATAATGGAAAAC
>LEPR_XM_010949526.1_Camelus_bactrianus
AGTCCCTGGAAATTTAAGTTGTCTTGCGTGCCACCGAAT---ACAACATATGACTTCCTCTTGCCTGCTGGACTCTCAAAGAACACTTCAAATTTGAATGGACATTATGAGGCAGTTGTTGAAACTAAACTTAATTCAAGTGGTACCTACTTATCTAACTTATCCAAAACAACTTTTCACTGTTGCTTTTGGAGCGAGGAAGATAAAAACTGCTCTGTATGTGCAGACGACGTTGAAGGGAAAGCATTTGTTTCAACAGCAAATTCTTTAGTTTTTCAACAAATAGGTGCAAACTGGAACATACAGTGCTGGATGAAAGAGGACTTGAAATTATTGATCTGTTATATGGAGCCATTATTTAAGAATCCTTTAAAGAATTATGACCTTAAGGTCCATCTTTTATATGTTCTGCTTGAAGTGTTGGAAGAGTCACCTCGGCCCTCCCAGAAAGACAGTTTTCAGATTGTTCAGTGCAACTGCAGTGTTCACGAATGTTGTGAATGCCATGTGCCTGTGCCAACAGCCAAACTCAATTACACCCTTCTTATGTATTTGAAGATCACATCTGGTGGAGTAACTTTTCACTCACCTCCAATGTCAGTTCAGCCCATAAATGTCGTGAAGCCTGATCCACCATCAGGTTTGCATATGGAAATCACGGACACTGGTGATTTAAAGATTTCTTGGTCCAGCCCAATATCAGTACCATTTCAACTTCGGTATCAAGTGAAATATTCAGAGAATTCTACAACAAATATGAGAAAAGCTGATGAGACTGTCTCAGCTACTTCTCTGCTAGTAGACAGTGCGCTCCCTGGGTCTTCCTATGAGGTTCAGGTGAGGGGCAAGAGACTGGATGGCCCAGGAATCTGGAGTGACTGGAGTACACCGCTTACCTTTACCACACAAGATGTCATATACTTCCCACCTAAAATTCTGACAAGTGTTGGGTCTAACGTTTCTTTTCACTGCGTCTATAAAAATGAAAACAAGATTGTTTCCTCAAAAAAGATTGTTTGGTGGATGAATTTAGCTGAGAAAATTCCTCAAAGCCAGTATGATGTTGTGGGTGACCATGTTAGCAAAGTTACTTTTCCCAATCTGAATGCAACCAGACCTCGAGGGAAGTTCACCTATGACGCAGTGTACTGCTGCAATGAGCACGAGTGCCACCATCGCTATGCTGAATTATATGTGATTGATGTCAATATCAATATATCATGTGAAACTGATGGGTACTTAACTAAAATGACTTGCAGATGGTCAACTAATGCAATCCAATCACTTGTGGGAAGTGCTTTGCAGCTGAGGTATCATAGGAGCAGCCTTTACTGTTCTGATGTTCCATCTATTCATCCCATATCTGAACCCAAAGACTGCCACTTGCAGAGAGATGGTTTTTATGAATGCATATTTCAGCCAATCTTTCTGTTATCCGGCTATACAATGTGGATTAGAATTAATCACCCGTTGGGTTCACTTGACTCGCCACCGACGTGTGTCGTTCCTGATTCCGTGGTGAAACCACTGCCTCCATCCAGTGTGACAGCAGAAATTACTGTAAAAATTGGATTATTGAAAATATCTTGGGAAAAGCCAGTCTTTCCAGAGAATAATCTTCAGTTTCAGATTCGCTATGGTTTAAGTGGAAAAGAAGTACAATGGAAGATGTATGAGGTGTATGATGCAAAATTAAAATCCGCCAGTCTCCCCGTGCCAGACGTGTGTGCCATCTATGCTGTCCAGGTGCGCTGTCAGAGGCTGGATGGACTGGGGTATTGGAGTGATTGGAGCACTCCGGCCTACACCGCTGTTACAGATATACAAGTTCCTCTCAGAGGACCGGAATTTTGGAGAATAATTAATGAAGACATCACTAAAAAAGAGAGAAATGTCACTTTGTTTTGGAAGCCCCTGATGAAAACTGACTCATTGTGCAGTGTGAGAAGATATGTGGTGAAACATTATACTTCCCGCATCGGAACGTGGTCAGAAGACGTGGGGAATCACACTAAATTCACTTTCCCATGGACAGAGCAAACGCATTCTGTTACAGTTCTGGCCATCAATTCAATTGGTGCTTCTTCTGCAAATTTTAACTTAACATTCTCATTGTCGATGAGTAAAGTAAATATCGTGCAGTCACTCAGTGCTTATCCTTTAAACAGCAGTTGTGTGATTCTTTCCTGGATGCTGTCACCCAGTGATTACAATCTGACGTATTTTATTCTCGAGTGGACAATTCTTAATGAAGACAATGAAATTAAGTGGCTTAGAATCCCTTCCTCTGTTAAGAAGTATTATATCCATGATCACTTTATCCCCATTGAGAAGTATCAGTTTAGTCTTTACCCAGTATTTATGGAAGGAGTGGGGAAACCGAAGATAATTAATAGTTTTACCCAAGGTGAC---GAAAAACACCAGAATGATGCAGGTCTATATGTAATTGTGCCAATAATTATTTCCTCTTCCATCTTGTTGCTTGGAACATTGTTAATATCACACCAAAGGATGAAAAAGCTGTTTTGGGAAGATGTTCCAAACCCCAAGAACTGTTCCTGGGCACAAGGACTTAATTTTCAGAAGCCAGAAACATTTGAGCATCTTTTTATCAAGCATACAGAATCAGTGACATTGGGTCCTCTTCTTTTGGAGCCTGAAACCATCTCAGAAGATATCAGTGTGGATACATCATGGAAAAGCAAAGATGGGATGGTGCCAGCAACCACAGTCTCTCTACTTTTGACGACTGATCTCGAGAGGGGTTCTCTCTGTGTCAGCGACCAGCGCAGCGGCGCTCACCTCTCTGAGTCCACGAGCGCGGAGATAACCTGGGAGGACGGCAGCAGGGGACAGCCCTCGGTGAAATACGCCACCGTGCTCAGCAACCCCAAGTCCAGTGAGACGGAGGAGGAGCAAGGGCTCGTAAGTAGCTCAGTCAGCAAGTGCCTTCCTAGCAACGACTCTCTGCCTAAAGATTCGTTCTCTAATAGTTCATGGGAG------------GCATTTTTTATATTATCAGATCAGCATCCCAATGTAATCTCACCACACCTTCCATTCTCAGAGGGACTGAATGAACTTCTGAAACTCGAGGGAAATTTCCCTGAGGAAAATAATGACGAAAGGTCTGTCTACTACTTAGGGGTCACCTCAGTCAAAAAGAGACAGAGTGGTGTGTTTTTGACGGATGAGTCGAGAGGGCTGTACCCATTCCCGGCCCACTGTTTATTCACGGACGTCAGGATCCTCCAGGACAGTTGCTCACACCTTGTAGAAAATAACTTCAGCTTAGGAACTTCTGGTCAGAAGAGTTTTGTGTCTTACATGCCTCAATTCCAGACTTGTTCCACTCAGACTCAGAAAATAATGGAAAAC
>LEPR_XM_010743998.1_Larimichthys_crocea
------------------ACCACTACAATGGTTCGGTCTGTAATGTTGACAGTCCTCATGCATATTTTCCTGGTGTCGCATGTTGCTCAATGTATAGCGCCTGTCCAGGGAGCCTCCCTTCATTCAGGTGCCATGGACCTCCCATGGCAGGATGAGCTGTGCGACTCACCTTCTGCCCCCCTCAGTGTGGAGGGCGGCAACACACCAGAGACAAACAGCTCTGAATCAAACCACCCACACTACCCTCGCTGCAGCAGGAGCTCCACAACTGAATCACAACCTCAT---GAGCTCTCCAACGGCACCTGTTTGGACATACTGAACTGGGAAAATTTAATGTGT---------GACCTTCAGTGTCACAGTCCACCATCGTCCACGTTGGATGCTGGTCTCGTGGAAAGCTTACAGCGTCTGTCCCAGAAAGAGGACACGATGGTGAACGATGGCACTGCACCTTATAATCCTGTCGTCTGTGAAGCGGAGGATTCCTTCATGTGTTCACTCGCCCTTGACACTACAACAAGCTTTGTCACCGTGGTAACTGTCAGTATCGGCAAC---------------GCCGTAGCTCCAGTGCTGCTCAGAATTCCTGCACGACCTGTGAAACCAAGTCCTCCAGTCAACCTGTCACATATCCAGACCATTGAGGCAGAACTGATTTTACACTGGGACAACCCATCATTTGATACCGGGCCGCTGAGATATGAGATACGATACTCTTCCAACACCACTCACGCCTGGCAGGTGGTGTCTGCACCTGGAGAGCCC---------AGGTCCTCTCTGGATCTGAAACCCAACTACACCATCCAGGTTCGCTGCTCCAGCCTCAACAATCCT---CCGCTGTGGAGCGAATGGAGTGAACCT---CACCACATCTACCTGGACGTGAGCTACATCCCTGAGAAAGTGGTGGTGCGACCAGGGGAGAACGTTACGGTGTATTGTGTGTTCAACGACCACAAC------ATCAACGCCAGCACGGCCATGTGGATGCTCAACTTCAAACACCAGCTTCATAGCAGCCAGTACCACCCAGTCAACCAATGGGTCAGCCAGATCACAGTGCGTGCTTCAGAGACCCGG------------------ATATATGACCTGCTGCAGTGCACT---CACTGGACCATCCCGTACAGC------CAGATCTATGTAGAGGGAGCTTCAATTGATATAAACTGTCAAACCAACGGTGATATCGATGCTATGGACTGTAGCTGGAAGAACACACAGTGGACTAAACCCAAGTTCAGATCCAGCTGGGCAGACCTATCGTGTGACGTGATGGAGGAGAGGGAAAGAACGGGAGAGGAAGTGGGAGAGATGGGAGCCTATTGCCTGCAA------TCCAGTCAGAAAACCTGCACCATCCAGCCTCTGAGGATGAAC---TGCTACAAGCTGTGGCTGGAAGTGCCGTCCCGACTGGGTCCTATCCGATCTAAACCCATCTACCTGACCCCTATAGATCATGTGAAACCCCACACGCCCACCAATGTGAAGGCAGTGAGCCGGAGCAGT---GGGGTCCTGATGGTCACGTGGGAGCCTCCTCCTCTGCCAGTCGAGGGGGTCCAGTGTCAGTTGCGGTACTCACCATCCTCTGTGAAAGCCCAGCCGGAGTGGAAGGTCCAGAGTCCAGTGCGGGTGCCGTGGGCAGAGGTCACAGTGTCTGACATGTGCCGGGAATATGCTGTACAAATTCGCTGCATGCACACCAACGGCACCGGCTACTGGAGCGAATGGAGCGACTCAGTCTACTCCACTCCTCAAAACAGCAGAGCTCCTGAGCGTGGCCCTGATTTCTGGAGAATTCTCCAGGATGATCCATACAGAAACCAGACTAATGTCACTCTGCTATTCAAGCACCTCCAAATTTCAGAGCAGTCTTACTGCGTGAATGGATTCATAGTCCAGCACCAGACCTCGAGTGGCTCTGTGATGAGGGAGCAGATCGAACTGACATCCTCCTACAGCTTTGAGTGGAACCAAATGCCCCAAAGTGTGACTGTGGAGGCCTACAACAGTCTGGGGAGCTCCACTAACAACATCAACATGACGCTGGAT---AGAAATCCCAAACGCCACTGTGTGCGTTCGTTCAGTGTGTTGGTTATCAACAGCACCTGTGTGTCTCTGTCCTGGACTCTGTTGGACAACAGCTCTGTGCCTCTGTTCATGGTGGTCCAGTGGTCTGCACAGAGGCAGCAGGACTCTGATCGTTGGGCCAAACTGCCCTACACTGACCGTCCCATCTATCTAACAGATGATTTCTTTGGCTCAGAGGAGTGTGGTTTCTACTTGTACCCAGTGTTTGCTGATGGAGAAGGGGAGCCAGTGTACACTACAGCCACC------------------------AGAGGAGACCCTGCAGCCTACATGATGCTGATGATCATCTCCTTCCTCTCCATCGTTCTGTTAGTCACCCTGATCCTCTCCCAAAACCAGATGAAAAAGATTGTGTGGAAAGATGTGCCCAACCCAAACAAGTGTTCCTGGGCCAAAGGACTGGATTTGAAAAAGGCTGATACCTTCGATCACCTGTTCCGA---CCTCCAGGAGGCCTCCCAGCCTGGCCGCTGCTCATGCAGTCGGAGAACATTTCCAAAGTCGTCATAGTAGACAAGGCTGATCTCTCGGCTCTGACTACAGCGTTAGTCCAAGCCCCACTTGTGTCCCTGACTCCCTCTATCTCCCTTCCTCCAGGGTTTGACTCATCTCCGTCATTTGTACTTAATCTGGATTCTTTAACCAGTTTAAGCTCGGGAACAGATCAGGACAGCTCTGCCCAGTCTTCAGTCACATACGCCACTGTGCTACTGTCTGATCACATTCATCTCCATTACAAGGATGGTAGCGGAAGCAGCTCCAGTGATGAGGGCAATTTCTCTGCTAACAACTCAGACATTTCTGGATCTTTCCATGGTGCTCTGTGGGAGCTGGAT---------------------------------GACCCGCGGCGCTCCTGCTCATACAACTCCGTGGAGGAGCTTTCCGAAACATCAGAGCAAGAAGACGAAGAGGAGGCAAGAGAAGAA------AAGGACTTGTACTACCTAGGAATGGACTATCCAGCCGAG------------GATGAGGAGAGCGAG---------GAGCAGAGAGAAACA---AAAACTGAGCTGCTTAAAAACGTAGTTTTGAACAGAGAGGACTGTTCTGTGGAGCCTGAGGACTCGAGCGAG---------CTGCTGTCACCGCCATCTCCGTTGTACCTGCCTCAGTTCAGAACTGCACCC---TGCGCGAGGCAACTCACAGCTCAA
>LEPR_XM_010605085.1_Fukomys_damarensis
ACTCCCTGGAGATTTAAACTGTCCTGCCTGCCAGCAAATAACACTGATGACTACTTCCTCTTGCCCGCTGGAATCTCAAACAATGCTTCAAATTTGAGTGGCGGTCCTGAGCCGGTTGTTGAAGCCAGATTTAATTCAAGTGGTGCCGACGTGGCCAATGTACCCCGAGTACCTTTCCACTGTTGCTTTTGGAGTGAGCAAGGTAAACACTGCCCTGTGCATGTGGGCAGCGTTGCAGGGGAGACCTCTGAGTCTACAGTGGATTCTTCTGTTTTTCAACAGCAGGGTGCAAACTGGAACATACAGTGCTGGATGAAAGGGGACTTGAAATTATTCATGTGTTCTGTGGAGCCCTTACTTAAGGGTCCTTTCGAGAATTATGACCTCCAGGCTCATCTTTTCTATGTCCTGTCTGAAGCGGCAGAAGATTCACGCCTGGCCCCTCAGAAAGGCCGCTTCGAGAGCGTCCAGTGCAACTGCGGTTTTGAGGAACACTGGGGGTGTCACATGCCGGTGCCAGCCGCCAAGCTCAATGACACCCTTCTGATGTATCTGAAAATCACAGCTGCTGGGGTGACTTTTCAGTCACCTCTAATGTCAGTTCAGCCCTTAAATGTTGTGAAGCCTGATCCACCATTGGATTTGCATATGGAAATCACAGAGGATGGTAATTTAAATATTTCTTGGTACAGCCCAACACTGGTACCATTCCCGCTTCAGTATCAAGTGAAATATTCAGAGAATTCTACCACACTTACGAGAGAAGCGGAGGAGATGGTCTCAGGGACGGCTCTCCTGGTAGACAGCGTGCTTCCTGGTTCCTCCTATGAGGCTCAGGTGAGGGTCAGGAGGCTGGACGGCCCGGGCATCTGGAGTGACTGGAGCGCCCCTCATGTCTTTACCACGCAAGATGTCATATACTTTCCACCTAAAATTCTCACGAGCGCTGGGTCTAATGTTTCCTTTCACTGTATCTATAAAAGTGAAAACACGATTGTTTCCTCAGAAGAGATTGTTTGGTGGGTGAATTTAGCGGAGGAAATTCCTCCAAGCCAGTACGATGTTGTGAGCGACCACATTAGCAAAGTGACTTTTCTCAACCTGAAAGCGACCCAACCTCGGGACGAGTTCACCTATGACGCTGTGTACTGTTGCCAAGAACACCAGTGCCACCATCGCTACGCAGAGTTGTATGTGATTGATGTCAATATCAATATATCATGTGAAACTGATGGGTACTTAACTAAAATGACTTGCAGATGGCCAGCCAACCCAATGCAATCCCTTGTGGGAAGCTCCTGGCAGTTGAGATATCACAGGAGCAGCCTGTATTGCTCTGATACTCCATCTATCCCTCCTGTATCAGAGCCGAAAGATTGCCATTTGCAGCGGGATGGCTTTTATGAATGCATTTTCAGGCCCATATTCCTGTTATCTGGCTACACAATGTGGATTCGGATCAGTCACTCTCTAGGCTCCCTGGACTCCCTGCCAACATGTGTGCTCCCCGACTCTGTAGTGAAACCACTGCCTCCATCCAGTGTTACAGCAGAAATTACTACAAATTTTGGATTATTGAAAATATCTTGGGAGAAGCCAGTCTTTCCAGAGAATAAGCTTCAGTTCCAGATTCGCTATGGCTTACGTGGAAAGGAAATGCATTGGAAGACCCACGAGGTGGATGACGCAAAGGCAAAGTCGGCCAGTGTCCCGGTGCACGACCTGTGCGCAGTGTACACCGTGCAGGTGCGCTGCAGGAGGCTGGACGGGCTGGGCTACTGGAGTAACTGGAGCAGCCCGGCACACACGGCGGTCACAGACGTCAAAGCTCCCGTGAGAGGACCCGAATTTTGGAGAAGAATTAATGGAGACGTTACTGAGAGCGAGCGAAATATCACCTTGCTCTGGAAGCCCCTGATGAAAAATGACTCTCTGTGCAGTGTGAGGAGATACGTGGTGAGGCACTGGACTTCCCACAATGGGACGTGGGCAGAGGATGTGGGGAAGCAGACCCAGCTCACGTTCCTGTGGACGGCACAGGCGCACACCGTTACGGTTCTGGCCGTGAACTCCATTGGGGCTTCCCTTGCGAACTTCAACCTCACCTTCTCATGGCCCATGAGCGAAGTAAATGTTGTGCAGGCTCTTGGTGCTTACTCTCTGAACAGCAGTTGTGTGATTCTTTCCTGGCTGCTGTCACCCAGTGATTACAGTCTGATGTATTTTATCATCGAGTGGAAGAATCTTGATGAAGATGATGAAGTTAAATGGCTTAGAATTCCTTCAAATGTCAAGAAGTATTATATCCAT---------------------------------------------------------------------------------------------------GTTGAAGAAAAACACCAGAATGATGCAGGTCTGTATGTAATTGTGCCGATAATCATTTCCTCTTCCCTCCTACTGCTGGGAACACTGTTAATATCACACCAAAGAATGAAAAAGCTGTTTTGGGATGATGTTCCAAACCCCAAGAACTGTTCCTGGGCACAAGGACTTAACTTTCAGAAGCCCGAAACATTTGAGCATCTTTTTATCAAGCACACAGGATCAGCGACCTTTGTTCCTCTTCTCTTGGAGCCCGAAACCATCTCGGAAGATATCAGTATCGATACGCCACGGACAAATAAGGAAGACAGAGCGCCGGTGACTTTGGTCTCCCTGCTTCTGAGCGCTGATCCCGAGAAGGGCTCCATCGGCCTGCGTGGCCCGTGTGACAGCCCTCCCTCCTCCGACAGGGGGGTCACTAAGGTGACTTGGGAGGAGGACAGCCCAGGGCCACCCTCGGTCAAGTACGCCGCGCTGGTCAGCAACTCCAAGTCGGGTGAAGCCGGCGACGAGCAAGGACTGCTGCACGCTTCCGTCAGCAAGGGCTTCTCTAGCAAAAGTTCGACGCTGAGAGATTCCTTCTCTAATAGCTCCTGGGAGATAGAAACTCAAGCAGTCTTTATATTATCAGATCAGCCGTCCGACATGATTTCACCGCACCTTTCGATCTCGGAAGGGCTGGAAGGACTCTTGGAGCTGGAGGGAGATTTCCCCGAAGAGAACCAGAAGGAGAAGTCTATCTATTATTTAGGGGTCACCTCGATCAAAAAGAGAGCGAGCGGCGGGTTCTTGACTGAGGAGTCGGGAGTACTGTGCCCATTTCCGCCCCACTGTTTATTCGCTGACATCAGGATTCTCCAGGAAAGTTGCTCGCATTTGGTGGAAAATAATTTCAATTTAGGAACGTCTGGCAAGAAGACTTTTGTGTCCTATGTGCCCCAGTTTCAAACCTGTTCTACTCAGACCCATAAGATAGTGGAAAAC
>LEPR_XM_010561523.1_Haliaeetus_leucocephalus
GCTCCCAGGAACTTTACATTACCCTGTATGCTGATGAAT---GAGACATTTTTGAGTCCTTTCTCTGCTGGAGTGGTAGAGAGCTGGCCTGGTTTGAGGAGAGACCATGGA------------------------GCATCCGAAACCAAGCCTCCCTTGATAAATGAAGAAAGTTTTCTGTGTTGCCTTTGGAGTGATAGCGACATTGATTGTTCTTTGTACAGAGCAAGCATGCAAGCAGGGAAGTTTATTCCTGAAATAAGTATCTCTGCTTCACAGAAAATAGATTCAAATTGGAACATTGAATGTTGGATTCAAGGCAAGCTGGGCCTATTAGTTTGTAGCCTGCGGTTT------TTGAAGTTGTACTTGAGAGCCGACGTGAAGGTTAATCTTTCATATGCTGTATCAGAGCTACTGGGAGATGTATCTACGAGCTCTCTAAAGGGGACTGTAATGGTTGCTGAGTGTGACTGTAGCGAGTATGACAAATGTGAGTGCTGTGTGCCTTCTCTG------AGACTCAACTACACTTACATCATGTGGCTGAAGATGATGATTGGTGTAACACCTCTGTGGTCACCTTTGATGTCAGTCAAGCCCATAGACATAGTAAAGCCTGAACCTCCTTTGAACCTGCATCTAGAAATGACAGAGAAAGGTCAAGTGAAGATCTGCTGGTCCGACCCTGTGCTGATGCCATACCCACTTCAGTATGAAGTGAAGATCTCTGCAAATTCAGGTCAAAATGGTTGGCAGATGGTTCAAGTTGCTTTAGAAACCTCACTGGCCATAGACAATAAACTACTTGATTCTTCATACTTAGTTCAAGTGCGGTGCAAGAATCACCATGGTCCAGGATTCTGGAGTGACTGGAGCACACCATATAATCTCAACTTGGGAGAAGTCCTGTACTTCCCTCCCAAGATACTGACCAGTGTTGGTTCTAACGTTTCCTTTCACTGCATCTATAAAAACAAAACCAAGATTGTAGTGTCCAAGAAGATTGTCTGGTGGCTGAATTTAGCAGAAGAAATCCCAGAAAGTCAGTATACGCTTGTGAATGATCGCGTAAGCAAAGTTACTCTTTTCAACTTGAAAGCAACAAAACCTAGAGGAAGTTTCTTCTATAACGCGTTATACTGTTGTCATCAAAATGAATGTCATCATAGATACGCTGAATTATATGTAGTAGATGTGAATATTAATATCACATGTGAAACGGATGGGTACTTAACTAAAATGACTTGTAGATGGTCTGCAAACCCAAACACATTGCTCCTGGGGAGTTCCTTGCAGTTAAGATACTACAGGAGCAGAATTTATTGTTCTGACTTTCCAAGTACTTCTCCAAAATCAGAGGTGAAAGAATGCCATTTACAGAAGAATCATTCTTACGAGTGCACATTTCAGCCTATTTTTCTTTTATCTGGATATACCATGTGGATAGAGTTCAAGCACTTACTAGGAACACTTGAATCCTCACCAACTTGTGTCGTTCCAGCAGATGTGGTGAAGCCGCATCCCCCTGCCAATGTTAAAGCAGAAATCACCAGGAATGTTGGGCTGTTGAATGTGAGCTGGACAAACCCAATATTTACGAACAATGATCTTAAATTTCAGATTCGGTATGCTGTGAACAGGGAAGAAATTACATGGGAGCTTTATGAAGTTTCAAATGCACCAACAAGATCAGCTGTGATAACAGTTCAGAAACTTTGTGTTGAGTATGTTGTTCAGGTCCGGTGCAGAGAACTGGGTGGATCAGGTTACTGGAGCAACTGGAGCAGATCAGCCTATACGCTTGTAAAAGATATCAAAGCTCCCTTACAAGGCCCTGAATTTTGGAGAATTATTATTGAAGATCCAGCAAGGAGGCAGAAGAATGTTACACTCCTGTGGAAGCCACTGATGAAGAATCACTCATTGTGCAGTGTGAGCCGATACGTTATAAAGCATCAGACATCAGGAAACACCACGTGGTCAGAATATGTTGATAATGGCACTACCTGTTCATTTCCATGGACTGAACACACACATACCGTTACAGTTTTAGCCATGAATTCAATTGGAGTTTCTGCAATTAATTTTAATTTAACTCTATCACAGCAAATGAGCACAGTGAATGTTGTGCAGTCGCTTAGCGCTTACCCAGTGAACAGCACTTGTGTGATTTTGATTTGGACGCTTTCACCTCAAATGTATGTGATAACATCTTTTGTTATCGAATGGAAGAACCTTAACAGAGAAGAGGAGATGAAATGGGTGCGAGTTCCTCCAAATATTAGTAAATACTATATTTATGATCACTTTATCTTGATTGAGAAGTACCAGTTCAGCCTGTACCCTGTGTTTGCTGGAGGAGTTGGCAAATCCAGAGCAACGGATCAGTTTACCAAA---GGTGGATATGAAAATGAGAATAATGCCAGCCTCTATGTGGTTCTACCAATAGTTATTTCAACCTCAGTTCTGCTGCTTGGAGCATTGCTGGTTTTGCACCAAAGAATGAAGAAACTGTTTTGGGAAGATGTTCCAAACCCCAAGAATTGCTCCTGGGCGCAAGGAGTTAATTTTCAGAAGCCTGAAACTTTTGAGCATCTTTTTATCAAGCACCCCGAAGCAATGTCATTTGAGCCTCTTCTTCTGGAACCAGAAATAGTGCTGGAAGACATCAGTGTTACTAAAGTGTTGAAAAAAGAAGACAGACAAGAT---TTTTCAGTAATTGATTCAATGTTTACAAAAGACTCTGAACATGACTCTGCTTGCTCT---AGCCATTTCAATAGTAGCAGCTTCTCCAAGAGCTCCCGTGATGAC---CAAATCGGTGGAGAAATTACAAGGCAGTCCGATATTAAATATGCTACTATTATCAGTAACTCCTATGAACAGAAAATGACTCTAAGAAGTTGTTTTGAT---------------AGATGCTTCTTAGCTGAAGATTCCTTAGTTACAGGTGCTTTCTCAAGTAGCTCTTGGGAGGTGGGAAATGGGGCATTCCTTTTATTACGTGATCCGCCCGGCAGGCAGCCCAGCAAGCTT---ATTTCTTCAGAGGGATTTTCGGAGCCTTCAGATCAGGATGACGCTTTCACAGACGGAGATAGTCCTGAGCGGAGCCTGTATTACCTAGGGATAACATCACTGGAAAAAAGAGAAAATGACGTTTTTTTAACAGAAGGTTCCGGGGTGATGTGTCCGTTCCATACAACCAATGTCCTCAAAGATGTGGGGTTTCTTCAGCATACACCGCCT------AATTTGAATGTGTGTATCCAAAGTAGCCTGAAGTATAAA---ATTGTGCCATATGTGCCGCAGTTTCAGATGACTGCTGCCAAGGTGCAAGAGACCACAGAGAAA
>LEPR_XM_010365828.1_Rhinopithecus_roxellana
ACTCCTTGGAGATTTAAGTTATCTTGCATGCCACCAAATTCAGCCTATGACTACTTCCTTTTGCCTGCTGGACTCTCAAAGAATACTTCAAATTTGAATGGACATTATGAGACAGCTGTTGAG------TTTAATTCAAGTGATACTCACTTTTCTAACTTATCCAAAACAACTTTCCACTGTTGCTTTCGGAGTGAGCAAGATAGAAACTGCTCCTTATGTGCAGACAACATTGAAGGAAAGACATTTGTTTCAACAGTAAATTCTTCAGTTTTTCAACAAATAGGTGTAAACTGGAACATACAGTGCTGGCTAAAAGGAGACTTGAAATTATTCATCTGTTATATGGAGTCATTATTTAAGAATCCATTCAAGAATTACAACCATAAGGTCCATCTTTTATATGTTCTGCCGGAAGTGTCAGAAGATTCACCTCTGGTTCCCCAAAAAGGCAGTTTTCAGATGGTTCATTGCAATTGCAGTGTTCATGAATGTTGTGAATGTCTTGTGCCTGTGCCAACAGCCAAACTCAGCAACACTCTCCTTATGTGTTTGAAAATCACATCTGGTGGAATAATTTTCCAGTCACCTCTAATGTCAGTTCAGCCCATAAATATGGTGAAGCCTGATCCACCATTAGGTTTGCGTATGGAAATCACAGTTGATGGCAATTTAAAGATTTCTTGGTCCAGCCCACCATTGGTACCATTTCCACTTCAATATGAAGTGAAATATTCAGAGAATTCTACAACAGTTATCAGAGAAGCTGACAAGATCGTCTCAGCTACATCCCTGCTGGTAGACAGTATACTTCCTGGGTCTTCATATGAGGTTCAGGTGAGGGGCAAGAGACTGGATGGCCCAGGAATCTGGAGTGACTGGAGTACTCCTCATGTCTTTACCACACAAGATGTCATATACTTTCCACCTAAAATTCTGACAAGTGTTGGATCTAATGTTTCTTTTCACTGCATCTATAAGAATGAAAACAAGATTGTTTCCTCAAAAAAGATTGTTTGGTGGATGAATTTAGCTGAGAAAATCCCTCAAAGCCAGTATGATGTTGTGAGTGATCATGTTAGCCAAGTTACTTTTTTCAATCTGAATGAAACCAAACCTCGAGGAAAGTTTACCTATGATGCAGTGTACTGCTGCAATGAACATGAATGCCATCATCGCTATGCTGAATTATATGTGATTGATGTCAATATCAATATCTCATGTGAAACTGATGGGTACTTAACTAAAATGACTTGCAGATGGTCAACCAATACAATCCAGTCACTTGCGGGAAGCACTTTGCAATTGAGGTATCATAGGAGGAGCCTTTACTGTTCTGATATTCCATCTATTCATCCCATATCTAAGCCTAAAGATTGCTATTTGCAGAGGGATGGTTTTTATGAATGCGTTTTCCAGCCAATCTTTCTATTATCTGGCTATACAATGTGGATTAGGATCAATCACCCTCTAGGTTCACTTGACTCTCCACCAACATGTGTCCTTCCTGATTCTGTGGTGAAGCCACTGCCTCCATCCAGTGTGAAAGCAGAAATTACTAAAAACATTGGATTATTGAAAATATCTTGGGAAAAGCCAGTCTTTCCAGAGAATAACCTTCAATTCCAGATTCGCTATGGTTTGAGTGGAAAAGAAGTACAATGGAAGATGTATGACGTTTATGATGCAAAATCAAAATCTGTCAGTCTCCCAGTTCCAGACTTCTGTGCAGTTTATGCTGTTCAGGTGCGCTGTAAGAGGTTAGATGGATTGGGATATTGGAGTAATTGGAGCAATCCAGCCTACACAGTTGTCATGGATATAAAAGTTCCTATGAGAGGACCTGAGTTTTGGAGAATAATTAATGGAGATACTATGAAAAAGGAGAAAAATGTGACTTTACTTTGGAAGCCCCTGATGAAAAATGACTCATTGTGCAGTGTTCAGAGATATGTGATAAACCATCATACTTCCTGCAATGGAACATGGTCAGAAGATGTGGGAAATCACACTAAATTCACTTTCCTGTGGACAGAGCAAGCACACACTGTTACAGTTCTGGCCATCAATTCAATTGGTGCTTCTGTTGCAAATTTTAATTTAACCTTTTCATGGCCTATGAGCAAAGTAAATATCGTGCAGTCACTCAGTGCTTATCCTTTAAACAGCAGTTGTGTGATTCTTTCCTGGATACTATCACCCAGTGATTACAAGCTAATGTATTTTATTATTGAGTGGAAAAATCTTAATGAAGATGGAGAAATAAAATGGCTTAGAATCTCTTCATCTGTTAAGAAGTATTATATCCATGATCATTTTATCCCCATTGAGAAGTACCAGTTCAGTCTTTACCCAATATTTATGGAAGGAGTGGGAAAACCAAAGATAATTAATAGTTTCACTCAAGATGATACTGAAAAACACCAGAATGATGCAGGTTTATATGTGATTGTGCCAGTAATTATTTCCTCTTCCATCTTATTGCTTGGAACATTATTAATATCGCACCAAAGAATGAAAAAGCTGTTTTGGGAAGATGTTCCAAACCCCAAGAATTGTTCCTGGGCGCAAGGACTTAATTTTCAGAAGCCAGAAACGTTTGAGCATCTTTTTATCAAGCATACAGCATCAGTGACATGTGGTCCTCTTCTTTTGGAGCCTGAAACAATTTCAGAAGATATCAGTGTTGATACATCATGGAAAAATAAAGATGAGATGGTGCCAACAACTGTGGTCTCTCTACTTTCAACAACAGATCTTGAAAAGGGTTCTGTTTGTATTAGTGACCAGTTCAACAGTGTTAACTTCTCTGAGGCTGAGGGTACCGAGGTAACCTGTGAGGACGAAAGCCAGAGACAACCCTTTGTTAAATATGCCACGCTGATCAGCAACTCTAAACCAAGTGAAACTGATGAAGAACAAGGGCTTATAAATAGTTCAGTCACCAAGTGCTTCTTTAGCAAAAATTCTCCATTGAAGGATTCTTTCTCTAATAGCTCATGGGAGATAGAGGCCCAGGCATTTTTTATATTATCAGATCAGCGTCCCAACATAATTTTACCACACCTCACATTCTCAGAAGAATTGGATGAACTTTTGAAACTGGAGGGAAATTTCCCTGAAGAAAATAATGATGAAAAGTCTATCTATTATATAGGGGTCACCTCAATCAAAAAGAGAGAGAGTGGTGTGCTTTTGACTGACAAGTCAAGGGTATTGTGCCCATTCCCAGCCCCCTGTTTATTCACGGACATCAGAGTTCTCCAGGATAGTTGCTCACACTTTGTAGAAAATAATTTCAACTTAGGAACTTCTAGTAAGAAGACTTTTGCATCTTACATGCCTCAATTCCAAACTTGTTCTACTCAGACTCACAAGATCATGGAAAAC
>LEPR_XM_010160905.1_Eurypyga_helias
TCTCCCAGGAACTTTACGTTACCCAGTCTACCTCTGAAT---GAGACATTTCTGAGTCCTTTCTCTGCTGGAGTTGTAGAGAACTGGTCTGGTTTGAGGAGAGAGCATGGA------------------------GCATCCGAAACCAAGCTTCCCTTGCTAAACGAAGAAAGTTTTCTGTGTTGTCTTTGGAGCGATAGCAACATGGATTGTTCTTTGTACAGAGCAAGCATGGAAACAAGGAAGTTTATCCCTGAAATAAGTATCTCTCTGTCTCAGGAAATAGATTCAAACTGGGACATGGAATGTTGGATTGAAGGCAAGCTGGACCTGTTAGTTTGTCGCCTGCGGTTT------TTGAAGTTGTACCTGGGAGCCGACTTGAAGGTTAATCTTTTCTATGCTGCATCCGAGCTGCTGGGAGATGTATCAACAAGCTCCCTAACGGGGACTGTCACGGTCGCTGACTGTGGCTGCGGTGAGCGTGACAAGTGCGAGTGCTGCGTGGCCTCCCCG------CGACTCAACTGCACCTACGTCATGTGGCTGAGGATCACGGTTGGGGTGACACCCCTGTGGTCACCTTTGATGTCACTCAGGCCCATAGACATCGTAAAGCCTGAACCGCCTTGGAACCTGCATCTCGAAATGACGGAGAAGGGTGAAGTGAGGGTGTGCTGGTCTGCGCCTGTGCCGATGCCATACCCGCTTCAGTATGAAGTGAAGATCTCTGCAAATTCGGGCCACAGCGGCCAGGAGATGGTTCAAGCTGCTCTAGAAACCTCACTGGCCATAGACAATTTGCTACTTGATTCTTCATACCTTGTACAAGTACGGTGCAGGAATCGTCGTGGTCCAGGGTTCTGGAGTGACTGGGGCACACCGTACAAGCTCAGCTTGGGAGAAGTCCTGTACTTCCCTCCTAAGATACTGACCAGTGTCGGTTCTAACGTTTCCTTTCACTGCATCTATAAAAACAAAACCAAGATTGTAGTGTCCAAGAAGGTTGTTTGGTGGCTGAATTTAGCAGAAGAAATCCCAGAAAGTCAGTATACGCTTGTGAACGATCGCGTAAGCAAAGTTACTCTTTTCAACTTGAAAGCAACAAAACCTAGAGGAAGTTTCTTCTATAACGCATTATACTGTTGTCATCAAAATGAATGTCATCATAGATACGCTGAATTATATGTAGTAGATGTGAACATTAATATCACGTGTGAAACGGATGGATACTTAACTAAAATGACTTGCAGATGGTCTGTAAACCCGAACACGTTGCGCCTGGCAAGTTCCTTGCAGTTAAGATACTACAGGAGCAGAATTTATTGTTCTGACTTTCCAAGTACTTCTCCAAAATCAGAGGTGAAAGAATGCCATTTACAGAAGAATCATTCGTACGAGTGCACCTTTCAGCCCATTTTTCTTTTATCTGGATATACCATGTGGATAGAGTTTAAGCACTTGCTAGGAGCACTTGAATCCTCACCAACTTGTGTCGTTCCAGCAGATGTGGTGAAGCCACTTCCTCCCTCCAGCATTAAAGCAGAGATCACCAGGAGCGTTGGGCTGCTGAACGTGAGCTGGACAAACCCCGTATTCGCCAACGGCGATCTGAAATTTCAGATTCGGTACGCTGTGAACAGGGAAGAACTTACGTGGGAGCTTTACGAAGTTTCAAATGCACCA---AGATCAGCTGTGATAGAAGTTCAGGAGCTTTGTGTTGAGTATGTTGTCCAGGTCCGGTGCAGAGAACTGGAATCA---GGTTACTGGAGCGACTGGAGCAGAGCAGCCCACACGCTCGTACAAGATATCAAAGCTCCCTTACAAGGCCCTGAGTTTTGGAGGGTTATTACTGAAGATCCGGTGAGGAGGCAGAAGAATGTTACACTTCTGTGGAAGCCGCTGCCGAAGAGCCACGCGTTGTGCAGCGTGAGCCGATACGTTATAAAGCATCGGACGTCAGGAAACGCCACGTGGTCCGAGTATGCTGACAATGGCACTACCTGTTCCTTTCCGTGGACTGAACACACGCATACTGTGACGGTTTTAGCCATGAACTCAATTGGAGTCTCTTCAATTAATTTTAACTTAACTCTGTCACAGCAAATGAGCACAGTGAACGCGGTGCAGTCGCTCAGCGCTTACCCCGTGAACAGCACCTGCGTGATTTTGAGCTGGACGCTTTCCCCTCAAACACCTCTCTTAACGTCTTTCGTTATTGAATGGAAGAACCTTAACGAAGAAGAGGAGATGAAGTGGGTGCGAGTTCCTCCAGATATTAGTAAATACTATATTTATGATCACTTCATTCTGATTGAGCAGTACCAGTTCAGCGTGTACCCGGTGTTTGCTGAAGGAGTTGGCAAGTCCAGAGCGACGAATCGCTTTACCAAA---GGTGGATACGAGAGCGAGAGTAATGCCAGCCTCTCCGTGCTCCTGCCAGTCGTTATTTCGACCTCGGTTTTGTTGCTGGGAGTGTTGCTGGTTTCACCCCAAAGATTGAAGAAGCTCCTTTGGGAAGATGTTCCAAATCCCAAGAATTGCTCCTGGGCGCAAGGAGTTAATTTTCAGAAGCCTGAAACTTTTGAGCATCTTTTTATCAAGCACGCCGAAGCAATGTCATTTGAGCCTCTTCTTCTGGAACCAGAAATAGTGCTGGAAGACATCAGTGTTACTAAAGCGTTGAAAAAAGAAGACACCCAGGAT---TTTTTGGTAATTGATTCAAAGCTCACAGAAGACTCTGAACACGACTCTGCTTGCTCC---AGCCATTTCAATAGCGGCAGCTTCTCCGAGAGCTCCCGTGAGGCC---CAGCTCGGCAGAGGAATTGCAGGGCAGCCCGCTATTAAATACGCTACTATTGTCCGTGACTCCTGCGGACAGAAAACGCACCTGAGAGGTTGTTTTGGT---------------AGGTGCTTCTTGGCGGAAGATTCCTTGGCTACAGGCGCCTTCCCGAGCGGCTCCTGGGAGATGGGACACGGGATGTTCCTCGTGTCGCCTGACCCGTCTGGCAGGCAGCCC------------------------------------------------AATGACGCTTTCGCAGATGGAGAGAGCCCCGAGCGAAGCCTGTGTTACTTGGGGATAACCTCCCTGGAAGAAAGGGACAGTGACATTTTTGTGACAGAAGGCTCCGGGGTGATGTGTCGGTTCCGTACAACCGACCTGCTTAGAGGTGGGGAGTTCCTCCAGCGTACGCCTCCC------AGCTTAGATGCCTTTCTCCAAAGCAGCCTCCAGGACAAA---GTTGCGCCCTACGTGCCGCAGTTTCAGATGCCTCCTGCCAAGGGGCAAGAGTCCACCGAGAAA
>LEPR_XM_010123180.1_Chlamydotis_macqueenii
CCTCCCAGGAACTTCACGTTACCCTGTGTGCTGCTGAAT---GAGACATTTTTGAGTCCTTTCTCTTCTGGCGTTGTAGAGAGCTGGTCTGGTTTGAGGAGACAGCATGGG------------------------GCATGTGAAACCAAGCCTCCCTTGCCAAATGAAGAAAGTTTTCTGTGCTGCCTTTGGAGTGATAACAACATGGATTGTTCTTTGTACAGAGCAAGCATGCAAGCGAGGAACCTTATTCCTGAAATAGGTGTCTCTGCTTCTCAGGAAATAGATTCAAACTGGAACATTGAATGCTGGATTAAAGGCAAGCTGGACCTGTTAGTTTGTAGCCTGCAGTTT------TTGAAGTTGCACTCAAGAGCCGACTTGAAGGTTAATCTTTTATATGCTGTATCAGAGCTGCTGGGAGATGTATCTACGAGCTCTCTGCAGGGGACTGTCATGGTTGCTCAGTGTGACTGTAGTGAGTACGACAAGTGTGAGTGCTGCGTGCCTTCTCCG------AGGCTCAACGACACTTACATCATGTGGCTGAAGGTTACGGTCGGTGTGACACCGCTGTGGTCACCTTTGATGTCAGCCAAGCCCATCGATATAGTGAAGCCTGAACCTCCTTTGAACCTGCATCTGGAAATGACAGAGAAAGGTCAAGTGAGAATCTGCTGGTCCAGCCCTGAGGTGATGCCGTACCCACTTCAGTATGAAGTGAAGATTGCTGCAAATTCAGGTCAAAACGGTTGGCAGATGGTTCAAGCTGCTGTAGAAACCTCACTGGCCATAGACAATACACCACTTGATTCTTCATACCTAGTTCAAGTGCGGTGCAGGAATGGCCACGGTCCAGGTTTCTGGAGTGACTGGAGCACACCGTATAATCTCAATTTGGGAGAAGTACTGTACTTCCCTCCTAAGATACTGACCAGTGTTGGTTCTAACGTTTCCTTTCACTGCATCTATAAAAACAAAACCAAGATTGTAGCATCCCAGAATATTGTTTGGTGGCTGAACTTAGCAGAAGAAATCCCAGAAAGTCAGTATACGCTTGTGAATGATCGCGTAAGCAAAGTTACTCTTTTCAACTTGAAAGCAACAAAACCTAAAGGAAGTTTCTTCTATAACGCGTTATACTGTTGTCATCAAAATGAATGTCATCATAGATACGCTGAATTATATGTAGTAGATATGAATATTAATATCACATGTGAAACAGACGGGTACTTAACTAAAATGACTTGCAGATGGTCTGCAAACCCAGACACGTTGCTCCTGGGGAGTTCCTTGCAGTTTAGATACCACAGGAGCAGAATTTATTGTCCTGACTTTCCAAGTACTTCTCCAAAATCAGAGGTGAAAGAATGCCATGTACAGAAGAATCATTCTTACGAGTGCACGTTTCAGCCTATTTTTCTTTTATCTGGATATACCATGTGGATAGAGTTTAAGCACTTCCTAGGAACACTTGAGTCCTCACCAACTTGTGTCGTTCCGGCAGATGTGGTGAAGCCGCTTCCTCCGTCCAACGTCAAAGCAGAAATCACCAGGAATGTTGGGCTGCTGAATGTGAGCTGGACAAACCCCCTGTTTTCAAACGATGATCTTAAATTTCAGATTCGGTATGCTATGAACAGAGAAGAAATTACGTGGGAGCTTTATGAAGTTTCGAATGCGCCC---AGATCAGCTGTGATAAAAGTTCAGAAGCTTTGTGTTGAGTATGTTGTTCAGGTCCGGTGCAGAGATCTGGATGGATCAGGTTACTGGAGCAACTGGAGCAGATCAGCCTATACGCTTGTAAAAGATATCAGAGCTCCCTTACAAGGCCCTGAATTTTGGAGAATCATTGTTGAAGATCCGGCTAGGAGGCAGAAGAATGTTACTCTCCTGTGGAAGCCGCTGATGAGGAATCAGTCGTTGTGCAGCGTGAGCCGATACGTTGTAAAGCATCAGACGTCAGGAAACACCACGTGGTCAGAGTATGTTGATAATGGCACTACCTGTTCGTTTCCGTGGACCGAACGCACACATACCGTTACAGTTTTAGCCATGAATTCAGTGGGAGTTTCCTCAGTTAATTTTAACTTAACTCTGTCACAGCAAATGAGCACAGTGAGCGTTGTGCAGTCGCTTAGCGCTTACCCGGTGAACAGCACTTGCGTGATTCTGATTTGGACGCTTTCACCTCCGATATACGTCATAACGTCTTTTGTTATTGAATGGAAGAACCTTAACAAAGAAGAGGAGATGAAATGGGTGCGAGTTCCTCCAAATATTACTAAATATTATATTTATGATCACTTTATTCTGATTGAGAAGTACCAGTTCAGCCTGTACCCTGTGTTTGCTGGAGGAGTTGGCAAAGCCAAAGCAACGGATCGGTTTACCAAACCAGGTGGATATGAAAATGAGAATAATGCCAGCCTGTCTGTGGTTCTGCCGATAGTTATTTCAACCTCGGTTTTGCTGCTTGGAGCGTTGCTGGTTTCGCACCAAAGAATGAAGAACCTCTTTTGGGAAGATGTTCCAAACCCCAAGAACTGTTCCTGGGCACAAGGAGTTAATTTTCAGAAGCCTGAAACCTTGGAGCATCTTTTTATCAAGCACCCCGAAGCAATGTCGTTTGAGCCTCTTCTGCTCGAGCCAGAAATAGTGCTGGAAGACATCAGTGTTACTAGAGCGGTGAAAAAAGAAGACGCGCAAGAT---TTTTTAGTAATCGATTCAATGTTTACAAAAGATTCTGAACGTGACTCTGCTTGCTCT---AGCCAGTTCAATAGCAGCAGCTTCTCGGGGAGCTCCCACGGTGAT---CAAAGCAGCGGAGAAATTACAAGGCAGTCCGATGTTAAATACGCCACCGTTGTCAGTAGCTCCTACGACCAGAAAACGAATCTGAGAAGTTGTTTTGAT---------------CGATGCTTCTTAGCGGAAGATTCCTTGGTTCCGGGCGCCCTCTCGAGTGGCCCCTGGGAGCTGGGAAGCGGGGCGTTCCTCGTGTTACCCGACCCGCCCGGCAGGCAGCCCAGCAAGCTT---ATTTCTTCGGAGGGATTTTCCGAGCCTTCAGATCAGGATGACGCTTTCACGGATGGAGACAGTCCTGAGCGGGGCCCGTGTTACCTGGGGATGACATCCCTGGAGAAAAGAGAAAATGACATTTTTTTAACGGAAAGTTCTGGGGTGATGTGTCCGCTCCCTGCAGCCGATCTGCTCAGAGATGTGAGGTTTCGTCAGCACGCGCCTCCC------GATTTAAATGCCTTTATCCAAAGCAGCCTTAAATACAAA---GTTGTGCCGTACGTGCCGCAGTTCCAGATGGCTGCTGCCAAGGTGCAAGAGACCGCAGAGAAC
>LEPR_XM_010007978.1_Chaetura_pelagica
CCTCCCAGGAACTTTACATTACCCTGTATGCTGCTGAAT---GAGACTTTTTTGGGTCCTTTCTCTGCTGGAGTTGCAGAGAGCTGGTCTGGCTGGAGGAGAGCATCTGAA---------------------------ATGAAGCCTCCCTTG------CTAAATGAAGAGAATTTTCTGTGTTGCATTTGGAGTGATCACAACCTTGATTGTTCTTTGTACAGAGCAAGCATGCAAGCAAGGAAGTTTATTCCTGAAATGAGTATCAATGCTTCTCAGGAAATAGATTCCAGTTGGAACATTGAGTGTTGGATAAAGGGCAGGCTGGACCTGTTGGTTTGTAGCCTGCAGGGT------TTGAAGTTGCACTTGAGAAACAACTTGAAGGTTGATCTTTATTATGCTGTATCAGAGCTGCTGGGAGATGTAACTACAAGCTCCCTGGAGGGGACTGTCCTGGTTGCTCAGTGTGAGTGCAGGGAGGATGAGGGATGTGAGTGCTGGGTGCCTGCTCTG------AGCCTCAACTGCACCTACATCATGTGGCTGAAGAGGACAATTGGGGTGATACCTCTGTGGTCACCTCTGATGTCAGTCAAGCCCATAGACATAGTAAAGCCTGAACCTCCTTTGAACCTGCATCTAGAAATGACAGAGAGAGGTCAAGTGAAGGTCTGCTGGTCCAACCCTTTGCTGGTGCCATATCCCCTGCAGTATGAAGTGAAGATCTCTGCCAGTTCAGGTCCAAGTGGCTGGCAGATGGTTCAGGTTGCTCTGGAGACCTCACTGGCCATAGAGAATCCCCTGCTTGGTTCCTCACGCTGGGTTCAAGTGCGGTGCAGGAGCCGTGATGGTGCAGGGTTCTGGAGTGACTGGAGCACAGCATATGACCTCAGTGAGGCAGGAGTCCTGTACTTCCCTCCTAAGATACTGACCAGTGTTGGCTCCAATGTTTCCTTTCATTGTATCTATAAAAACAAAACCAAGCTCGTGGCATCCCAGAAGATTGTTTGGTGGCTGAATTTAGCAGAAGAAATCCCAGAAAGTCAGTATACCCTTGTGAATGACCGTGTAAGCAAAGTTACTCTTTCCAACCTGAAAGCAACAAAACCTAGAGGAAGTTTCTTCTATCACGCCTTGTACTGTTGCCATCAAAACGAGTGTCACCATAGATATGCTGAATTATATGTAGTAGATATGGATATTAACATCACGTGTGAAACAGATGGGTACTTAACTAAGATGACTTGCAGGTGGTCTGCAAACCCAACCACTGTGCTCCTGGGGACTTCCTTGCAGCTAAGATACTACAGGAGCAGAATTTATTGTGCTGATTTTCCGAGCACTTCTCCAAACTCAGAGGTGAAAGAATGCCATTTGCAGAAGAACCATTCCTATGAGTGCACGTTTCAGCCTTTTTTTCTCTTATCTGGATATACCATGTGGATAGAGTTTAAGCACTTCCTAGGAACACTTGAGTCCTCACCAACTTGTGTGGTTCCAGCAGACGTGGTAAAGCCTCTTCCTCCCTCCGACGTCGAAGCCGAAATCACCAGGAACGTTGGGCTGCTCAACGTGAGCTGGACAAACCCAGTATTTACAAACAATGAGCTTACATTCCAGATCCGGTATGCTGTGAACAGGGGAGAAATTGCATGGGAGGTTTATGAAGTTTCAAATGCACCAAGATCA---GCCGTGATAAAGGTTCAGAAGCTTTGCGTTCAGTACGTTGTTCAGGTGCGGTGCAGGGAGCTGGATGGGTCGGGTTACTGGAGCAACTGGAGCAGAGCAGCCTACACCCTTGTAAGAGATATCAAAGCTCCCTTACGTGGTCCTGACTTCTGGAGAATCATCACTGAAGATCCAGCAAGGGGGCAGAAGAACGTTACACTCCTGTGGAAGCCGCTGGTGGAGAATCACTCGCTGTGCAGCGTGAGCCGATACGTTGTCAGGCATCAGACAGCAGCAAACACCTCCTGGTCAGAGGATGTTGAGAATGGCACGACCTGCTCCTTCCCATGGACTGAACACACACACACCATTACAGTTTTAGCCGTGAATTCCATTGGAGTTTCTTCCATGAATGATAACTTAACTCTGTCACAGCAAATGAGCACAGTGGATGCTGTGCAGTCTCTTCATGCCTACCCCGTGAACAGCACCTGTGTGGTTTTGATGTGGGCACTTTCACCTCAGATGTATGTGATAACATCTTTTATCATTGAGTGGAAGAACCTTAACAAAGAAGAGGAGATGAAATGGGTGCGAGTTCCTCCGAATATTAGGAAATATTATATTTATGATCACTTTATTCTGATTGAGAAGTACCAGTTCAGCCTGTACCCTGTGTTTGCTGGGGGAGTTGGCAAGTCCAGAGCGACGGATCAGTTTGCCAAA---GGTGGATATGAAAGTGGGAATAATGCCAACATCTATATGGTTCTGCCAATAGTTATTTCAACCTCAGTTTTGCTGCTGGGAGCATTGCTGGTTTCACACCAAAGAATGAAGAGGCTGGTGTGGGAAGATGTTCCAAACCCAAAGAACTGCTCCTGGGCCCAAGGTGTTAATTTCCAGAAGCCTGAAACTTTTGAGCATCTCTTGATCAAGCACCCTGAAGCCATGTCGTTTGAGCCTCTCCTTCTGGAACCAGAAATAGTGCTGGAAGACATCAGTGTCACTGAAGTGTTGAGAAAAGAAGACACAGCAGAC---TTTTTGGCAGTGGATTCCATGTTTGCAAAAGACTCGGAGCGTGACTCCGCTTGCTCC---AGCCATTTCAACTGCAGCAGCTTCTCAGAGTTCTCCCAGGATGAT---GGAACCAGTGGAGACATCTCCAGGCAGACAGATATTAAATATGCTGCTGTTATCAGTCACTCTTGTGAACAGCAGATGAACCCAAGGAGTTGTTTTGAT---------------AGATGCCTCTTGGCTGAAGATTCCTTGGGTCCAGGCACCTTCTCGAGTAGCTCCTGGGAGGTGGGAAATGGGACATTCCTGGTGCTGCCTGATCCTCCTGGCAGGCAGCCCAGCAAGCTT---GTTTCTTCAGAGGGATTTTCAGAGCCTTCAGATCAGGGTGACACTTTCCCAGGGGAC---AGTCCTGAGAGGAGCCTGTACTACCTCGGGATAACATCCCTGGCAAAAAGAGAGAGTGACATTTTCTGGACAGACAGCTCCAGGGGGCTGTGTCAGCTCCACACAGCCCATCTGCTGGCAGAGGGGGGTACTCTCCAGCACTCCCCACCT------CATTTAAACACCTTCCTCCAAAGGAGCCTGCAGTATAAA---GTGGTGCCCTACGTGCCACAGTTTCAGATGGCTGCTGCCAAGGGGCAGGAGACCACAGAGAAA
>LEPR_XM_009946356.1_Leptosomus_discolor
CCTCCCAGGAATTTTACATTACCCTGTATGCTGCTGAAC---GAGACATTTCTGAGTCCTTTCTCTGCTGGAGTCGTAGAGAGCCGGTCTGGTTTGAGGAGAGAGCATGGA------------------------GCATCTGAAACCGAGCCTGCCGTGCTAAATGAAGAAAGTTTTCTGTGTTGCCTTCAGAGTGATAACAACGTTGATTGCTCTTTGTACAGAGCAAGCATGCAAGCAAGGAAGTTTATTCCTGAAATCAGTGTCTCTGCTTCTCAGGAAATAGATTCGAATTGGAACCTTGAATGTCGGGTTAAAGGCAAGCTGGACCTGTTAGTTTGTAGCCTGCGGTTT------TTGAAGTTGTACTGGAGAGCTGACTTGAAGGTTAATCTTTTATATGCTGTATCAGAGCTGCTGGGAGATGTATCTACACGTTCTCTGAAGGGGACTGTCATGGTTGCTCAGTGTGACTGTAGTGAGTCTGACAAGTGTGAGTGCTGCGTGCCTTCTCTG------AGACTCAGCCACACTTACATCATGTGGCTGAAGATGATGATGGGTGTAACGCCTCTGTGGTCACCTTTGATGTCAGTAAAGCCCATAGACATAGTAAAGCCTGAACCTCCTTTGAACCTGCATCTAGAAATGACAGAGAAAGGTCAAGTGAAGATCTGCTGGTCCGACCCTGTGCTGATGCCGTACCCACTTCAGTATGAAGTGAAGATCTCTGCAAATCCAGGTCAAAATGGCTGGCAGGTGGTTCAAGTTGCTGTAGAAACCTCATTGGCCATAGACAATACACTACCTGATTCTTCATATTTAGTTCAAGTGCGGTGCAGGAATCGTCATGGTCCAGGGTTCTGGAGTGACTGGAGCCCACCATATCATCTCAACTTGGGAGAAGTCCTGTACTTCCCTCCTAAGATACTGACCAGTGTTGGTTCTAACATTTCCTTTCATTGCATCTATAAAAACAAAACCAAGATTGTAGCGTCCAAGGAGATTGTTTGGTGGCTGAACTTAGCAGAAGAAATCCCAGAAAGTCAGTATACGCTTGTGAATGATCGCGTAAGCAAAGTTACTCTTTTCAACTTGAAAGCAACAAAACCTAGAGGAAGTTTCTTCTATAACGCATTATACTGTTGTCATCAAAATGAATGTCATCATAGATACGCTGAATTATATGTAGTAGATGTGAATATTAATATCACCTGTGAAACAGATGGGTACTTAACTAAAATGACTTGCAGATGGTCTGCAAACCCAAACACAGTGCTCCTAGGGAGTTCCTTGCAGCTAAGATACTACAGGAGCGAAATTTATTGTTCTGACTTTCCAAGTACTTCTCCAAAATCAGAGGTGAAAGAATGCCATTTGCAGAAGAATCATTCCTACGAGTGCACATTTCAGCCAATTTTTCTTCTATCTGGGTATACCATGTGGATCGAGTTTAAGCACTTCCTAGGAACGCTTGAATCCTCACCAACTTGTGTCGTTCCAGCAGATGTGGTGAAGCCGCTTCCTCCCTCCGACGTTAAAGCAGAAATCACCAGGAATGTTGGGCTGCTGAACGTGAGCTGGACAAACCCAATATTTACAAACAATGATCTTAAATTTCAGATTCGGTATGCTGTGAACAAGGAAGACGTTACATGGGAGCTTTATGAAGTTTCACATGCACCAACAAGATCAGCTGTGATAAAAGTTCAAAAACTTTGTGTTGAGTATATTGTTCAGGTCCGGTGCAGAGAACTGGAGGGATCAGGTTACTGGAGCAACTGGAGCAGATCAGCCAATACACTTGTAAAAGATATCAAAGCTCCCTTACAAGGCCCTGAATTTTGGAGAATTATTGTTGAAGATCCGACAAGGAGGCAGAAGAATGTTACGCTTCTGTGGAAGCCACTGATGAAGAATCACTCATTGTGCAGTGTGAGCCGATATGTTATAAAGCATCAGACGTCAGGAAACACCACGTGGTCAGAATCTGTTGATAATGGCACTACCTCTTCATTTCTGTGGACCGAACGCACACATACCATTACAGTTTTAGCCGTGAATTCAATTGGAGTTTCTTCAATTAATTTCAATTTAACTCTATCACAGCAAATGAGCACAGTGAACGTTGTGGAGTCGCTTAGCGCTTACCCAGTGAACAGCACTTGTGTGGTTTTGATTTGGACGCTTTCACTTCAAATGTATGTGATAAAATCTTTCATTATTGAATGGAAGAACCTTGACAAAGAAGAGGAGATGAAGTGGGTGCGAGTTCCTCCAAATATTAGTAAATATTATATTTATGATCACTTCATTCTGATTGAGAAGTACCAGTTCAGCCTGTACCCTGTGTTTGCTGAAGGAGTTGGCAAATCCAGAGCAACGGATCAGTTTACCAAA---GGTGGATATGACAGTGAGAGTAATGCCAGCCTCTACGTGGTTCTGCCAATAGTTATTTCAACCTCAGTTCTGTTGCTTGGAGCATTGCTGGTTTCGCACCAAAGAATGAAGAAACTGTTTTGGGAAGATGTTCCAAACCCCAAGAACTGCTCCTGGGCACAAGGAGTTAATTTTCAGAAGCCTGAAACTTTTGAGCATCTTTTTATCAAGCACCCTGAAGCAATGTCATTTGAACCTCTTCTTCTGGAACCAGAAATAGTGCTGGAAGACATCAGTGTTACTAAAGCATTGAAGAAAGAAGACACACAAGAT---CTTTTAGTAATTGATTCAATGTTTACAAAAGACTCTGAACGTGACTCTGCTTGCTCT---AGCCATTTCAATAGTAGCAGCTTCTCCGAGAGCTCCCACGATGAC---CGGATCAGTGGAGAAGTTACAAGGCAGTCCGATATCAAATACGCTACTGTTATCAGTAACTCCTACGAACAGAAAATGAATCTCAGAAATTGTTTTGAT---------------AGATGCTTCTTAGCTGAAGATCCCTTTGTTACAGGCATCTTCTCAAGTAGCTCTTGGGAGGTGGGAAATGGGATGGTCCTTGTGTTGCGC---------GTTCGCCGCTCTGCGCGGCTT---GTCTCTTCAGAGGGATTTTCAGAGCCTTTAGACCAGGATGACCCTTTCACGGACAGAGATAGTCCTGAGCGGAGCCTGTGTTACCTGGGGATAACATCACTGGAGAAAAGAGAAAGTGACATTTTTTTAACAGAAAGTTCCGGGGTGACGTGTCAGTTCCGTACCACCGATCTGCTTGAAGATGTGGGGTGTTTTCAGCCCACACCACCT------AACTTCAATGTGTTTATCCAAAGTAGCCTTAAGTATAAA---ATTGCACCATACGTGCCGCAGTTTCAGATGACTGCTGCCAAGGTGCAGGACACCACAGAGAAA
>LEPR_XM_009932094.1_Opisthocomus_hoazin
CCTCCCAGGAACTTCACGTTACCCTGTATGCTGCTGAAT---GAGACATTCTTGAGTCCTTTCTCTGCTGGAGTTGTAGAGAGCTGGTCTGGTTTGAGGAGA---------------------------------GCATCCGAAACCAACCCTTCCTTGCTAAATGGAGAAAGTTTTCTGTGTTGCCTTTGGAGTGATAACAACATTGATTGTTCTTTGTACAGAGCAAGCATGCAAGCAAGGAAGTTTATTCCTCAAAGAATGATCTCTGCTTCTCAGGAAGTAGGTTCAAATTGGAACATTGAATGTTGGATTAAAGGCAAGCTGGACCTCTTTGTTTGTAGCCTGCGGTTT------TTGAAGTTGTACTTGAGAGCTGACTTGAAGGTTAATCTTTTATATGCTGTATCGGAACTGCTGGGAGATGTATCTACGAGCTCTCTGAAGGAGACTGTCCTGGCTGCTCAGTGTGACTGCAGTGAGCGAGACAAGTGTGAGTGCTGCGTGCCTTCCCCG------AGACTCAACGACACTTACATCGTGTGGCTGAAGGCTGCGACTGGAGGAACACCTCTGTGGTCGCCTCTGATGTCAGTCAAGCCCATAGACATAGTAAAGCCTGAACCGCCTCTGAACCTGCATCTAGAAATGACAGAGAAAGGTGAAGTGAGGATCTGCTGGTCTGACCCTGTGCTGATGCCATACCCACTTCAGTATGAAGTGAAGATCTCTGCAAATTCAGGTCAAAGCGGTTGGCAGATGGTTCAAGTTGCGCTAGAAACCTCACTGGCTGTGGACAATACACTACTTGATTCTTCATACTTAGTTCAAGTGCGGTGCAGGAATCGTCATGGTCCGGGGTTCTGGAGTGACTGGAGCACACCGTATAACCTCAACTTGGGAGAAGTCCTGTACTTCCCTCCTAAGATACTGACCAGTGTTGGTTCTAACGTTTCCTTTCATTGCATCTATAAAAACGAAACCAAGATTGTAGTGTCCAAGAAGATTGTTTGGTGGCTGAATTTAGCAGAAGAAATCCCAGAAAGTCAGTATACGCTTGTGAGTGATCGCGTAAGCAAAGTTACTCTTTTCAACTTGAAAGCAACAAAACCTAGAGGAAGTTTCTTCTATAACGCATTATACTGTTGTCATCAAAATGAATGTCATCATAGATACGCTGAATTATATGTAGTAGATGTGAATATTAATATCACATGTGAAACGGATGGGTACTTAACGAAAATGACTTGCAGATGGTCTGTGAACCCAAACACGTTGCTCCTGGGGAGTTCCTTGCAGTTAAGATACTACAGGAGCAGAATTTACTGTTCTGACTTTCCGAGCACTTCTCCAAAATCAGAGGTGAAAGAATGCCATTTACAGAAGAATCATTCTTACGAGTGCACATTTCAGCCTATTTTTCTTTTATCTGGATATACCATGTGGATAGAGTTTAAGCACTTGCTAGGAACGCTTGAATCCTCACCAGCTTGTGTCGTTCCAGCGGATGTGGTGAAGCCGCTTCCTCCCTCCAGTGTTCAAGCAGAAATCACCAGGAATGTCGGGCTGCTGAACGTGAGCTGGACAAACCCAGTGTTTACAAACAACGACCTGAAATTTCAGATTCGGTATGCTGTCAACAGGGAGGAAATTACCTGGGAGCTGTATGAAGTTTCAAATGCACCAACAACATCAGCTGTGATAAAAGTTGAGAAGCTCTGCGTTGAGTATGTTGTCCAGGTCCGGTGCAGAAAGCTGGATGGACTGGGATACTGGAGCAACTGGAGCAGATCAGCCTATACGCTTGTGACCGATATCAAAGCTCCCTTACAAGGCCCTGAATTTTGGAGAATTGTTACTGAAGATCCAGCAAGGAGGCAGAAGAATGTTACGCTGCTGTGGAAGCCGCTGATGAAGAATCACTCGTTGTGCAGTGTGAGCCGATACGTTATACAGCACCAGACATCAGGAAACACCACGTGGTCAGAATATGTTGAGAATGGCACTACCTGTTCCTTTCCATGGACTGAGCACACGCATACCATTACAGTTTTAGCCATGAATTCTGTTGGAGTTTCTTCAATTAATTTTAATTTAACTCTATCACAGCAAATGAGCACAGTGAACGTTGTGCAGTCGCTTCGCGCGTACCCGGTGAACAGCACTTGCGTGGTTTTGATGTGGACGCTGTCACCTCATGTCTATGTGATAACATCGTTTATTATCGAATGGAAGAACCTTAACAAAGAAGAGGAGATGAAATGGGTGCGAGTTCCTGCAAATATTAGCAAATATTATGTTTATGATCACTTTATCCTGATTGAGAAGTACCAGTTCAGCGTGTACCCTGTGTTTGCTGGAGGTGTTGGCAAGTCCCGAGCAACGGATCAGTTTACCAAACCAGCTGGATATGAAAACGAGAATAATGCCAGCCTTTACGTCGTTCTGCCAATAGTTATTTCAACCTCCGTTTTGTTGCTTGGAGCGCTGCTGGTTTCGCACCAGAGAATGAAGAAACTGTTCTGGGAAGACGTTCCAAACCCCAAGAACTGCTCCTGGGCGCAAGGAGTCAATTTCCAGAAGCCTGAAACTTTTGAGCATCTTTTTATCAAGCACCCCGAAGCAATGTCATTTGAGCCTCTTCTTCTGGAACCAGAAATAGTGCTGGAAGACATCAGTGTCACCAAAGCCTTGAAAAAAGAAGACACACAAGAC---TTTTTAGTCATTGATTCCATGTTTACAAAAGACTCGGAGCATGACTCTGCTTGCTCT---AGCCATTTCGACAGCAGCAGCTTCTCCGAGAGCTCCCACGATGCC---CAAATCAGCGGAGCAGTCACAAGGCAGCCCGATATTAAATACGCTACCCTTATCAGTAACTCCTGCGAACGGAAGCTGAGCCTGCGAGGCTGTTTGGAC---------------AGGTGCTCCTCAGCTGAGGAGCCCGCGGCGACGGGCGCCTTCTCCAGTCGCTCCTGGGAGGTGGGGAACGGGGCCTTCCTCCTCTTGCCTGACCCGCCGGCCGGGCAGCCCTGCCAGCTG---ATTTCTTCAGAGGGATTCTCCGAGCCTTCGGATCAGGATGACACTCTGGCAGATGGAGACAGTCCCGAGCAGAGCCTGTATTACCTAGGGCTAACGTCACTGGAAAAAAGAGAAAATGACATTTTTTTAACAAAAAGTTCTGGGGTGATGTGTCAGTTCCATACCACCGCTCTGCTCAAAGATGTGGGGTTCCTTCGGCATACACCTCCC------AATTTAAACGCGCTTATCAAAAGTAGCCTTAAGTACAAA---GTTGTGCCATACGTGCCGCAGTTTCAGATGACTGCTGCCAAAGTGCAGGAGACCGCAGAGAAA
>LEPR_XM_009923938.1_Haliaeetus_albicilla
GCTCCCAGGAACTTTACATTACCCTGTATGCTGATGAAT---GAGACATTTTTGAGTCCTTTCTCTGCTGGAGTGGTAGAGAGCTGGCCTGGTTTGAGGAGAGACCATGGA------------------------GCATCCGAAACCAAGCCTCCCTTGATAAATGAAGAAAGTTTTCTGTGTTGCCTTTGGAGTGATAGCGACATTGATTGTTCTTTGTACAGAGCAAGCATGCAAGCAGGGAAGTTTATTCCTGAAATAAGTATCTCTGCTTCACAGAAAATAGATTCAAATTGGAACATTGAATGTTGGATTCAAGGCAAGCTGGGCCTATTAGTTTGTAGCCTGCGGTTT------TTGAAGTTGTACTTGAGAGCCGACGTGAAGGTTAATCTTTCATATGCTGTATCAGAGCTACTGGGAGATGTATCTACGAGCTCTCTAAAGGGGACTGTCATGGTTGCTGAGTGTGACTGTAGCGAGTATGACAAATGTGAGTGCTGTGTGCCTTCTCTG------AGACTCAACTACACTTACATCATGTGGCTGAAGATGATGATTGGTGTAACACCTCTGTGGTCACCTTTGATGTCAGTCAAGCCCATAGACATAGTAAAGCCTGAACCTCCTTTGAACCTGCATCTAGAAATGACAGAGAAAGGTCAAGTGAAGATCTGCTGGTCCGACCCTGTGCTGATGCCATACCCACTTCAGTATGAAGTGAAGATCTCTGCAAATTCAGGTCAAAATGGTTGGCAGATGGTTCAAGTTGCTTTAGAAACCTCACTGGCCATAGACAATAAACTACTTGATTCTTCATACTTAGTTCAAGTGCGGTGCAAGAATCACCATGGTCCAGGATTCTGGAGTGACTGGAGCACACCATATAATCTCAACTTGGGAGAAGTCCTGTACTTCCCTCCCAAGATACTGACCAGTGTTGGTTCTAACGTTTCCTTTCACTGCATCTATAAAAACAAAACCAAGATTGTAGTGTCCAAGAAGATTGTCTGGTGGCTGAATTTAGCAGAAGAAATCCCAGAAAGTCAGTATACGCTTGTGAATGATCGCGTAAGCAAAGTTACTCTTTTCAACTTGAAAGCAACAAAACCTAGAGGAAGTTTCTTCTATAACGCGTTATACTGTTGTCATCAAAATGAATGTCATCATAGATACGCTGAATTATATGTAGTAGATGTGAATATTAATATCACATGTGAAACGGATGGGTACTTAACTAAAATGACTTGTAGATGGTCTGCAAACCCAAACACATTGCTCCTGGGGAGTTCCTTGCAGTTAAGATACTACAGGAGCAGAATTTATTGTTCTGACTTTCCAAGTACTTCTCCAAAATCAGAGGTGAAAGAATGCCATTTACAGAAGAATCATTCTTACGAGTGCACATTTCAGCCTATTTTTCTTTTATCTGGATATACCATGTGGATAGAGTTCAAGCACTTACTAGGAACACTTGAATCCTCACCAACTTGTGTCGTTCCAGCAGATGTGGTGAAGCCGCATCCCCCTGCCAATGTTAAAGCAGAAATCACCAGGAATGTTGGGCTGTTGAATGTGAGCTGGACAAACCCAATATTTACGAACAATGATCTTAAATTTCAGATTCGGTATGCTGTGAACAGGGAAGAAATTACATGGGAGCTTTATGAAGTTTCAAATGCACCAACAAGATCAGCTGTGATAAGAGTTCAGAAACTTTGTGTTGAGTATGTTGTTCAGGTCCGGTGCAGAGAACTGGGTGGATCAGGTTACTGGAGCAACTGGAGCAGATCAGCCTATACGCTTGTAAAAGATATCAAAGCTCCCTTACAAGGCCCTGAATTTTGGAGAATTATTATTGAAGATCCAGCAAGGAGGCAGAAGAATGTTACACTCCTGTGGAAGCCACTGATGAAGAATCACTCATTGTGCAGTGTGAGCCGATACGTTATAAAGCATCAGACATCAGGAAACACCACGTGGTCAGAATATGTTGATAATGGCACTACCTGTTCATTTCCATGGACTGAACACACACATACCGTTACAGTTTTAGCCATGAATTCAATTGGAGTTTCTGCAATTAATTTTAATTTAACTCTATCACAGCAAATGAGCACAGTGAATGTTGTGCAGTCGCTTAGCGCTTACCCAGTGAACAGCACTTGTGTGATTTTGATTTGGACGCTTTCACCTCAAATGTATGTGATAACATCTTTTGTTATCGAATGGAAGAACCTTAACAGAGAAGAGGAGATGAAATGGGTGCGAGTTCCTCCAAATATTAGTAAATACTATATTTATGATCACTTTATCTTGATTGAGAAGTACCAGTTCAGCCTGTACCCTGTGTTTGCTGGAGGAGTTGGCAAATCCAGAGCAACGGATCAGTTTACCAAA---GGTGGATATGAAAATGAGAATAATGCCAGCCTCTATGTGGTTCTACCAATAGTTATTTCAACCTCAGTTCTGCTGCTTGGAGCATTGCTGGTTTTGCACCAAAGAATGAAGAAACTGTTTTGGGAAGATGTTCCAAACCCCAAGAATTGCTCCTGGGCGCAAGGAGTTAATTTTCAGAAGCCTGAAACTTTTGAGCATCTTTTTATCAAGCACCCCGAAGCAATGTCATTTGAGCCTCTTCTTCTGGAACCAGAAATAGTGCTGGAAGACATCAGTGTTACTAAAGTGTTGAAAAAAGAAGACAGACAAGAT---TTTTCAGTAATTGATTCAATGTTTACAAAAGACTCTGAACATGACTCTGCTTGCTCT---AGCCATTTCAATAGTAGCAGCTTCTCCAAGAGCTCCCGTGATGAC---CAAATCAGTGGAGAAATTACAAGGCAGTCCGATATTAAATATGCTACTATTATCAGTAACTCCTATGAACAGAAAATGACTCTAAGAAGTTGTTTTGAT---------------AGATGCTTCTTAGCTGAAGATTCCTTAGTTACAGGTGCTTTCTCAAGTAGCTCTTGGGAGGTGGGAAATGGGGCATTCCTTTTATTACGTGATCCGCCCGGCAGGCAGCCCAGCAAGCTT---ATTTCTTCAGAGGGATTTTCGGAGCCTTCAGATCAGGATGACGCTTTCACAGACGGAGATAGTCCTGAGCGGAGCCTGTATTACCTAGGGATAACATCACTGGAAAAAAGAGAAAATGACGTTTTTTTAACAGAAGGTTCCGGGGTGATGTGTCCGTTCCATACAACCAATGTCCTCAAAGATGTGGGGTTTCTTCAGCATACACCGCCT------AATTTGAATGTGTGTATCCAAAGTAGCCTGAAGTATAAA---ATTGTGCCATATGTGCCGCAGTTTCAGATGACTGCTGCCAAGGTGCAAGAGACCACAGAGAAA
>LEPR_XM_009899036.1_Picoides_pubescens
CCATCCTGGGACTTCACGTTGCCCTTTATGCTGCTGAAT---GAGACATTTCTGAGTCCTTTCTCTGCTGGAGTTGTCCAGAGCTGGTCTGGTTTGAGGAGAGAGCATGGA------------------------ACATCCACAACTAAGCTTCCCTTGCTGAATGAAGAAAGGTTTCTGTGTTGCCTTTGGAGTGACAGCAACATCGATTGTTCTTTGTACAGAGCAAGCATGCAGGCAAGGAGGTTTATCCCTGAAATAAGTGTCTCTGCTTCTCAGGAAATGGATTCCAGCTGGAACGTGGAGTGTTGGATTACAGGCAAGCTGGACCTCTTGGTTTGTAGCCTGTGGGTT------TTGAAGTCGTACTTGAGAGCTGACTTGAAGGTTAATCTTTTCTATGCTGTATCAGAGCTACTGGAAGATGTCTCTACAAGTTCTCTGAAGGGGCCTGTGCTGGTTGCTCAGTGTGACTGCAGTGGGTCTGACAACTGCAAGTGCTGTGTGCCTTCTCTG------AGACTCAACTACACCTACATCATGTGGCTGGAGATGACAGTTGGTGTGACACCTCTGTGGTCACCTTTGATGTCAGTTAAGCCCATAGACATAGTAAAGCCTGAGCCTCCTCTGAACCTGCATCTAGAAATGACAGAGAAAGGTCAAGTGAAGATCTGCTGGTCTGATCCTGTTCTGATGCCATACCTGCTTCAGTATGAAGTGAAGATCTCTACAAACTCAGGTCAAAGTGGTTGGCAGATGGTTCAGGCTGCTCTAGAAACTTCCCTGGTTGTAGACAACCTGCTACTTGACTCTTCATACTTGGTTCAAGTGCGGAGCAGGAACCGTCATGGTCCAGGGTTCTGGAGTGAGTGGAGCACATCATATAACCTCAGCTTGGGAGAAGTCCTCTACTTCCCTCCTAAGCTGCTGACCAGTGTTGGTTCCAACGTTTCCTTTCACTGCATCTATAAAAACCAAACCAAGCCTGTAGAGTCCAAGGAGATCGTGTGGTGGTTGAACTTGGCAGAAGAAATCCCAGCAAGTCAGTACAGGCTGGTGAATGCTCATGTAAGCAAAGTGACTCTTTCCAACTTGAAAGCCACCAAACCTAGAGGGAGTTTCTTCTATAACGCCTTGTACTGTTGCCACCACAGCGAATGCCACCAGACATATGCTGAACTTTATGTAGTAGATGTGAATATCAACATCACCTGTCAAACAGATGGGTATTTAACTCAAATGACCTGCAGATGGTCTGTAAACCCAAACACACTGCTCCTGGGAAGTTCCTTGCAGTTAAGATACTACAGGAGCAAACTTTATTGTGCTGACTTCCCAAGTATTTCTCCAAACTCAGAGGTGAAAGAATGCCACTCGCAGCAGAATCATTCTTACGAGTGCACATTCCAGCCCATTTTTCTTTTGTCTGGATATACCCTGTGGGTAGAGTTTAAGCACTCCCTAGGAACACTCCAGTCCTCACCAAGCTGTGTCGTGCCAGCTGATGTGGTGAAGCCACTTCCCCCTTCCAACATTACAGCAGAAGTCACCAGGAACACTGGGCTGCTGAAGGTGAGCTGGACAAACCCCATATTCGCACAC---GACCTGGAGTTTCAGATCCAGTATGGTGTGAGCAGGGAAGACATCACCTGGGAGCATTATGAAGTTTCAAACGCTCCA---GAATCAGCTGTGATCAAAGTTCAGAAGCTTTGTGTTGAGTATGTGGTTCAGATCCGCTGCAGAGAGCTGGATGGGTCAGGTTACTGGAGCGACTGGAGCAGACCAGCTCACACACTTGTGAAAGATATCAAAGCTCCCTCACAAGGCCCTGAATTTTGGAGAGTTATTATTGAGGATCCAGCAAGGAGGCAGAAGAATGTTACTCTCCTATGGAAGCCGCTGCCGAAGAACCGCTCGCTGTGCAGCGTGAGCAGATATGTGGTCAAGCATCAAACATCAGGGAACACCTCCTGGTCAGAACACGTTGAGAATGGCACCACCTGCTCCTTTCCATGGACTGAAGGCACACACACTGTGACAATTCTAGCCATGAATTCACTTGGAGTTTCTTCACTCAACTTTAATTTAACTCTCTCACAGCACATGAGCACAGTGTCCGTGGTGCGGTCGCTCAGCGCTTACCCAGTGAACAGCACCTGTGTCATCCTGGTGTGGACGCTGTCAGCTCAGCTCCATGTGGTAACATCTTTTGTCATCGAGTGGAAGAACCTCAACAAAGAGGAGGAGCTGCAGTGGGTGCGAGTCCCTCCAAACACCACCAAATATTACATTTATGATCACTTTGTCCTGGTTGAGAAGTACCGCTTCAGCCTGTACCCTGTGTTTGCTGAAGGAGTTGGCAAATCCAGAGCAACAGAGCAGTTTGCCAAA---GGTGGATATGAGGATGAGAAGAATGCCAGCCTCTCCGTGGTCCTGCCGATAGTGATTTCAACCTCAGCTCTCTTGCTTGGAGCATTGCTGGTTTCACACCAAAGAATGAAAAAGCTGTTCTGGGAAGATGTTCCAAACCCCAAGAATTGCTCCTGGGCACGAGGAGTTAATTTTCAGAAGCCTGAAACTTTTGAGCATCTCTTTATCAAGCACCCTGAAGTGATGTCATTTGAGCCTCTTCTTCTGGAACCAGAAATAGTGCTGGAAGACTTCAGCATTAGTCAGGCACTGAAACCAGAAGACACCCAAGGAGGTTTTTTAGTCATTGATTCAATGTTTACAACAGACTCTGAAGGTGACTCTGCTTGCTCT---AGCCATTTCAATAGCAGCACCTTCTCTGAGAGCTCCCAGGATGGC---CACAGCAGTGGAGAAATGCCAAGGCAGAGTGATATCAAATATGCTACTATCAGCAGCAGCTCTTATGAACAGAAAACGAATCCAACAGGTTCTTTGGGT---------------AGATGCTTTGTAGCTGAAGATTCCATAGCTACAGGCACCTTCTCCAGTAGCTCCTGGGAGGTGGGAAATGGGGCCTTCCTCCTGTTGCCCGAC------------------------------------------------------TATCCTGACCAGGATGAGACTTTCACAGATGGAGACAGTCCTGAGCAGAGCCTCTGTTACCTGGGGTTAACATCCCTGGACAAAAGAGAAGATGACATTTTTGTAACAGAAGGTTCTGGGGTGATGTGTGGGGTTCATAGAGCTGATCTGCTCAAAGATGGGGGGTTCCTTCGGCATACACCACCT------GATTTAAATGCTCTGATCCAGAGTAGCCTTAAGTATAAA---AGTGTGCCCTACATGCCACAGTTTCAGATGACTGCTGCCAAGGTGCAAGAGACCACAGAGCCT
>LEPR_XM_009821512.1_Gavia_stellata
CCTCCCAGGAACTTTACATTACCCTGTATGCTTCTGAAT---GAGACGTTTTTGAATCCTTTTTCTGCTGGAGTTGTAGAGAGCTGGTCTGGTTTGAGGAGA---------------------------------GCATCTGAAACCAAGCATTCCTTGCTAAATGAAGAAAGTTTTCTGTGTTGCCTTTGGAGTGGTAACAACATTGATTGTTCTTTGTACAGAGCAAGCATGCAAGCAAGGAAGTTTATTCCTGAAATAATTATCTCTGCTTCTCAGGTAACAGATTCAAATTGGAACATTGAATGTTGGATTAAAGGCAAGCTGGACCTGTTAGTTTGTAGCCTGCGGTTT------TTGACGTTGTACTTGAGAGCCGACTTGAAGGTTAATCTTTTATATGCTGTATCAGAGCTGCTGGCAGATGTATCTACGAGCTCTCTAAAGGGGACTGTCATGGTTGCTCAGTGTGACTGTAGTGGGTACGACAAGTGCGAGTGCTGCGTGCCTTCTCTG------AGACTCAACTACACCTACATCATATGGCTGAAGATGATGACTGGTGTAATGCCTCTGTGGTCACCTTTGATGTCAGTCAAGCCCATAGACATAGTAAAGCCTGAACCTCCTTTGAACCTGCATCTGGAAATGACAGAGAAGGGTCAAGTGAGAATCTGCTGGTCTGACCCTGTGCTGGTGCCATACCCACTTCAGTACGAAGTGAAGATCTCTGCAAATTCACGTCAAAATGGCTGGCAGATGGTTCAAGTTGCTCTAGAAACCTCACTGGCCATAGATAATACACTACTTGACTCTTCATACTTAGTTCAAGTGCGGTGCAGGAATCGTCATGGTCCAGGGTTCTGGAGTGACTGGAGCACACCGTATAATCTCAGCTTGGGAGAAGTCCTGTACTTCCCTTCTAAGATACTGACCAGCGTTGGTTCTAACGTTTCCTTTCATTGCATCTATAAAAACAAAACCAAGATTGTAGCGTCCAAGAAGATTGTTTGGTGGCTGAATTTAGCAGAAGAAATCCCAGAAAGTCAGTATACGCTTGTGAATGATCGCGTAAGCAAAGTTACTCTTTTCAACTTGAAAGCAACAAAACCTAGAGGAAGTTTCTTCTATAACGCATTGTACTGTTGTCATCAAAATGAATGTCATCATAGATACGCTGAATTATATGTAGTAGATGTGAATATCAATATCACATGTGAAACGGATGGGTACTTAACTCAAATGACTTGCAGATGGTCTGCAAACCCAAACACGTTGCTCCTGGGGAGTTCCTTGCAGCTGAGATACTACAGGAGCAGAATTTATTGTTCTGATTTTCCAAGTACTTCTCCAAAATCAGAGGTGAAAGAATGCCATTTACAGAAGAATCATTCTTATGAGTGCACATTTCAGCCTATTTTTCTTTTATCTGGATATACCATGTGGATAGAGTTTAAGCACTTACTAGGAACACTTGAATCCTCACCAACTTGTGTCGTTCCAGCAGATGTGGTAAAGCCACTTCCTCCTTCCAACGTTAAAGCAGAAATCACCAGGAATGTTGGGCTGCTGAATGTGAGCTGGACAAACCCAGTATTTACAAACAATGATCTTAAATTTCAGATTCGGTATGCTGTGAACAGGAAAGAAATTACATGGGAGCTTTATGAAGTTTCAAATGCACCAACAAGATCAGCTGTGATAGAAGTTCACAAACTTTGTGTTGAGTATGTTGTTCAGGTCCGGTGCAGAGAACTGGATGGGTCAGGTTACTGGAGCAACTGGAGCCGATCAGCCTATACGCTTGTAAAAGATATCAAAGCTCCCTTACAAGGCCCTGAATTTTGGAGAATTATTATTGAAGATCCGGTAAGGAGGCAGAAGAATGTTACGCTCCTGTGGAAGCCGCTGATGAAGAATCACTCATTGTGCAGTGTGAGCCAATACGTTATAAAGCATCAGACATCAGGAAACACTACGTGGTCAGAATATGTTGATAATGGCACTACCTGTTCATTTCCATGGACTGAACACACCCATACTGTTACAGTTTTAGCCATGAATTCAATTGGAGTTTCTTCAATTAATTTTAATTTAACTCTGTCACAGCAAATGAGCACAGTGAATGTTGTGCGGTCGCTTAGCGCTTACCCGGTGAACAGCACTTGTGTGATTTTGATTTGGACGCTTTCATCTCCAATATATGTGATAACATCTTTTATTATTGAATGGAAGAACCTTAACAAAGAAGAGGAGATGAAATGGGTGCGAGTTCCTCCAAATATTAGTAAATATTTTATTTATGATCACTTTATTCTGATTGAGAAGTACCAGTTCAGCCTGTACCCTGTGTTTGCTGGAGGAGTTGGCAAATCCAGAGCAACGGATCAGTTTACCAAACCAGGTGGATATGAAAATGAGAATAATGCCAGCCTCTACATGGTTCTGCCAATAGTTATTTCAACCTCAGTTGTGTTGCTTGGAGCATTGCTGGTTTCACACCAAAGAATGAAGAAGCTGTTTTGGGAAGATGTTCCAAACCCCAAGAATTGCTCCTGGGCGCAAGGAGTTAATTTTCAGAAGCCTGAAACTTTTGAGCATCTTTTTATCAAGCACCCCGAAGCAATGTCGTTTGAGCCTCTTCTTCTGGAACCAGAAATAGTGCTGGAAGACATCAGTGTTACTAAAGCCTTGAAAAAAGAAGACACACAAGAT---TTTTTAGTAGTTGATTCAATGTTTACAAAAGACTCTGAACATGACTCTGCTTGTTCT---AGCCATTTCAATAGTAGCAGCTTCTCTGAGAGCTCCTGTGATGAC---CAAATCAGTGGAGAAATTACAAGGCAGTCTGATGTTAAATATGCTACTGTCGTCAGTAACTCCTATGAACAGAAAATGAATCTAAGAAGTTGTTTTGAT---------------AGATGCTTCTTAGCTGAAGATCCCTTAGTTCCAGGCGCCTTTTCGAGTAGCTCCTGGGCGGTGGGAAAGGGAGCATTCCTCATATTAGCTGACCCGCCTGGCAGGCAGCCCAGCAAGCTT---ATTTCTTCAGAGGGATTTTCAGAGCCTTCAGATCAGGGTGACGCTTTCACAGATGGAGATAGTCCTGAGCGGAGCCTGTATTACCTAGGGGTAACATCATTGGGAAAAAGAGAAAATGACATTTTTTTAACAGAAAGTTCCGGGGTGATGTGTCAGTTCCATACAACCGATCTACTCAAAGATGTGGGGTTTCTTCAGCATACACCTCCT------AATTTAAGTGCATTTATCCAAAGTAGCCTTAAGTATAAA---GTTGTGCCATACATGCCGCAGTTTCAGATGCCTGCTGCCAAGGTGCAAGAGACCACAGAGAAA
>LEPR_XM_009694679.1_Cariama_cristata
CCTCCCAGGAACTTTACATTACCCTGTATGCTGCTGAAT---GAGACATTTTTGAATCCTTTCTCTGCTGAAGTTGTACAGAGCTGGTCTCGTTTGAGAAGAGAGCATGGA------------------------GCATCCGAAACCAAGCCTTCCTTGCAAAATGAAGAAAGTTTTCTGTGTTGCCTTTGGAGTGTTAACAACATTGATTGTTCTTTGTACAGAGCAAGCATGCAAGGAAGGAAGTTTATTCCTGAGATAAGTATCTCTGCTTCTCAGGAAATAGATTCAAATTGGAACATTGAATGTTGGATTAAAGGCAAGCTGGACCTGTTAGTTTGTAGCCTGCGGTTT------GTGAAGTTGTACTTCAGAGCTGACTTGAAGGTTAATCTTTTATATGCTGTATCAGAGCTGCTGGGCAATGTAACTACGAGCTCTCTGAAGGGGACTGTTGCGGTTGCTGAGTGTGACTGCAGCGAGTATGACAAGTGTGAGTGCTGCGTGCCTTCTCTG------AGACTCAACTACACTTACATCATGTGGCTGAAGGCGATGATTGGTGTAACACCTCTGTGGTCACCTTTGATGTCAGTCAAGCCCATGGACATAGTAAAGCCTGAACCTCCTTTGAACCTGCATCTGGAAATGACAGAGAAAGGTCAAGTGAAAATCTGCTGGTCCGACCCTGTGCTGATGCCATACCCACTTCAGTATGAAGTGAAGATCTCCGCAAATTCAAGTCCAAATGGTTGGCAGATGGTTCAAGTTGCTCTAGAAGCCTCACTGGCCATAGACAACACACTACTTGATTCTTCTTACTTGGTTCAAGTGCGGTGCAGGAATCGTCATGGTCCAGGGTTCTGGAGTGACTGGAGCACACCATATAATCTCAGCTTGGGAGGAGTCCTGTACTTCCCTCCTAAGATACTGACCAGTGTCGGTTCTAACGTTTCCTTTCATTGCATCTATAAAAACAAAACCAAGATTGTAGCATCCAAGAAGATTGTCTGGTGGCTGAATTTAGCAGAAGAAATCCCAGAAAGTCAGTATACGCTTGTGAATGATCGCGTAAGCAAAGTTACTCTTTTCAACTTGAAAGCAACAAAACCTAGAGGAAATTTCTTCTATAACGCATTGTACTGTTGTCATCAAAATGAATGTCATCATAGATACGCTGAATTATATGTAGTAGATGTGAATATTAATATCACATGTGAAACGGATGGGTACTTAACTAAAATGACTTGCAGATGGTCTGCAAACCCAAACACATTGCTCCTGGGGAGTTCCTTGCAGTTAAGGTACTATAGGAGCAGAATTTATTGTTCTGACTTTCCAAGTACGTCTCCAAAATCAGAGGTGAAAGAATGCCATTTACAGAAGAATCATTCTTATGAGTGCACATTTCAGCCTATTTTTCTTTTATCTGGATATACTATGTGGATAGAGTTTAAGCACTTACTAGGAACGCTTGAATCCTCACCAACTTGTGTTGTTCCAGCAGATGTGGTGAAGCCTCTTCCTCCCTCCAACATTAAAGCAGAAATCACCAGGAATGTTGGGCTGCTGAACGTGAGCTGGACAAACCCAGTATTTACAAACAACGATCTCAAATTTCAGATTCGGTATGCTGTGAGCAGGAAAGAAATTACATGGGAGCTTTATGAAGTTTCAAATGCACCGACGAGCTCAGCTGTGATAAAAGTTCAGAATCTTTGTGTTGAGTATGTTGTTCAGGTCCGGTGCAGAGAACTGGATGGGTCAGGTTACTGGAGCAACTGGAGCAGATCAGCTTATACGCTTGTACAAGATATCAGAGCTCCCTTACAAGGCCCTGAATTTTGGAGAATTATTACCGAAGATCCGGCAAGGAGGCAGAAGAACGTTACGCTCCTATGGAAGCCACTGATGAAGAATCACTCATTGTGCAGTGTGAGCCGATACGTTATAAAGCATCAGACATCAGGAAACACCACGTGGTCAGAATATGTTGATAATGGCACTACCTGTTCATTTCCATGGACTGAACACACACATACCATTACAGTTTTAGCCATGAATTCAATTGGAGTTTCTTCAATTAATTTTAATTTAACTCTGTCACAGCAAATGAGCACAGTGAATGTCGTGCAGTCGCTTAGCGCTTACCCAGTGAACAGCACATGCGTGGTTTTGATTTGGACGCTTTCGCCTCAAATATACGTGATAACGTCTTTTATTATTGAATGGAAGAACCTTAACAAAGAAGAGGAGATGAAATGGGTGCGAGTTCCTCCAAATATTAGTAAATACTATATTTATGATCACTTTATTCTGATTGAGAAGTACCAGTTCAGCCTGTACCCTGTGTTTGCCAGAGGAGTTGGCAAATCCAGAGCAACGGACCAGTTTACCAAA---GGTGGATATGAAAATGAGAATAATGCCAGCCTCTCTGTGGTTCTGCCAATAGTTATTTCGACCTCAGTTTTGTTGCTTGGAGCACTGCTGGTTTCGCACCAAAGAATGAAGAAACTGTTTTGGGAAGAAGTTCCAAACCCCAAGAATTGCTCCTGGGCACAAGGAGTTAATTTTCAGAAGCCTGAAACTTTTGAGCATCTTTTTATCAAGCACCCCGAAGTGATGTCGTTTGAGCCTCTTCTTCTGGAGCCAGAAATCGTGCTGGAAGACATCAGTGTTACTAAAGCCGTGAAAAAAGAAGACACGCAAGAA---TTTTTAGTAATTGATTCAATGTTTACAAAAGACTCTGAACATGACTCTGCGTGCTCT---AGCCACTTCAATAGCAGCAGCTTCTCCGAGAGCTCCCACGATGAC---CAAATCGGTGAAGAAATGACAAGGCAGTCCGACATTAAATACGCTACTATTATTAGTAACTGCTATGAACAGAAAATGAATCGAAGAAGCTGTTTTGAG---------------AGATGCTTCTTAGCTGAAGATTCCTTAGTTACAGGCGCCTTCTCCGGTAGCTCTTGGGAGGTGGGAAACGGGGCTTTTCTCCTGTTACCCGAACCGCCTGGCAGGCAGCCCATTTTTCTT---ATTTCTTCGGAGGGATTTTCAGAGCCTTCAGACCAGGATGACACTTTCACAGACAGAGATAGTCCCGAGCGGAGCCTGTATTACCTAGGTGTAACATCATTGGAAAAAAGAGAAGATGACATTTTTTTAACAGAAAGTTCCCAGTTGATGTGTCAGTTCCATACAACTGATCTGCTCAAAGATGTGGGGTTTCTTCAGCATGCACCGCCT------AACTTAAACACGTTTATACAACGTAGCCTTAAATATAAA---ATTGTGCCATACATGCCACAGTTTCAGATGACTGCTGCCAAGGTGCAAGAGACCACAGAGAAA
>LEPR_XM_009636217.1_Egretta_garzetta
CCTCCCAGGAACTTTACATTACCCTGTATGCTGCTGAAT---GAAACATTTTTGAGTCCTTTCTCTGCTGGAGTTGTAGAGAGCTGGTCTGGTTTGAGGAGG---------------------------------GCATCCGAAACTAAGCCTTCCTTGCTAAACGAAGAAAGTTTTCTATGTTGCCTTTGGAGTGATAACAACATTGATTGTTCTTTGTACAGAGCAAGCATGCAAGCAAGGAAGTTTATTCCTGAAATAATTATCTCCACTTCTCAGGAAATAGATTCAAATTGGAACATTGAATGTTGGATTAAAGGGAAACTGGACCTGTTAGTTTGTAGCCTGCGGTTT------TTGAAGATGTACTTGAGAGCCAACTTGAAGGTTAATCTTTTATATGCTGCATCAGAGCTTCTGGGAGATGTATCTACAAGCTCTCTGAAGGGGACGGTCATGGTTGTTCAGTGTGACTGTAGTGAGTATGACAAGTGTGAGTGCTGTGTGCCTTCTCTG------AGACTCAACTACACTTACATCATGTGGCTGAAGATTGTGATTGGTGTAACACCTCTGTGGTCACCTTTGATGTCAGTCAAGCCCATAGACATAGTAAAGCCTGAACCTCCTTTGAACCTGCATCTGGAAATGACAGAGAAAGGTCAAGTGAAAATCTGCTGGTCTGACCCTGTGCTAATGCCATACCCACTTCAGTATGAAGTGAAGATCTCTGCAAATTCAAGTCAAAATGGCTGGCAGATGGTTCACGTTGTTCTAGAAACCTCACTGGCCATAGACAATGCGCTACTTAATTCTTCCTACTTAGTTCAAGTGAGGTGCAGGAATCGTCGTGGTCCGGGGTTCTGGAGTGACTGGAGCACACCCTATAATCTCAACTTGGGAGAAGTCCTGTACTTCCCTCCTAAGATACTGACCAGTGTTGGTTCTAACGTTTCCTTTCATTGCATCTATAAAAACACAACCAAGATTGTAATGTCCAAGAAGATTGTTTGGTGGCTGAATTTAGCAGAAGAAATCCCAGAAAGTCAGTATACGCTTGTGAATGATCGCGTAAGCAAAGTTACTCTTTTCAACTTGAAAGCAACAAAACCTAGAGGAAATTTCTTCTATAACGCATTGTACTGTTGTCATCAAAATGAATGTCATCATAGATACGCTGAATTATATGTAGTAGATGTGAATATCAATATCACATGTGAAACAGATGGATACTTAACTAAAATGACTTGCAGATGGTCTGCAAACCCAAACACCTTGCTCCTGGGGAATTCCTTGCAGTTAAGATACTACAGGAGCAGAATTTATTGTCCTGACTTTCCAAGTACTTCTCCAAAATCAGAGGTGAAAGAATGCCATTTACAGAAGAATCATTCTTATGAGTGCACATTTCAGCCTATTTTTCTTTTATCTGGATATACCATGTGGATAGAGTTTAAGCACTTACTGGGAACACTTGAATCCTCACCAACTTGTGTCGTTCCAGCAGATGTGGTGAAGCCGCTTCCTCCCTCCAACGTTAAAGCAGAAATCACCAGGAATGTTGGGCTGCTGAATGTGAGCTGGACAAACCCAATATTTACAAATGATGATCTTAAATTTCAGATTCGGTATGCTGTGAACAGGGAAGAAATTACGTGGGAGCTTTATGAAGTTTCAAATGCACCA---AGATCAGCTGTGATAAAAGTTCAGAAGCTTTGTGTGGAGTATGTTGTTCAGGTCCGGTGCAGACAACTGGATGGATCAGGTTACTGGAGCAACTGGAGCAGATCGGCCTATACACTTGTAAAGGATATCAAAGCTCCCTTACAAGGCCCTGAATTTTGGAGAGTTATTATTGAAGATCCAGCAAGGAGGCAGAAGAATGTTACGCTCCTGTGGAAGCCACTGATAAAGAATCACTCACTGTGCAGCGTGAGCCGATACGTTATAAAGCATCAGACATCAGGAAACACCACGTGGTCAGAATATGTTGATAATGGCACTACCTGTTCATTTCCGTGGACTGAACACACACATACCATTACAATTTTAGCCATGAATTCAATTGGAGTTTCTTCAATTAATTTTAATTTAACTCTATCACAGCAAATGAGCACAGTGAACGTTGTGCAGTCACTTAGCGCTTACCCAGTGAACAGCACTTGTGTGATTTTGATTTGGACGCTTTCACCTCAAATATACGTGATAACATCTTTTGTCATTGAATGGAAGAACCTTAACAAAGAAGAGGAGATGAAATGGGTGCGAGTTCCTCCAAATATTAGTAAATATTATATCTATGATCACTTTATTCTGATTGAGAAGTACCAGTTCAGCCTGTACCCTGTGTTTGCTGGAGGGGTTGGCAAATCCAGAGCAACGGATCAGTTCACCAAACCAGGTGGATATGAAAGTGAGAATAACGCCAGCCTCTATGTGGTTCTGCCAATAGTTATTTCGACCTCAGTTCTGTTGGTTGGAACACTGCTGGTTTCGCACCAAAGAATGAAGAAACTGTTTTGGGAAGATGTTCCAAACCCCAAGAATTGCTCCTGGGCGCAAGGAGTCAATTTTCAGAAGCCTGAAACTTTTGAGCATCTTTTTATCAAGCACCCCGAAGCAATGTCATTTGAGCCTCTTCTTCTGGAACCAGAAATAGTGCTGGAAGACATCAGTGTTACTAAAGCGTTGAAAAAAGAAGACACACAAGAT---TTTTTAGTAAATGATTCCATGTTTACAAAAGACTCTGAGCATGACTCTGCTTGCTCT---AGCCATTTCAATAGCAGCAGCTTCTCTGAGAGCTCCCATGATGAC---CAAACCATTGGAGAAATGACAAGGCAGTCCGATATTAAATATGCTACTGTTGTCAGTAACTCCTACGAACAGAAAATGAATCTAAGAAGTTGTTTTGAT---------------AGATGCTTCTTAGCTGAAGATTCCTTAGTTACAGGTGCCTTCTCAAGTAGCTCTTGGGAGGTTGGAAATGGGGCGTTCCTCATATTACCTGACCCACCTAGCAGGCAGCCCAGCGAGCTT---ATTTCTTCAGAGGGATTTTCAGAACCTTCAGATCGGGATGAGACTTTCACAGACAGAGACAGTCCTGAGCACGGCCTGTATTACCTAGGGATAACAACATCAGAAAAAAGAGAAAATGACATTTTTTTGACAGAAGGTTCCGGGGTGATGTGTCAGTTCCATGCAACTGACCTACTCAAAGATATGGGCTTTCTTCAGCATACGCTTCCT------AATTTAAATGCATTTATCCAAAGTAGCCTTAAGTATAAA---GTTGTGCCATACATGCCGCAGTTTCAGATGACTGCTGCCAAGGTGCAAGAGACTTCAGAGAAA
>LEPR_XM_009481591.1_Pelecanus_crispus
CCTCCTAGGAACTTTACGTTACCCTGTATGCTGCTGAAT---GAGACATTTTTGAGTCCTTTCTCTGCTGGAGTTGTAGAGAGCTGGTCTGGTTTGAGGAGA---------------------------------GCATCTGAAACTAAGCCTTACTGGCTAAATGAAGAAAGTTTTCTGTGTTGCCTTTGGAGTGATAACAACATTGATTGTTCTTTGTACAGAGCAAGCATGCAAGCAAGGAAGTTTATTCCTGAAATAGTTGTCTCTGCTTCTCAGGAAATAGATTCAAATTGGAACATTGAATGTTGGATTAAAGGCACGCTGGACCTGTTAGTTTGTAGCCTGCGGCTT------TTGAAGTTGTACTTGAGAGCCGACTTGAAGGTTAATCTTTTGTATGCTGTATCAGAGCTTCTGGGAGATGTATCTACAAGCTTTCTGAAGGGGACTCTCTTGGTTGCTCAGTGTGACTGTAGTGAGTATGACAAATGTGAATGCTGTGTGCCTTCTCTG------AGACTCAACTACACTTACATCATGTGGCTGAAGATTACGATTGGTGTAACACCTCTATGGTCACCTTTGATGTCAGTCAAGCCCATAGACATAGTAAAGCCTGAACCTCCTTCGAACCTGCATCTGGAAATGACAGAGAAAGGTCAAGTGAGAATCTGCTGGTCTGACCCTGTGCTGATGCCATACCCACTCCAGTATGAAGTGAAGATCTCTGCAAATTCAGGTCAAAATGGCTGGCAGATGGTTCAAGTTGCTCTAGAAACCTCACTGGCCATAGACAATACACCACTTGATTCTTCATACTTAGTTCAAGTACGGTGCAGGAATCGTCATGGTCCAGGGTTCTGGAGTGACTGGAGCACACCCTATAATCTCAACTTGGGAGAAGTCCTGTACTTCCCTCCTAAGATACTGACCAGTGTGGGTTCTAACGTTTCCTTTCATTGCATCTATAAAAACAAAACAAAGATTGTAGTGTCCAAGAAGATTGTTTGGTGGCTGAATTTAGCAGAAGAAATCCCAGAAAGTCAGTATACGCTTGTGAATGATCGCGTAAGCAAAGTTACTCTTTTCAACTTGAAAGCAACAAAACCTAGAGGAAATTTCTTCTATAACGCATTGTACTGTTGTCATCAAAATGAATGTCATCATAGATACGCTGAATTATATGTAGTAGATGTGAATATCAACATCACATGTGAAACGGATGGGTACTTAACTAAAATGACTTGCAGATGGTCTGCAAACCCAGACACATTGCTTCTGGGGAGTTCCTTGCAGTTAAGATACTACAGGAGCAGAATTTATTGTTCTGACTTTCCAAATACTTCTCCAAAATCAGAGGTGAAAGAATGCCATTTACAGAAGAATCATTCTTATGAGTGCACATTTCAGCCTATTTTTCTTTTATCTGGATATACCATGTGGATAGAGTTTAAGCACTCACTAGGAACACTTGAATCCTCACCAACTTGTGTCGTTCCAGCAGATGTGGTGAAGCCGCTTCCTCCCTCCAATGTTAAAGCAGAAATCACCAGGAATGTTGGGCTGCTGAATGTGAGCTGGACAAACCCAATATTTACAAACGATGATCTTAAATTTCAGATTCGGTATGCTGTGAACAGGGAAGAAATTACATGGGAGCTTTATGAAGTTTCAAACGCACCA---AGATCAGCTGTGATAAAAGTTCAGAAACTTTGTGTTGAGTATGTTGTTCAGGTCCGGTGCAGAGAACTGGATGGATCAGGTTACTGGAGCAACTGGAGCAGACCAGCCTATACGCTTGTAAAAGATATCAAAGCTCCCTTACAAGGCCCTGAGTTTTGGAGAATTATTATTGAAGATCCAGCAAGGAGGCGGAAGAATGTTACACTCCTGTGGAAGCCACTGATGAAGAATCATTCACTGTGCAGTGTGAGCCGATATGTTATAAAGCATCAGACATCAGGAAACACCACGTGGTCAGAGTATGTTGATAATGGCACTACCTGTTCATTTCCATGGACTGAACCCACACATACCATTACAGTTTTAGCCATGAATTCAATTGGAGTTTCTTCAGTTAATTTTAATTTAACTCTATCACAGCAAATGAGCACAGTGAATGTTGTGCAGTCTCTTAGTGCTTACCCAGTGAACAGCACTTGTGTGATTTTGATTTGGACACTTTCACCTCAAATACATGTGATAACATCTTTTATTATTGAATGGAAGAACCTTAACAAAGAAGAGGAGATGAAATGGGTGCGAGTTCCTCCAAATATTAGTAAATATTATATTTATGATCACTTTATTCTGATTGAGAAGTACCAGTTCAGCCTGTACCCTGTGTTTGCTGGAGGAGTTGGCAAATCCAGAGCAACGGATCAGTTTACCAAA---GGTGGATATGAAAATGAGAATAATGCCAGCCTCTATGTGGTTCTGCCAATAGTTATTTCAACCTCAGTTCTGTTGCTTGGAGCATTGCTGGTTTCGCACCAAAGAATGAAGAAACTGTTTTGGGAAGATGTTCCAAACCCCAAGAATTGCTCCTGGGCACAAGGAGTTAATTTTCAGAAGCCTGAAACTTTTGAGCATCTTTTTATCAAGCACCCTGAAGCAATGTCGTTTGAGCCTCTTCTTCTGGAACCAGAAATAGCGCTGGAAGACATCAGTGTTACTAAAGCGTTGAAAAAAGAAGACACACAAGAT---TTGTTAGTAATTGATTCAATGTTTACAAAAGACTCTGAACATGACTCCGCTTGCTCT---AGCCATGTCAATAGTAGCAGCTTCTCTGAGAGCTCCCATGATGAC---CAAACCAGTGGAGAAATTGCAAGGCAGTCCGATATTAAATACGCTACTATTATCAGTAACTCTTACGAACAGAAAATGAATCGAAGAAGTTGTTTTGAT---------------AGATGCTTCTTAGCTAAAGATTCTTTAGTTACAGGCGCCTTCTCAAGTAGCTCTTGGGAGGTGGGAAATGGGGCATTCCTCATCTTACCTGATCTGCCTGGCAGGCAGCCCAGCAAGGTT---ATTTCTTCAGAGGGATTTTCAGAGCCTTCAGATCAGGATGACACTTTCACAGATGGAAATAGTCCTGAGCGGAGCCTGTATTACCTAGGGATAACATCATTAGAAAAAAGAGAAAATGACATTTTTTTAACAAAAGGTTCCAGGGTGATGTGTCAGTTCCATACAACCGATCTGCTCAAAGATGTGGGGTTTCTTCAGCATACACCTCCT------AATTTAAATGCATTTATCCAAAGTAGCCTTAAGTATAAA---ATTGTGCCATACATGCCGCAGTTTCAGATGACTGCTGCCAAGGTGCAAGAGACCACAGAGAAA
>LEPR_XM_009278731.1_Aptenodytes_forsteri
CCTCCCAGGAACTTTACATTACCCTATATGCTGCTGAAT---GAGACATTTTTGAGTCCTTTCTCTGCTGGAGTTGTAGAAAGCTGGTCTGGTTTGAGGAGA---------------------------------GCATCCGAAACCAAGCCTTCCTTGCTAAATGAAGAAAGTTTTCTGTGTTGCCTTTGGAGTGATAACAACATTGATTGTTCTTTGTACAGAGCAAGCATGCAAGCAAGGAAGTTTATTCCTGAAATAATTATCTCTGCTTCTCAGGAAATAGATTCAAATTGGAACATTGAATGTTGGATTAAAGGCAAGCTGGACCTGTTAGTTTGTAGCCTGCGGTTT------TTGAAGTTGTACTTGAGAGCTGACTTGAAGGTTAATCTTTTGTATGCTGTATCAGAGTTTCTGGGAGATGTATCTACGAGCTCTCTAAAGGGGACTGTCATGGTTGCTCAGTGTGACTGTAGTGAGTATGATAAGTGTGAGTGCTGTGTGCCTTCTCTG------AGACTCAACTACACTTACATCATGTGGCTGAAGATGATGATTGGTGAAACACCTCTATGGTCACCTTTGATGTCAGTCAATCCCATAGCCATAGTAAAGCCTGAACCTCCTTTGAACTTGCATCTGGAAATGACAGAGAAAGGTCAAGTGAGAATCTGTTGGTCTGACCCTGTGCTGATGCCATACCCACTTCAGTATGAAGTGAAGATCTCTGCAAATTCAGGTCAAAATGGCTGGCAGATGGTTCAAGTTGCTCTAGAAACCTCACTGGCCATAGACAATACCCTACTTGATTCTTCATACTTAGTTCAAGTGCGGTGCAGGAATCATCATGGTCCAGGGTTCTGGAGTGACTGGAGCACACCGTATAATCTCAACTTGGGAGAAGTCCTGTACTTCCCTCCTAAGATACTGACCAGTGTTGGTTCTAACGTTTCCTTTTATTGCATCTATAAAAACAAAACCAAGATTGTGGTGTCCAAGAAGATTGTTTGGTGGCTGAATTTAGCAGAAGAAATCCCAGAAAGTCAGTATACGCTTGTGAATGATCGCGTAAGCAAAGTTACTCTTTTCAACTTGAAAGCAACAAAACCTAGAGGAAATTTCTTCTATAACGCATTGTACTGTTGTCATCAAAATGAATGTCATCATAGATACGCTGAATTATATGTAGTAGATGTGAATATCAATATCACATGTGAAACAGATGGGTACTTAACTAAAATGACTTGTAGATGGTCTGCAAACCCGAACACATTGCTTCTGGGGAGTTCCTTGCAGTTAAGATACTACAGGAGCAGAATTTATTGTTCTGACTTTCCAAGTACTTCTCCAAAATCAGAGGTGAAAGAATGCTACTTGCAGAAGAATCATTCTTATGAGTGCACATTTCAGCCTATTTTTCTTTTATCTGGATATACCATGTGGATAGAGTTTAAGCACTTACTAGGAACGCTTGAATCCTCACCAACTTGTGTTGTTCCAGCAGATGTGGTGAAGCCGCTTCCTCCCTCCAACGTTAAAGCAGAAATCACCAGGAATGTTGGGCTGCTGAATGTGACCTGGACAAACCCAGTATTTACAAACAATGATCTTAAATTTCAGATTCGGTATGCTGTGAACAGGGAAGAAATTACATGGGAGCTTTATGAAGTTTCAAATGCACCA---AGATCAGCTGTGATAAAAGTTCAGAAACTTTGTGTTGAGTATGTTGTTCAGGTACGGTGCAGAGAACTGGATGGGTCAGGTTACTGGAGCAACTGGAGCAGATCAGCCTATACGCTTGTAAAAGATATCAAAGCTCCCTTACAAGGCCCTGAATTTTGGAGAATTATTATTGAAGATCCGGCAAGGAGGCAGAAGAATGTTACGCTCCTGTGGAAGCCACTGATGAAGAATCACTCATTGTGCAGTGTGAGCCGATACGTTATAAAGCATCAGACATCAGGAAACACCACGTGGTCAGAATATGTTGATAATGGCACTACCTGTTCATTTCCATGGACTGAACACACACACACCATTACAGTTTTAGCCATGAATTCAATGGGAGTTTCTTCAGTTAATTTTAATTTAACTCTATCACAGCAAATGAGCACAGTGAATGTTGTGCAGTCGCTTAGTGCTTACCCAGTGAACAGCACTTGTGTGATTTTGATTTGGACGCTTTCACCTCAAATATATGTGATAACATCTTTTATTATTGAATGGAAGAACCTTAACAAAGAAGAGGAGATGAAATGGGTGCGAGTTCCTCCAAATATTGGTAAATTTTATATTTATGATCACTTTATTCTGATTGAGAAGTACCAGTTCAGCCTCTACCCTGTGTTTGCTGGAGGAGTTGGCAAACCCAGAGCAACGGATCAGTTTACCAAACCAGGTGGATATGAAAATGAGAATAATGCCAGCCTCTATGTGGTTCTGCCAATAGTTATTTCAACGTCAGTTCTGTTGCTTGGAGCTTTGCTGGTTTCACACCAAAGAATGAAGAAACTATTTTGGGAAGATGTTCCAAACCCCAAGAATTGCTCCTGGGCGCAAGGAGTTAATTTTCAGAAGCCTGAAACTTTTGAGCATCTTTTTATCAAGCATCCCGAAGCAATGTCATTTGAGCCTCTTCTTCTGGAACCAGAAATAGTGCTGGAAGACATCAGTGTTACTAAAGCATTGAAAAAAGAAGACACGCAAGAT---TTTTTAGTAATTGATGCAATGTTTACAAAAGACTCTGAACATGACTCTGCTTGTTCT---AGCCATTTCAATAGTAGCAGCTTCTCTGGGAGCTCCCATGATGAC---CAAATCAGTGGAGAAATTATGAGGCAGTCTGATATTAAATATGCTACTATTATCAGTAACTCCTACGAACAGAAAATGAATCTAAGAAGTTGTTTTGAT---------------AGATGCTTCTTAGCTGAAGATTCCTTAGTTCCAGGTGCCTTCTCAAGTAGCTCTTGGGAGGTGGGAAATGGGGCATTCCTCATATTACCTGATCCGCCTGGCAGGCAGCCCAGCAAGCTT---ATTTCTTCAGAGGGATTTTCGGAGCCTTCAGATCAGGATGACACTTTCACAGATGGAGATAGTCCTGAGCGGAGCCTGTATTATCTAGGGATAACATCATTGGACAAAAGAGAAAATGACATTTTTTTAACAGAAAGTTCTGGGGTGATGTGTCAGTTCCATACAACTGAGCTACTCAAAGATGTGGGGTTTCTTCAGCATACACCTCCT------AATTTAAATGCATTTATCCAAAGCAGCCTTAAGTACAAA---ATTGTGCCATATATGCCACAGTTTCAGATGACTGCTGCCAAGGTGCAAGAGACCACAGAGAAA
>LEPR_XM_008925101.1_Manacus_vitellinus
CCTCCCAGGAACTTTACATTACCCTGTGTGCTGCTGAAT---GAGACATCTCTGAGCCCTTTCTCTGCCGGAGTT---GAGAGTTGGTTTGGTTTGAGGAGAGACCATCGTAGG---------------------ACATCTGAAATCAAGCCT------CTAAATGAAGAAAGTTTTCTGTGTTGCCTTTGGAGTGACAACAACATTGATTGTTCTTTGTACAGAGCAAGCCTGCAGGCAAGGAAGTTTATTCCTGAAATAAATATCTCTGCTTCTCAAGAAATAGGTTCAAACTGGAACATGGAATGTTGGATTAAAGGCAAGCTGGACCTGTTAATTTGTAACCTGCGGGTT------TTGAGATTGTCCTTGAGAGAGGACTTGAAGGTTAATCTTTTTTATGCTGGCTCAGAGCTGCTGGGAAATGTGTCCACGAGCTCTCTCCAGGAGACTGTGAGGATTGCTCAGTGTGAGTGCACTGAGGATGACACATGTGAGTGTCTTGTGCCCTCTCTG------AGGCTCAACCACACCTACATCATGTGGCTGAAGGTGCTGGCTGGTGTGACACCTCTGTGGTCACCTTTGATGTCAGTCAAGCCCATTGACATAGTAAAGCCTGAACCTCCTTTGAACCTGCATCTGGAAATGACAGAGGGAGGTCAGGTGAAGATGTGCTGGTCTGAGCCTGCACTGCTGCCATACCCTCTGCAGTACCAAGTGAGGATCTCTGCAAAGCCAGGGCACAGCACTTGGCAGATGGTTCAAGTTGCTCTGGAAGCCTCACTGGCCATTGACAATACCCTACTTGATTCCTCTTACTTGGTTCAGGTGAGGTGCAGGAATCACCAGGGTCTGGGGTTCTGGAGTGACTGGAGCACACCATATGATCTCAGTTTGGGAGAAGTCCTGTACTTCCCTCCTCAGATCCTGACCAGTGCTGGTTCTAATGTTTCATTTCACTGCATCTATAAAAACAAAAGCAAGATTGTAGAGCCCCAGGAGGTTGTTTGGTGGCTGAATTTAGCAGAAGAAATCCCAGCCAGTCTTTATACCCTTGTGAGCGATCGCGTAAGCAAAGTTACTCTTTTCAACTTGAAAGCAACCAAACCTAGAGGAAGTTTCTTCTATGACACATTGTACTGTTGTCACCAAAGTGAATGTCATCCTAGATACGCTGAATTATATGTAGTAGATATGAATATTAATATCACCTGTGAAACAGATGGATACTTGACTAAAATGACTTGCAGTTGGTCTGCAAACCCAAACATGTTACTACTCCCTAGTTCCTTGCAGTTAAGATACTACAGGAGCCAGATTTATTGTTCTGAGTTTCCAAGCCCATCTCCAGAATCAGAGGTGAAAGAATGCCATTTGCAGAAGAATCATTCCTACGAGTGCACATTTCAGCCTATTTTCCTTTTATCTGGATATACTCTGTGGATAGAGTTCAAGCACTTCCTAGGAACACTTGAATCCTCCCCAGCCTGTGTCATTCCAGCAGATGTGGTGAAGCCGCTTCCCCCTTCCAATATCAGAGCAGAACTCACCAGGAATGTGGGGCTGCTGAACGTGAGCTGGACAAACCCTGTGTTTACAAACAGTGATCTGAAATTCCAGATCCGGTATGCAGTGAACAGGGAAGAGATTCCATGGGAGCTCTGTGAAGTCTCAAACACCCCAAGCAGCTCAGCTGTGATAGAAGTTGAACAGCTCTGTGTGGAGTACGTTGTCCAGGTGCGGTGCAGGGAGCTGGATGGATCCGGGTACTGGAGCGACTGGAGCAGACCAGCCCAAACACTTGTACAGGACATCAGAGCTCCCTTGCAAGGCCCTGAATTTTGGAGAATCGTTACCGAAGATCCAGCAAGGAGGCAGAAGAACATTACGCTCGTGTGGAAGCCACTGATGAAGAACCACTCGTTGTGCAGCGTGAGCCGATACATCATAAAGCACCAGACACCAGGGAACATCTCCTGGGTGGAATATGTTGATCATGGCACCACCTGGTCTTTTCCATGGACTGAGCACACTCACACCATCACAGTTTTAGCCATGAATTCTATTGGAGTTTCTTCAGTTAATTTTAATTTAACTCTCTCACAGCAAATGAGCACAGTGGATGCCGTGCGGTCGCTGAGCGCTTACCCCGTGAACAGCACCTGTGTCATTGTGGTCTGGACTCTCTCACCCCAAATCTATATGATAACATCCTTTGTTATTGAGTGGAAGAACCTTAACAAAGAGGAGGAGACAAAATGGGTGCGAGTTCCTCCAAATATGAGTAAATATTACATTTATGATTACTTTATTCTGATTGAGAAGTACCAGTTCAGCCTGTACCCTGTGTTTGCTGGAGGAGTTGGCAGAGCCAGAGCAACAGATCAGTTTAGCAAA---GGTGGATTTGAAAATGAGAATAATGGCAGCCTCTCCGTGGTTCTGCCAATAGTTATTTCAACCTCTGTTTTGTTGCTGGGAGTGTTGCTGGTTTCACACCAAAGAATGAAGAAGCTGCTTTGGGAGGATGTTCCAAACCCCAAGAATTGCTCGTGGGCACAAGGAGTTAATTTTCAGCAGCCTGAAACTTTTGAGCATCTTTTTACCAAGCACCCTGAAGCCACCTCATTTGAACCT---CTCCTAGATGCAGAGATAGTGCTGGAAGACATCAGTGTCACCAAAGCCTTGGAAAAAGAAGACACACAAGAT---TTTTTAGGAATTGCTTCCACATTTCCAAACGACTCTGAACGTGACTCTGCTTGCTCG---AGCCACTTCAACAGCAGCAGCTCCTCCCAGAGCTCCCAGGAG---------------GTGCAGGGCAGTGGAGGAATTGACCTCAAATATGCGACTGTTGTCGGCAACTCCTGCGAGTGGAAAATGAATCCAAGGAGTTGTTTTGAT---------------CGATGCTTCTTAGCAGAAGATTCCACGGTTTCAGGTGCCTTCTCCAGTAGCACTTGGGAGGTGGGAAGTGGAGTGTTTCTGGTGTTCCCTGGCTCACCGGGCAGGCAGCCCAGCAAGCTT---ATCTCTTCAGAGGGATTTTCAGAGCCTTCCGACCACGACGATGCTTTCACGGAC------AGTCTTGAGCGGAGCCTGTGTTACCTTGGGATAACACCATTGGAAAAAAGAGAAAATGGTATTTTTCTAACAGAAAGTTCTGAGATGCTGTGTCAGTTCCATACAGGGAATCTGCTCACAGACACGGGAGTTCTTCAGCGCACACCGAGG------GATGTCCATGGGTTTATCCAAAGTAGCCTCAAGCCCAAA---ATGGTGCCATATGTGCCACAGTTTGGGATCGCTGCTGCCAAGGGAAAGGAGGCCACAGAGAAA
>LEPR_XM_008831089.1_Nannospalax_galili
TCTCCCTGGAGGTTTAAGTTGTTTTGCATACCACCAAATATAACTGACGGTGCCTTTCTCTCGCCTGCTGGAATCTCAAAGAACTCCTCAGATTCGAGTGGGGAGTATGATGCCGTCGTCAAAGCTACGTTTAATTCAAGTGGCACCTACACTTCTGAGTTATCTAAAACAGTTTTCCACTGTTGCTTTGGGAATGAGCAAGGCGAAAACTGCTCTGTACCCGCAGACAACACTGGAGGGAAAACATTTGCTTCAACAGTAAAGTCTTTAGTTTTTCAGCAAAGAGGCATAAACTGGAACATACAGTGCTGGATGAAAGGGGACTTGACACTGTTCATCTGCTATATGGAACCATTATTTAGGAATCCCTTCAAGAATTACCACTTTAAGATCCATCTTCTATATGATCTGCCTGATGTGATAGATGATTTGCCTCTGGCTCCCCAGAAAGACAGTTTTCAGATTGTTCAGTGCAACTGCAGTGTTCAGGAA---TGTGAATGCCATGTGCCAGTGCCAACAGCCAAACTCAACCACACTCTGCTTATGTATCTACAAATCACATCTGCTGGCATGATATTTCAGTCACCTCTGATGTCAGTGCAGCCCATGCTTGTTGTGAAACCTGATCCACCATTAGGTTTACATATGGAAATCACAGATGATGGTAATTTAAAAATTTCTTGGTACAGCCCAACACTGTTACCCTTTCCACTTCAATATCAAGTGAAATATTCAGAGAATTCTACAACAATTATGAGAGAAGCTGATGAAATCGTCTCAGCTACATCCCTGCTAGTGGACAGTGTGCTTCCTGGGACTTCGTATGAGGTTCGGGCCAGGGGCAAGAGACTGGACGGCCCAGGAGTCTGGAGTGACTGGAGTTCCCCTCGTGTCTTTACCACACAAGATATAGTCAAC------------------------------------------------------------------------------------------------------------------------------------------------------------------------------------------------------------------------ACAAGTGTCTGGTGTGGA------------------------------------------------------------------------------------------------------------------------------------------------------------------TTGAGCAGCCTATACTGTTCTGATAGTCCATCTATTCATCCTGTATCTGAGCCCAAAGACTGTGACTTGCAGCAGGATGGCTTTTATGAATGCGTTTTCCAGCCAATCTTCCTGTTATCTGGCTACACAATGTGGATTAGGATCAACCATTCATTGGGTTCACTTGACTCTCCACCAACGTGTGTCCTTCCTGACTCTGTAGTAAAACCTCTACCTCCATCTAGCGTGAAAGCAGAGATTACTGTAAACATTGGATTACTAAAAGTATCTTGGGAAAAGCCAGTCTTTCCAGAGAATAACCTTCACTTCCAGATCCGATATGGCTTCAATGGAAAAGAGATGCAATGGAAGATGCATGAAGTATATGATGCAAAATCAAAGTCTGCCAATCTTCCGGTGCCAGACCTATGTGCAGTCTATGCAGCTCAGGTGCGCTGTAAGCGGTTGGATGGACTGGGGTATTGGAGTAATTGGAGCAGTCCAGCCTACACGGTTGTCATGGATGTAAAAGCTCCTTTAAGAGGACCTGAATTTTGGAGAGTAATTAATGGTGATATTACTCAAAAAGAGAGAAACGTCACCTTACTTTGGAAGCCCCTGATGAAAAATGACTCGTTGTGCAGTGTGAGGAGGTATGTGGTAAAACATCTCACTTCCCACAACGGAACGTGGTCAGAAGATGTAGGGAATAACACCAATCTCACTTTCCTATGGACAGAGCAAGCACATACTGTTACAGTTCTGGCCATCAATTCCATTGGTGCTTCCTTAGCAAACCTGAATCTTACATTCTCATGGCCGGTGAGCAAAGTAGGTGCCGTGCAGTCACTCAGTGCTTACCTCCTAAGCAGCAGCTGTGTGATTCTTTCCTGGACGCTGTTACCCAGTGATTACAATATAATGTACTTGATTATTGAATGGAAGAATCTTAATGAAGACGATGGGATTAAATGGCTTAGAATTCCTTCAAATGCCAAGAAGTATTATATTCATGATAATTTTATTCCCATTGAGAAATATCAGTTCAGTCTTTACCCAATATTTATGGAAGGAGTAGGAAAACCAAAGATAATTAATGGTTTCACCCAAGATGATATCGACAAGCCCTGGAATGATGCGGGTCTGTATGTGATTGTGCCCATAATCATTTCCTCTTGTGTCTTACTGCTCGGAACACTGTTAATATCACATCAAAGGTGTGGT------------------GGTTTTAATCCCAATCCAAGCTCTTGGGAGCCT---------------------GAAACATTTGAGCATCTTTTTACCAAGCATGCAGAGTCAGTGATATTTGGTCCTCTTCTTTTGGAGCCTGAACCCATTTCAGAAGATATCAGTGTCGATACATCCTGGAAAAATAAAGATGACATGGTACCATCAACTATGGCCTCGCTTCTTCTGACCACTGATCTAGAAAAGGGTTCTGTTTGTATTAGTAACCAGTGTAACAGTGGTCACTTCTCTGAGGCTGAGAGCACCCAGGTAACCTGTGAGGATGAGTGTCGCAGACAGCCCTCAGTTAAATACGCAACACTAGCCAGCAACTCCAAATCAAGTGAAACCGATGAAGAGCAAGGGCTTATTCGTAGTTCTGTCAGTAAACACTTCCCTAGCAAACACTTTCCACGGAAAGATTCCTTTTCCGACAGCCCTTGGGAGATAGAGACCCAGGCGTTTTTTATATTACCAGATCAGCAACCCACCATGATTTCACCACACCTCTCCCTCTCAGGA---TTGGATGAGCTTTTGGAACTGGAGGGAAATTTCCCTGCAGAAGACCATAGTGAAAAGTCTGTCTATTACTTAGGGGTTACCTCAATCAAAAAAAGAGAGAATGGAGGATTTTTAACTGATGAGTCAGGAGTGTTATGTCCATTCCCAGCCCACTGTTTATTCAGTGATATCAGAATCCTCCAGGACAGTTGCTCACACTTTGTAGAAAATAATTTCAGTTTAGGAACCCCTGGTAAGAAGACCTTCATACCTTATATGCCCCAATTTCAAACCTGTTCCAGTCACACTCATAAGCTAATGGAGACC
>LEPR_XM_008640429.1_Corvus_brachyrhynchos
CCTCCCAGGAACTTCACACTGCCCTGTGTGCTGCTGAAT---GAGACCTTTCTGAGCCCTTTCTCAGCTGGG---------AGCTGGTCTGGTCTGAGGAGAGAACTTGGA------------------------ACACCCAAAACCAAGTCT------TTAAATGAAGAAAGTTTTCTGTGTTGCCTTTGGAGTGCCAGCAACATTGGCTGTTCTTTGTACAGAGCAAGCATGCAGGCAAGGAAGTTTATTCCTGAAATAAATATCTCTGCTCATCAGCAAATAGATTGGAGCTGGAACGTGGAATGTAGGATTAGAGGCAAGCTGGACCTGTTAGTTTGTAACCTGCAGCTT------TTGAAGCTGGACCTGAGAGATGACCTGAAGGTTAATCTTCTATACTCTGGATCAGAGCTGCAGGGAGCTGCATCCACGAGCTCTCTGCAGGGGACAGTGAGGGTGGCTCGGTGTGACTGCAGGGAGCAGGACACCTGTGAGTGCCCGGTGGCCTCCCCG------AGCCTCAACCACACCTACCTCCTGTGGCTGGAGGTGGTGGCTGGTGGCACAGCCCTGGGGTCCCCTCCGATGTCACTGCAGCCCACGGACATAGTGAAGCCTGAGGCCCCTGTGAACCTGCAGCTGGAGCTGGCTGAGAGGGGCCAGGTGAAGCTCTGCTGGTCCAGCCCCGTGCTGCTGCCATTCCCTCTGCAGCACCAAGTGAGGATCTCTGCTCCCCCGGGACACGGGGAGTGCCAGATGCTTCAGGTTGCTCTGGAAACCTCAGTGGCCATAGACAGTGCCCTACTTGACTCTCCATCCTCAGTGCAAGTGAGGAGCAGGAATCTCCGTGGTCCAGGGTTCTGGAGTGACTGGAGCACACCCTACAACCCCACTTTGGGACAAGTCCTGTACTTCCCTCCCAAGACCCTGACCAGTGCTGGCTCCAACATTTCATTTCTGTGCATCTATAAAAACAAAAGCAAGCCTGTAGAGGCCCAGGAGGTGGTTTGGTGGCTGAATTTAGCAGAAGAAATCCCAGCCAGCCAATATTCTCTTGTGAACAATCGTGTAAGCAAAGTTACTCTTTTCAACTTGAAAGCAACCAAACCTAGAGGAAGTTTCTTCTATAACGCTTTGTACTGTTGTCACCAAAGTGAATGTCACCATAGATACGCTGAATTATATGTAGTAGACATGGATTTTAATATCTCCTGTGAGACTGATGGATACTTAACTAAAATGACTTGCAGATGGTCTGCAAACCCAACCACCTTGCTCCTGGGG---AGTTTGCAGTTAAGATATTACAGGAGCCAAATTTATTGCTCTGACTTTCCAAGCCCATCTCCAAACTCAGAGGTGAAGGAATGCCATTTGCAGAGGAATCATTCCTACGAGTGCACATTCCAGCCTATTTTCCTTTTATCTGGATATACCATGTGGATAGAGTTTGAGCACTTCCTGGGAACACTGGAATCCTCCCCAACTTGTGTCATTCCAGCAGATGTGGTAAAGCCTCTCCCCCCTTCCAACGTGGGAGCAGAACTCACCAGGAACGTGGGGCTGCTGAACGTGAGCTGGACCAAGCCTGTCTTTGCCAACAGGGATCTGACCTTCCAGATCCGCTGGGCAGGGAACAGGGAAGGGATTCCATGGCAGCTTTATGAAGTCCCAAACTCCACAGGCAGCTCAGCTGTGATAAAAGTTGAGCAGCTTTGTGTGGAATACGTGGTGCAGGTGCGGTGCAGGGAATTGGATGGATCTGGATTCTGGAGCGACTGGAGCAGAGCAGCCCAAACCCTCGTGCAGGACATCAGAGCTCCTTTGCACGGCCCTGAATTTTGGAGAATCATTTCTGAGGATCCAGCAAGGAAGCAGAGGAATGTTACACTTGTGTGGAAGCCCCTGATGGAGAATCACTCGTTGTGCAGCGTGAGCAGATACATCATAAAGCACCAGATCCCAGGAAACCCCTCCTGGGAGGAATACGTGGATCATGGCACCACCTGGTCCTTTCCATGGATTGAGCCAACACACACCATCACCATTTTAGCCATGAATTCTGTTGGAATTTCTGCAGTTAATTCTAATTTAACTCTATCCCAGCAAATGAGCACAGTGGATGCTGTGCAATCCCTGAGCGCTTACCTGGTGAACAGCACCTGTGTGGTTGTGGTTTGGACTCTGTCCCCCCACATCCCTGAGGTAACATCCTTTGTGATTGAGTGGAAGAACCTCAACAAAGAGGAGGAGATGAAATGGCTGCGAGTTCCTCCAAATCTCAGGAAATATTTTATTTATGATCACTTTATCCTGATTGAGAAGTACCAGTTCAGCCTGTACCCTGTGTTTGCTGGAGGAGTTGGCAAAGCCAGAGCCACGGATCAGTTTGCCAAA---GGTGGATTTGAAACTGGGAATAATGGCAGCCTCCACGTGGTTCTGCCAATTGTTTTTTCCACCTCAGTGTTGCTGCTGGGAGCGTTGCTGGTTTCACATCCAAGGATGAAGAAGCTGTTCTGGGAGGACGTTCCCAACCCCAAGAACTGCTCGTGGGCACAAGGAGTTAATTTCCAGCAGCCGGAAGCTCTGGAGAATCTCTTTGCCAAGCATCCCGAGCCAATGTCATTTGAGCCTCTTCTCCTGGAGGCAGAGATCGTGCTGGAAGACATCAGTGTCACCAAAGCCTTGGAAAAAGAAGAGCCACGGGAT---TTTTTAGGAATTGATTCCATGTTTCCAACCGAGTCGGAATGTGACTCCGCGTGCTCC---AGCCACTTCCAGGGCAGCAGCTTCTCCAGGAGCTCCCAGGAC---------------GGAGAAACCACGGCTCAGTGTGACCTCAAATATGCCACTGTCATCAGTGATTCCTGCCGACAGAAAACGAACCCAAGGAGTTGTTTTGAT---------------GAGTGTTTCCTAGCAGAAGATTCCGTAGTTTTCAGGGCCTTCTCCAGTGGTGCTTGGGAGGTGGGCAGTGGGGCGCTGGTGGCATTCCCTGGCTCCCCTGGCTGGCAGCCCAGCAGGCTG---ACTTCCTCAGAGGGATTCTCGGAGCCTTTG------GATGACGCTTTCCCAGGC------AGCGCTGAGCGGAGCCTCTATTACCTCGGGATAACATCCCTGCAAAAGGGAGAAAGGGACATTTTCCTGACAGAAAGTTCCAGGGGGATGTGTCAGCTCCAAAGCACGGATCTGCTCACGGACGGGGCGGTTCTCCAGCACATCCCAGCA------AATGTCAAGGAGTTTATCCACAGCAGCCTCAAGCCTAAA---ACTGTTCCCTATGTTCCACAGTTCCGGATGGCTGCATCCAAAGGGCAGGAGGCCACGGAGAAA
>LEPR_XM_008573983.1_Galeopterus_variegatus
ACTCCCTGGAGATTTAAGTTGTCTTGCATGCCACCAAATACAACTTATGACTACTTCTTGTCT---ACTGGAATCTCAAAGAACACTTCAAATTTGAATGAACATTATGAGGCAGTTGTTGAAGCTAGATTTAATTCAAGTGCTACCTCCCTTTCTAACTTACCCAATACAACTTTCCACTGTTGCTTTTGGAGAGAGCAAGATGAAAACTGTTCTGTACATGTAGACAACACTGAAGGGAAGACACTTGTTTCAACAGTAAATTCTTTAGTTTTCCAACAAATAGGCAATAATTTAAATAAGACTTCAGATCAGGAGGAAGAACTGGCAAATTTAACAAGTGAGACCTCCACGGAAGAGAAAATCCATTATGGTGGTTACTGTAGAAAAGTCTTTATCTGTAAAAAAGTGCCTGAAATGTTAGAAGATTCTCCTCTGGTCCCCAAGAAAGGCAGTTTCCAGATTGCTCATTGCAACTGCAGTGTTCATGAGTGTTGTGAATGTCATGTGCCTGTGCCAACTGCCAAACTCAACAACACTCTTCTTATGTATTTGAAAATCACATCTGGTGGAGTAATTTTTCAGTCACCACTAATGTCGGTTCAGCCCATAAATGTCGTGAAACCTGATCCACCATTAGGTTTACATATGGAGATCACAGATGATGGTAACTTAAACATTTCTTGGTCCAGCCCAACATTGGTACCGTTTCAACTTCAATATCAAGTGAAATATTCAGAGAATTTTACAGGAATTATGAGAGAAGCTGATGAGATTGTCTCATCTACATCCCTGCTAGTAGACAGTGTGCTTCCTGGGTCTTCTTATGAGGTTCAGGTGAGGAGCAAGAGACTGGATGGACCGGGAATCTGGAGCGACTGGAGTAGCCCTCATATCTTTATCACACAAGATGTCATATACTTTCCACCTAAAATTCTGACAAGTGTTGGGTCTAACGTTTCTTTTCATTGCATCTATAAAAATGAAAACAAGACTGTTTCCTCAAAAAATATCGTTTGGTGGATGAATTTAGCTGAGAAAATTCCTGAAAGCCAGTACGATGTTGTGAGTGACCATGTTAGCAAAGTTACTTTTTCCAATTTGAATGCAACTAAACCGCGAGGAAAGTTCACCTATGATGCAGTGTACTGCTGCAGTGAACATGAGTGCCATCATCGCTATGCAGAATTATATGTGATTGATACCAATATCAATATATCATGTGAAACTGATGGGTACTTAGCTAAAATGACTTGCAGATGGTCAGCCAGTCCAGTCCAATCACTTGTGGGAAGTACTTTGCAGTTGATGTATTATAGGAGCAGACTTTACTGTTTTGATATTCCATCTGCTCATCCCCTGTCTGAACCCAAAGATTGCCATTTGCAGAAGGATGGTTTTTATGAATGCATTTTTCAGCCAATCTTTCTATTATCTGGCTATACAATGTGGATTAGAATCAATCACCCTTTAGGTTCACTTGACTCTACACCAACATGTGTCCTTCCTGATTCTGTGGTGAAACCACTGCCTCCATCCAGTGTGAAAGCAGAAATTACTGTAAACATTGGATTATTAAAAGTATCGTGGGAAAAGCCAGCCTTTCCAGAGAGTAATCTTCAGTTCCAGATTCGCTATGGCTTAAGCAGAAAAGAAGTACAGTGGAAGATCTATGAAGTGTATGATGCAGAATCAAAAACTGCCAGTCTCCCGGTGCCAGACCTGTGTGCAGTCTATGCTGTTCAGGTGCGCTGTAAGAGGCTAGATGGACTGGGATATTGGAGTGATTGGAGCAGTCCAGCCTACACAGTTGTCATGGATATAAAAGTTCCTATGAGAGGACCTGAATTTTGGAGAATAATTAATGGAGATATTACTAAAAAAGAGAAAAATGTCACCTTACTTTGGAAGCCACTGATGAAAAATGAGTCATTGTGCAGTGTGAGGAGCTATGTGGTAAACCATCATACTGCCCGCAATGGAACAAGGTCAGAAGATGTGGGAAATAACACCACGTTCACTTTCTTGTGGACAGAGCAAGCACATACCGTCACGGTTCTGGCTATCAATTCAATTGGTGCTTCTTTTGTAAATTTTAATTTAACATTCTCATGGCCTATGAGCAAAGTAAATATTGTGCAGTCACTCAGTGCTTATCATTTAAACAGCAGTTGTGTGATTCTTTCCTGGATACTGTCACCCAGTGATTACAATCTAATGTATTTTATCATCGAATGGAAAAATCTTAATGAAGATGATGAAATTAAATGGCTTAGAATCCCTTCATCTGTTAAGAAGTATTATATCCATGATTATTTTATCCCCATTGAGAAGTATCAGTTCAGTCTTTACCCGATATTTACTGAAGGAGTGGGAAAACCGAAGATAATTAATAGTTTCACTCAAGATGATATTGAGAAACACCAGAATGATGCAGGTCTATATATAATTGTGCCGATAATTATTTCCTCTTCTATCTTATTGCTTGGAACATTGTTAATATCGCACCAAAGAATGAAAAAACTATTTTGGGAAGATGTTCCAAACCCCAAGAATTGTTCCTGGGCACAAGGACTTAATTTTAAGAAGCCAGAAACGTTTGAGCATCTTTTTATCAAGCATACAGAATCAGTGACCTTTGGTCCTCTTCTGTTGGAGCCTGAAATCATTTCAGAAGATATCAGTTTTGATACACCATGGAAAAGTAAAGACGAGATGGTGCCAGCAACTATGGTCTCTCTGCTTTTGACAGCTGATCTTGGAGAGGGTTCTATCCGTATTAGTGACCAATGTGACAGTGCTAGCTTCTCCAAGGCTGAGAGCACCGAGGTAACCTGTGAGGACGAAAACTGGAGACAACCCTCAGTTAAATATGCCACGCTGATTGGCAACTCCAAAGCAAGTGAAACTGATGAAGAGCAAGGGCTTATGAATAGTTCAGTCGGCAAGTGCTTCTCTTGTCAAAATTCTCCATTGAAGAATTCTTTCCTGAATAGCTCATGGAAGATAGAGACCCGGGCGTTTTTTATATTATCAGACCAGCATCCCAGCATAATTTCACCACACCTTTCATTCTCAGAAGGATTGGACAAACTTTTGATATTGAAGGGAAATTTCCCTGAAGAAAATAATGATCAAAAGTCTGTCTATTATTCAGGGGTAACTTCAATCAAAAAAAGAGAGAGTGCTGTGTTTTTGACTGATGCATCACGAGTGTTGTGCCCGTTCCCAGCCCGCTGTTTATTCACTGACATCAGGATCCTCCAGGACAGTTGCTCACACTTTGCAGAAAATAATTTCAATTTAGGATCTTCTGGTAAGAAGACTTTTGTATCTTACATGCCTCAGTTTCAAACTTGTTCCACTCAGACCCATAAGATAATGGAAAAC
>LEPR_XM_008333325.1_Cynoglossus_semilaevis
------------------ACCGCAGCAATGGTTTCCTTTCCTATGTTGATGATACTGGGGCACATTTTCCTGGCAACCAACGGTGTGTGGTGTTTGGAGCTACGGGACGGTGTCTCTCTCCAGGCAGGTGTCGTCAATCTACCGTGGAAGGATGAGGTGTGCGACTCA------------------CTGACAGGAGGCGGCGATCTCAAGACAAACAGCACTGAGTCCAACCTCCTACACTGCAGCATCAGGAGCACAAACACATCACTTCCCGTGAAGCCCTCAGGCTCGTTCAATACAGGCATCTGTCTGGACATACTGAGCTGGGAAAAATTGACATGT---------GAGCTGACGTCCAACGGCCCGACGTCAACCAGCAGGGAGGCAGGTCGTATGGCCAGCCTGCAGCGTGTGCAGAACGGGGGA------------TCACAGGCTAGTGTGTCTCATAAACCTGTTGTTTGTGAAGATTATGATTCCATTATTTGTTCTGTTGTTCTGGACTCCACACCGACCTTCATCTCCGTGGAAGTCGTCAGCATCTCCGAC---------------AACATCAGCCCGGTTTACCTGAGAATACCTGCACAACCTGGGAAACCCAGTCCTCCTGTCAACCTGTCACATGTCCAGACCATCCAACCAGAACTGATTTTAATGTGGAATGATGCAGAGCCTGCTACTGACCTGATGAGATACGAGGTCCGATACTCTTTCAACAGAACACACGACTGGCAGGTGGTGTCTGTTCGTGGGCAGCGA---------AGAGTGTCTCTGGATCTGCAGCACAACTACACAACCCAGGTCCGACGCTCCCGTCTGGGAGAGTCT---TCACTGTGGAGCGACTGGAGTGAGAGC---TACTATATTTACATAAAGGTGAGCTACATCCCAGAAATAGGGTTGACACGACCAGGAGAGAACATAACAGTCTATTGTGTGTTTAACGATCCCAGC------ATCGATGCCAGCATGGCTGTGTGGACGCTGAACATGAACCAGCAGCTTCCTCAGAGCCAGTACCACGCAGTTAACCGATGGGTCAGTCAAATCACACTTCAACCTTCACAGTCCCGT------------------ATGTACGACCTATTGCAGTGCACACAGGAATGGAGCCTCCCCTGCAGC------AAGATCTACATACAGGGATCTTCCATTGATATAAACTGTGTTACCAGTGGTGGTATTGACGCAATGGAATGCAGATGGAATTGCAAACAGTGGCGCAAAACTGAATTTCAATACAGGTGGGCTTATCTGTCATGCAAGGAAATGGAGGAGATGGACAGAGCGGGTGAGAACGTGGGGGAAACGGGGCCTCCCTGTCTTCAGGTCACGTCCCAGGAGAACATGTGCACCATTCAAACTCTGAGGATGAGC---TGCTACAAGATGTGGCTGGAGATGCCTTCTGAATCTGGACCCATTAGCTCCAAACCCATCTACCTGTCTCCCTTAGATCATGTGAAACCGCAACCACCAACGAATGTGAAGGCAGTGAGCCTGGCCAGG---GGGGTCCTGAGTGTCACCTGGGAATGTCCGTTGTTGCCGGTCGAGGGGCTCCAGTGTCAGTTTCAGTACTCACCGTCCGCAGTGAGAGCTCAGCCGGAGTGGAAGGTTCAGAGTCCGGTTCGGGATCCATGGTCAGAGGTAGTCGTGCCTCACATGTGCCGGGTGTATGTGGTGCAGGTTCGATGCATGCCCGCCAACGGCAGCGGCTACTGGAGTGAGTGGAGTGAAACTGTCTACTCTACACCCCAGAACAGCAGAGCTCCTGAGAGAGGTCCAGACTTCTGGAGAGTTCTTCAAGATGATCCAAACACAAACCAGACTAACGTCACACTCCTGTTTGAGGATCTCCCCACATCCAGACACTCTTACTGTGTGGATGGGTTTAAAATTCACCACCAGACTTCAACTGGTCCTGTCATCAGTAGGTCAGTGGAGCTGGTGTCCTCCTACAGCTTTGAGTGGAACCAGGAGGTCCAGACTGTGACTGTCGAGGCCTACAACAGTCTGGGCAGCTCCACCAACAACATCAACATGACACTGGAA---AAACCGCCCAAACGCCACTGTGTGCAGAACTTCCATGTGTTGGTTGTCAACAGCACCTGTGTCTCTCTGTCCTGGAGCCTGCTGGAAAACAGCTCTGTGCCTCTCTTCATGGTGGTCCAGTGGTTTCCACACTGGCAGCACCATCAC------TGGGCCAGACCTCCCTACACTGCCGGTCCTGTCTATCTGACAGGTGAATTCTTTGGCTCCGAGGAATACGGCTTCTACTTGTACCCAGTGTTTGCACATGGAGAAGGAGAACCTGTGTACACCTTAGCAGCCCCC---------------------AGAGGAGACCCTGCAGCCTTCATGATGGTGTTGCTGGTCTCCTTTCTCTCAGTCATCCTGGTGGTCATTCTGATCCTCTCCAAAAACCAAATGAAAAGATTTGTGTGGAAAGATGTACCCGACCCCAACAAGAGTTCCTGGGCCAAAGGAAAGGACTTCAAACAGGCTGGT---TTTCAGCATCTCTTTCAA---ACTCCAGAAGGCCTACCTGCCTGGCCGCTGCTGCTGCCCTCAGAGAACATATCCCACGTGGTCATCGTGGACAAACCTGACCTC------------------------------------TGCACTCTCACCAGAGCCATTTCCCTTCCTCCTGACCACAGTGGGGAAGCTCCTCCGTTAGATCATCTGAACACCTCAACAATGTCATTACCGAGGATAGATGATGAGAACTCTGCACAGTCTTCAGTCACATATTCCACTGTGATGCCTCCTGAC------CATTGCCACTACAGGGAGGGGAGTGGCAGCAGCTCCAGCGATGAAGGCAATTTCTCTGCTAACAACTCCGACATCTCAGAATCCATCCCATGTGGCCTGCAGGAGCTGGGCAGC---------TGCCAGGGAGGAGAGGTGGACGACCCTCGACGTTCCTGCTCCTACAACTCTGTGGAGGAACTTTCTGAAACATCGGAGCAGGAAGATGAAGGTGAAGCAGGAAGAGAG------AAGGACTTGTACTATCTCAAAGTGGAGTATCCAGAGGAGGAAGAGGAGGAGGATGAAGAGGGGGAGAGGGAGGACAGAGAAGGTGCTGCG---AAATTAAAAGTACACAAAAATATACTTTTGAACAGAAGTGACTGTTGCGTGGAGGCCGAGGACCCCGGCACA------------------CCGGTGTCACTGCTGTACCTCCCTCAGTTCAGAACTGCTCCA---TGTGTGAGGCAACTGTCAGAGAGC
>LEPR_XM_008296218.1_Stegastes_partitus
---------------ACCACAGCTACAATGGTTCGGTCTGTAGTGCTGACAGTCCTGATGCATGTTTTCCTGGTGCCCCATGGTGTTCAGAGTTTGAAGCCTGAGGATGGAGCCTCGCTTCGCTCAGGTGCCCTGAGCCTCCCGTGGCAGGATGAACTGTGCGAATCATCTTCAGCCCACCGCGGTGTGGAGGGAGGCAACGCATCGGAGACTAACCGCTCTGAATCAAACCTCCCACACCGTCCCCGCTGCAACAGGGGCTTGACAACCGAATTGCGTCCCGAT---GAGCCCTCTGGTGGAACCTGTGTGAACATACTGAACTGGGGAAAATTGACATGT---------GATCTTCAGTCTCACGTCCAACAATCCGGCACGATGGGTGTTGGTCTTATGGCGAGCTTACAGCGCCTGCCTCAGAAAACGGACACAGAACTGAACCCT------GCATCTGATAATCCCGTTGTTTGTGAAGCGGAGGATTCCTTCATGTGCTCCGTCGCTCTTGAACCT---ACAAGTTTTGTCACAGTGGTTACCGTCAGCATCTCAGAC---------------GCCGTGGCTCCGGTACTGCTCAGAATTCCTGCCCGACCAGTGAAACCGAGTCCTCCAGCCAACCTGTCACATTTCCAGAACATTGAAGCACAACTGATTGTACAGTGGGACGACCCGACATTCGATGTCGGCCCGCTGAGATACGAGGTCCGATATTCCTCCAACACCACTCACAGTTGGCAGGTGTTGCCTACACCTGGAGAACCC---------CGGCTGTCTCTGGATCTGAAGCCCAACTACAGCATCCAGGTTCGCTGCTCCGGTCTGCAAGAGCCT---CCGCTGTGGAGCGAGTGGAGTGAATCT---TACCACATTTACCTGGACGTGAGTTACATTCCAGAGAAAGTGGTGGCGCGACGGGGCGAGAACGTAACAGTGTACTGCGTGTTCAACGACCACAGC------ATCAACGCCAGCACGGCCGTGTGGATTGCCAACTTCCAGCAGCCGCTTCATCACAGCCAGTACCACCCAGTCAACCAGTGGGTCAGCCAGATAACAGTGCGTCCGTCGGAGACTCAC------------------ATGTACGACCTGCTGAGGTGTACGAAGGAGTGGAGCCTCCCTTACAGC------CAGATCTATGTGGAAGGAGCTTTGATTGATATAACGTGCAGAACCAACGGAGACATTGATGCCATGCACTGCAGCTGGACGGACACACAGTTGACCAAACTCGTATTTCGATCCAGCTGGGCTGACCTGCCCTGCGACGTGATGGAGGAGAGGGAGAGGGCGGGGGAGAAAGTGGGGGAGATGGGGCCTGCTTGCAGT---------TCCTCCCAGAAAATGTGCACCATCCAGCCTCTGAGGATGAAC---TGCTACAAACTGTGGCTGGAGGAAGCTTCGCAGCTCGGCCCTGTCAGGTCCAAACCCGTCTACTTGTCTCCTATAGATCACGTGAAACCTCACACACCCACTAATGTAAAGGCAGTGAGCCAGAGAAGT---GGGCTTCTGACGGTCACTTGGGACCCCCCGTTGCTGCCGGTCGAAGGTCTCCAGTGTGAGTTTCGTTACTCACCATCCACTGTGAGAACTCAGCCGGACTGGAAGGTCCAGAGTTCAGTGCGGGTTCCGTGGGCCGAGGTTGTGGTACCGGGCATGTGTCGGGTGTACGAGGTTCAGGTGCACTGCATGCACACCAACGGCACCGGATACTGGAGCGAATGGAGTGACTCCGTCTACTCCACACCGCACAACAGCAGAGCTCCTGAGCATGGCCCTGATTTCTGGAGAATCCATCAAGATGATCCACACAGTCGCCGGACTAATGTCACTCTGCTGTTTAAGCATTTCCCCGTATCTGGGAACTCCTACTGTGTGGATGAATATATAGTCCATCGGCAGACCTCAAGCGGTGCTGTGATCAGTAAGCGGATCGAGCTGGTGTCCTCCTACAGCTTCGAGTGGAACCAGGAGCCGGAGACTGTGACCGTGGAAGCCTCCAACAGTCTGGGGAGCTCCATGAACAACATAAATATGACGCTGGAG---AGACAACCTAAACGCCAGTGTGTGCGTTCGTTCCACGCGCTGATCATCAACAGCACCTGTGTGTCTCTGTCATGGAGCCTGTTGGACGACGCCTCTGTGCCTCAGTTCATGGTGGTCCAGTGGTCGCCTCAG---------------------TGGGCCAGACTGCCCTACACCGACCACCCCGTCTATCTGACAGATCATGTCTTTGGTTCTGAGAAGACCAGCTTTTCCCTGTACCCTGTGTTTGCTGAGGGAGAAGGGGAGCCAGTGCTCACTTTAGCCTCC------------------------AGAGGAGACCCTGCAGCCTACATGATGCTGATGATCATCTCCTTCCTTTCCATCGTCCTGTTTGTCACACTGATCCTCTCCCAAAACCAGATGAAAAAGTTTGTGTGGAAAGATGTTCCCAACCCGAACAAGTGCTCATGGGCTAAAGGACTGGACTTTAAAAAGGCAGACACCTTTGACCACCTGTTCCAG---ACTCCAGAGGGTCTGCCAGCCTGGCCGCTGCTGCTGCCCTCTGAGAACATCTCCAAGGTCATCATAGTGGACAAAGCTCTGACT---------------------ATCCAAACCTCGCTTATGTCTCTGACTCCTGCTACCTCACTTCCTCCAGGGTTTGACTCAGCTCCTTCTTCAGGCATTAATCTGGATAATTTAATCACTTCAAGCTCAGAAATAGATGACGAGAGCTCTGCCCAGTCCTCGGTTACATACGCCACCGTGCTGATCTCTGACCCCATTCATCTCCATTACAAGGACGGAGGAGGCAGCAGCTCCAGTGACGAGGGGAACTTCTCTGCCAACAACTCTGACATTTCTGGATCTTTCACCGGTGGCTTGTGGGAGCTGGACAGC---------TGCCGCGGCGGGGATATGGACGACCCAAGACGCTCCCGCTCCTACAACTCTGTGGAGGAACTGTCCGAGACATCAGAGCAAGAAGACGAAGGGGAGGTGAGACAAGAG------AAGGACTTGTGTTATTTAGGAATGGAGTACCCAGCAGAG------------GATGAGAAGAGTGAGGACGACGAGGAGCAGACAGAGACA---AAGACTGAGCTTCTTAAAGGTGTTGTTTGGAACAACGAGGGCTGCTCCGTGGAGCCGGAGGACTCGAGCGAG---------CTGCTGTCAGCGTCGTCCCCACTGTACCTGCCTCAGTTCAGAACTGCTGCG---CGTACGAGGCAATTCTCAGCTCAG
>LEPR_XM_008139398.1_Eptesicus_fuscus
ACTCCTTGGAGATTTAAGCTGTTTTGCATGCCACCAAAC---ACAACTTATGACTTTCTCTTGCCTGCTGGAATCTCAAAGAACACTTCAAATTTGAATGGATATTATGAGCCACTTTTAGAAGCTAAATTTAATTCAAGTGGTGCCTACTATTCTAACTTATCCAAAACAACTTTCCACTGTTGCATTTGGAGTGAGGAAAATGAAAACTGCTCTGTACAGGCAGACAACATTGAAGGGAAGGCATTCATTTCACCAGTAAATTCTTCAGTTTTTCAACAAATAGGTACAAACTGGAACATACAGTGCTGGATGAAAGAGAACTTGGAATTATTCATCTGTTATATAGAGCCATTATTTAAGAATTCTTTCAAGAATTATGACCTTAAGGTCCATCTTTTATATGTTCTGCCTGAAGTGTTAGAAGAATCACCACTGGTCCCCCAGAAAGGCAGTTTCCAGCTTGTTCAGTGCAACTGCAGTGCTCACAAATGTTGTGAATGCCATGTGTCTGTGCCAGCAGCCAAACTCAACTGCACTCTCTCTATGTATTTAAAAATCACATCTGGGGGAGTGGTTTTTCAGTCACCTTTAATGTCCGTTCAACTCATCACTATCGTGAAGCCCGATCCACCATTAGGTTTGCATATGGAAATCACAGACAGTGGTGATTTAAAGATTTCTTGGTCCAGTTCAACATTGGTACCATTTCAACTTCAATATCAAGTGAAATATTCAGAGAATTCT---ACAAGTAGGAGAGAAGCTGATGAGATCGTCTCAGCCACATCTCTGCTAGTAGACGGTGTGCTTCCTGGGTCTTCGTATGAGGTTCAGGTGAGGGGCAAGAGGCAGGATGGCCCAGGCATCTGGAGTGACTGGAGCACCCCTCTTATTTTTACCACACAAGATGTCATATACTTTCCACCTAAAATTCTGACAAGTGTTGGGTCTAATGTTTCTTTTCACTGCATCTACAAAAATGAAAACAAGATTGTTTCTTCAAAAAATATTGTTTGGTGGATGAATTTAGCTGAGAAAATTCCTGAAACCCAGTATAACATTGTGGGGGACCATGTTAGCAAAGTTACTCTTCCCAGTTTGAGTGCAACCAGACCGCGAGGCAAGTTCACCTACGATGCCGTGTACTGCTGCAACGAGTATGAGTGCCACCATCGCTATGCTGAATTGTATGTGGTTGATGTCAATATCAATATATTATGCGAAACTGATGGGTACTTAACTAAAATGACTTGCAGATGGTCAACTAATGCAATCCAATCACTCGCGGGGAGTACTTTGCAATTGAGGTATCATAGGAGAAGCCTTTATTGTTCTGATGTTCCATCTATTCATTCCACCTCTGAACCCAAAGATTGCCATTTGCAGAGAGATGGTTTTTATGAATGCATATTTCAGCCAATCTTTCTATTGTCCGGCTACACAATGTGGATAAGGATCAATCATTCTCTGGGATCATTGGATTCTCCTCCAACATGTGTTGTTCCTGATTCCATCGTGAAACCATTGCCTCCATCCAGTGTGAAAGCAGAAATTACTGCAAAAGTTGGATTGTTGAACATATCTTGGAAAAAGCCAATGTTTCCAGAGAATGATCTTCAGTTCCAGATTCGTTATGGCTTAAATGGAAAAGAAATACAGTGGAAGATGTATGAGGTATATGATGCAAAATCAAAATCTGTCAGTCTCCCGGTGCCAGATCTGTGTGCAGTCTACGCTGCTCAGGTGCGCTGTAAGAGGCTGGATGGACTGGGATATTGGAGTAATTGGAGTATTCCAGCCTACACAGTGGTCACGGATATAAAAGTTCCTGTCAGAGGACCTGAATTTTGGAGAATAATTCACGAAGACAGTACAAAAAAGGAAAGAAATGTCACTTTACTTTGGAAACCCCTGATGAAAAATGATGCATTGTGCCACGTGAGAAGATATGTAGTAAAGCATCACACTGCCGGCAATGGAACATGGTCAGAAGATGTGGGCAATGACACCAAATTCACTTTCCAATGGACAGAGCAAACACATACTGTGACAGTTCTGGCCGTCAATTCGATTGGTGCCTCTTTTGCAAATTTTAATTTAACGCTTTCATGGCCCATGAGCAAAGTAAATATCGTGCAGTCACTCAATGCTTATCCTTTAAATAGTAGTTGTGTGATTCTTTCCTGGATGCTATCACTTAGTGATTACAATCTGATATATTTTATTCTTGAGTGGAAAATTCTTAATGAAAACAATGAAATTAAATGGCGTAGAATCCCTTCGTCTGTTAAGAGGTATTATATCCATGATCATTTTATCCCAATTGAGAAGTATCAATTCAGTCTTTACCCAATATTTATGGAAGGAGTGGGGAAACCAAAGATAATTAATAGTTTTACCCAAGATGATATTGAAAAACACCAGACTGATGCAGGTCTATATGTAATTGTGCCAATAATTATTTCTTCATTAACCTTGTTGCTTGGAGCATTGCTAATATTACATCAAAGAATGAAGAAGCTGTTTTGGGATGATGTTCCAAACCCCAAGAATTGTTCCTGGGCACAAGGACTTAATTTTCAAAAGCCAGAAACGTTTGAGCATCTTTTTATCAAGCATACAGAATCAGTGACATTTGGTCCTCTTCTTTTGGAGCCTGAAACCATTTCAGAAGATATCAGTGTTGATACACCGTGGAAAAATAAAGATGAGAAGGTGCAAACTGCTTTGGTTCCTCTACTTTTGACAACTGATCTTGAAAAGGGTTCCATTTGTGTTAATGACCAATGCAATAGTGCTAGCTTCTCTGAGGCGGGCAGCACCAAAATAACCTGTGAGGATGAAGGCAGGAGACAATCCTCTGTTAAATATGCCACCCTGCTCTGCAACTCTAAGTCAAGTGCAACTGATGATGAGCAAGGGCTTATCAATAGCTCAGTCAGCAAATGCTTCTCTAGCAAAAATTCTCCAACAAAGGATTCTTTATCTACTAGCCCTTGGGAGATAGAAACACAGGCATTTTTTATGTTATCAGATCAGCACCCCAATATAATTTCACCACACCTTACATTCTCCGAAGAATTGGATAAACTTTTGAACCTTGAAGGAAATTTCTCTGAAGAACATAATGATGAAAAGTCTGTCTACTATTTAGGGGTCACCTCAATGAAAAAA---GAGAGTAGTGTGTTTCTGACAGATGAGTCAGGGGTGTTGTGTCCATTCCCAGCCCACTGTTTATTCACTGACATCAGAATCCTCCAGGACAGCTGCTCACACCTTGTAGAAAACAATTTCAACTTAGGAACTTCTGGTCAGAAGACTTTTGTGTCTTACATGCCTCAATTTCAGACTTGTTCCATTCAGACTCAGAAGATCATGGAAAAC
>LEPR_XM_007978429.1_Chlorocebus_sabaeus
ACTCCTTGGAGATTTAAGTTGTCTTGCATGCCACCAAATTCAACCTATGACTACTTCCTTTTGCCTGCTGGACTCTCAAAGAATACTTCAAATTTCAATGGACATTATGAGACAGCTGTTGAG------TTTAATTCAAGTGATACTCACTTTTCTAACTTATCCAAAACAACTTTCCACTGTTGCTTTCGGAGTGAGCAAGATAGAAACTGCTCCTTGTGTGCAGACAACATTGAAGGAAAGACATTTGTTTCAACAGTAAATTCTTCAGTTTTTCAACAAATGGGTGCAAACTGGAACATACAGTGCTGGCTAAAAGGAGACTTGAAATTATTCATCTGTTATGTGGAGTCATTATTTAAGAATCCATTCAAGAATTACAAACATAAGGTCCATCTTTTATATGTTCTGCCGGAAGTGTTAGAAGATTCACCTCTGGTTCCCCAAAAAGGCAGTTTTCAGATGGTTCATTGCAATTGCAGTGTTCATGAACGTTGTGAATGTCTTGTGCCTGTGCCAACAGCCAAACTCAACAACACTCTCCTTATGTGTTTGAAAATCACATCTGGTGGAGTAATTTTCCAGTCACCTCTAATGTCAGTTCAGCCCATAAATATGGTGAAGCCTGATCCACCATTAGGTTTGCGTATGGAAATCACCGATGACGGTAATTTAAAGATTTCTTGGTCCAGCCCACCATTGGTATCATTTCCACTTCAATATGAAGTGAAATATTCAGAGAATTCTACAACAGTTATCAGAGAAGCTGACAAGATTGTCGCAGCTACATCCCTGCTGGTAGATGGTATACTTCCTGGGTCTTCATATGAGGTTCAGGTGAGGGGCAAGAGACTGGATGGCCCAGGAATCTGGAGTGACTGGAGTACTCCTCATGTCTTTACCACACAAGATGTCATATACTTTCCACCTAAAATTCTGACAAGTGTTGGATCTAATGTTTCTTTTCACTGCATCTATAAGAATGAAAACAAGATTGTTTCCTCGAAAAAGATTGTTTGGTGGATGAATTTAGCTGAGAAAATCCCTCAAAGCCAGTATGATGTTGTGAGTGATCACGTTAGCAAAGTTACTTTTTTCAATCTGAATGAAACCAAACCTCGAGGAAAGTTTACCTATGATGCAGTGTACTGCTGCAATGAACATGAATGCCATCATCGCTATGCTGAATTATATGTGATTGATGTCAATATCAATATCTCATGTGAAACTGATGGGTACTTAACTAAAATGACTTGCAGATGGTCAACCAATACAATCCAGTCACTTGCGGGAAGCACTTTGCAATTGTGGTATCGTAGGAGCAGCCTTTACTGTTTTGATATTCCATCTGTTCATCGCATATCTAAGCCTAAAGATTGCTATTTGCAGAGCGATGGTTTTTATGAATGCGTTTTCCAGCCAATCTTTCTATTATCTGGCTATACAATGTGGATTAGGATCAATCACCCTCTAGGTTCACTTGACTCTACACCAACATGTGTCATTCCTGATTCTGTGGTGAAGCCACTGCCTCCATCCAGTGTGAAAGCAGAAATTATTAAAAACATTGGATTATTGAAAATATCTTGGGAAAAGCCAGTCTTTCCAGAGAATAACCTTCAATTCCAGATTCGCTATGGTTTGAGTGGAAAAGAAATACAATGGAAGATGTATGACGTTTATGATGCAAAATCAAAATCTGTCAGTCTCCCAGTTCCAGACTTCTGTGCAGTTTATGCTGTTCAGGTGCGCTGTAAGAGGTCAGATGGATTGGGACTTTGGAGTAATTGGAGCAATCCAGCCTACACAGTTGTCATGGATATAAAAGTTCCTATGAGAGGACCTGAGTTTTGGAGAATAATTAATGGAGATACTATGAAAAAGGAGAGAAATGTGACTTTACTTTGGAAGCCCCTGATGAAAAATGACTCATTGTGCAGTGTTCAGAGATATGTGATAAACCATCATACTTCCTGCAATGGAACATGGTCAGAAGATGTGGGAAATCACACTAAATTCACTTTCCTGTGGACAGAGCAAGCACACACTGTTACGGTTCTGGCCATCAATTCAATTGGTGCTTCTGTTGCAAATTTTAATTTAACCTTTTCATGGCCTATGAGCAAAGTAAATATCGTGCAGTCACTCAGTGCTTATCCTTTAAACAGCAGTTGTGTGATTCTTTCCTGGATACTATCACCCAGTGATTACAAGCTAATGTATTTTATTGTTGAGTGGAAAAATCTTAATGAAGATGGAGAAATAAAATGGCTTAGAATCTCTTCATCTGTTAAGAAGTATTATATCCATGATCATTTTATCCCCATTGAGAAGTACCAGTTCAGTCTTTACCCAATATTTATGGAAGGAGTGGGAAAACCAAAGATAATTAATAGTTTCACTCAAGATAATACTGAAAAACACCAGAATGATGCAGGTTTATATGTGATTGTGCCAGTAATTATTTCCTCTTCCATCTTATTGCTTGGAACATTATTAATATCGCGCCAAAGAATGAAAAAGCTGTTTTGGGAAGATGTTCCGAACCCCAAGAATTGTTCCTGGGCGCAAGGACTTAATTTTCAGAAGCCAGAAACGTTTGAGCATCTTTTTATCAAGCATACAGCATCAGTGACATGTGGTCCTCTTCTTTTGGAGCCTGAAACAATTTCAGAAGATATCAGTGTTGATACATCATGGAAAAATAAAGATGAGATGGTGCCAACAACTGTGGTCTCTCTACTTTCAACAACAGATCTTGAAAAGGGTTCTGTTTGTATTAGTGACCAGTTCAACAGTGTTAACTTCTCTGAGGCTGAGGGTACCGAGGTAACCTGTGAGGATGAAAGCCAGAGACAACCCTTTGTTAAATATGCCACGCTGATCAGCAACTCTAAACCAAGTGAAACTGATGAAGAACAAGGGCTTATAAATAGTTCAGTTACCAAGTGCTTCTCTAGCAAAAATTCTCCATTGAAGGATTCTTTCTCTAATAGCTCATGGGAGATAGAGGCCCAGGCATTTTTTATATTATCAGATCAGCGTCCCAACATAATTTTACCACACCTCACATTCTCAGAAGGATTGGATGAACTTTTGAGACTGGAGGGAAATTTCCCTGAAGAAAATAATGATGAAAAGTCTATTTATTATTTAGGGGTCACCTCAATCAAAAAGAGAGAGAGTGGTGTGCTTTTGACTGACAAGTCAAGGGTATTGTGCCCATTCCCAGCCCCCTGTTTATTCACGGACATCAGAGTTCTCCAGGACAGTTGCCCACACTTTGTAGAAAATAATTTCAACTTAGGAACTTCTAGTAAGAAGACTTTTGCATCTTACATGCCTCAATTCCAAACTTGTTCTACTCAGACTCATAAGATCATGGAAAAC
>LEPR_XM_007959390.1_Orycteropus_afer_afer
ACTCCCTGGAGATTTAAGTTGTCTTGCATGCCACCAAAC---ACAACCTATGGCTTCCTCTTGCCTGGA---ATGTCAAAGAACACTTCAAGTTTGAATGGAAATTATGAGGCAGTTGTTGAAGCTAAATATAATTTAAGTGCTACCTACTTTTCTAACTTGTCCAAAACAACTTTCCGCTGTTGTTTTTGGAGTGAGCAAGATAAAAACTGCTCTATACATGCAGAT---------GGGAAGACATTTATGTCAAGAGTAAATTCTTTAGTTTTTCAACAAATAGGT---AATTGGGAGCTCTGGTGTTGGAAGCAAAGAGATTTGGAAAATTTTGTTTGTTTTTTTAAACCT------ACCCAACAATTACATGCATATGTTAATGTTTTGCTCTTATCTTATTATAGGTCTGAAGTATTAGAT---TTATCTCTACCCCCCCAGAAAGACAGTTTTAAGATTGTTCAGTGCAACTGCAGTCTTCATGAATGTTGTGAATGTTATGTCCCTGTGTCAACATCCAAACTCAACTATACTTATCTTATGTTTTTGGAAATCACATCTGGTGGAGTAATTTTTCAGTCACCTGTAATGTCAGTTCAGCCCATAAATATAGTGAAGCCTGATCCACCATTAGGTTTGCATATGGAAATCACAGACAATGGTAACTTAAAGATATCTTGGTCCAGCCCAACATCAGTACCATTTCAACTTAAATATCAAGTGAAATATACAGAGAATTCTACAACAAATGTGAAAGAAGCTGTTGAAATGGTCTCAGCTACATCCCTGCTAGCAGACAGTGTACTTCCTGGGTGTTCATATAAGGTTCAGGTGCGAGGTGGAAGACTGGATGGCCCAGGAATCTGGAGTGACTGGAGCACCCCTTATATCTTTACCACACAAGATGTCATATACTTGCCACCTAAAATTCTGACAAGTGTTGGATCTAATGTTTCTTTTCATTGCATTTATAAAAATGAAAACAAGATTGTTTCTGCCAAAAAGATCGTTTGGTGGATGAATTTGGCTGAGAAAATTCCTGAAAGCCAGTATAATATTGTGAATGACCATGTTAGCAAAGTTACTCTTCCCAATTTAAATGCAACCAAAACTCGAGGAAAATTCACCTATAATGCAGTGTACTGCTGCAACGAGCATGAGTGCCACCATCGCTATGCTGAGTTATATGTGATTGATGTCAATATCAATATATCATGTGAAACTGATGGGTACTTAACTAAAATGACTTGCAGATGGTCAACCAATCCAATCCAATCACTTGTGGGAAGTACTTTGCAGTTGAGGTATCATCGGAGCAGACTTTACTGTTCTGATTTCCCCAAAATTCATGCCATATCTGAACCCAAAGATTGCCATTTGCAGAGGGATGGTTTTTATGAATGCATATTTCAACCAATTTTTTTATTATCCGGCTATACAATGTGGATTAGGATCAATCACTCTTTAGGTTCACTTGACTCTCCACCAACATGTGTTGTTCCTGATTCCATGGTGAAACCTCAGCCTCCATCCAGTGTGAAAGCAGAAATTACTGTACACATTGGGATATTAAAAATATCTTGGGAAAAGCCAGTCTTTCCAGAGAATAATCTTCAGTTCCAGATTCGCTATGGCCTAAGTGGAAAAGAAGTACAATGGAAGGTTCCACTTTGCTCAAACACA------------------------------------------------------------------------------------------TGTACAACTTGGACTCCT------------------TGTCATTTTGCAGTTCCTATCAGAGGACCTGAATTTTGGGGAATAATTAATGAAGATACTACTAAAAAAGAGAGAAATGTCACCTTACTTTGGAAGCCTCTGACGAAAAATGAATCACTGTGCAGCGTGAGAAGATATGTGGTGAAACATCATACTTCCCTCAATGGAACGTGGTCAGAAGATATGGGAAGTCACACTAAATCAACTTTCTTATGGACAGAGCAAGCACATACTGTTATAATTCTGGCTGTAAATTCAATTGGTGCTTCTAATTTTGAATTTAAAATGAATTTCCTTTTCTTCTCCTCA---GTAAATATTGTGCAGTCACTCAGTGCTTATCCTTTAAACAGTAGTTGTGTGATTCTTTCCTGGAGGCTTTCACCCAGTGACTACAATCTAATGTATTTTATTATTGAGTGGAAAAATCTAAATGAAGACAATGAAATTAAATGGAATAGAATCCCTTCATCTGCTAAGAAGTATTATATACATGATTATTTCATCCCCATTGAGAAGTATCAATTCAGTCTTTACCCAGTATTTGTGGAAGGAGTAGGAAAACCGAAGATAATTAATAGTTTCACCCAAGATGATATCGAAAAACCCCAGAATGATGCAGGTCTATATGTAATTGTGCCAATAATTATTTCCGCTTCAATCTTACTGCTTGGAACATTGTTAATATCACACGACAGAATGAAGAAGCTGTTTTGGGAAGATGTTCCAAACCCCAAGAATTGTTCCTGGGCACAAGGACTTAATTTTCAGAAGCCAGAAACGTTTGAACACCTTTTTATCAAGCACGCAGAATCATTGACATTTGGTCCTCTTCTTTTGGAGCCTGAAACCATTTCAGAAGATATCAGTGTTGATGCATCAGGGAAAAATAAAGATGAGGTGGCGTCAACTACTATGGTCTCTCTACTTTTGACAACTGCCCTTGAAAAACGTTCTGTTTGTATTAGTGACCAGTGCCACAGTGCTAATTCCTCTGAGGCTGAGAGCACCAGGATGACCTGTGAGGATGAGAGCCAGAGACAGCCCTCTGTAAAATACGCCACACTTCTCAGCACCCCTAAATCAAGTGAAACTGATGAAGAGCAAGGGCTTATAAATAGTTCAGTCAGCAAGTGCTTCTCTAGCAAAAATTCTCTATTGAAGGACAATTCCTCTAGTAGCTCATGGGAGATGGAGACCCAGGCATTTTTTATATTATCAGATCAAAATCCCAATATAATTTCACCACACCTTACATTTTCAGAAGAATTTGATGCACTTTTCAAACTGGAAAGCAATTTCCCTGAAGAAAATAATGAAAAAAGGTCTGTCTATTATTTAGGGGTCACCTCACTCAAAAGAAGAGAGAGTGGGGTGTTTAAGACTGATGAGTCGAGATTGTTGTGCGCATTCCCAACCCACAGTTTGTTCACTGACATCAAGATTCTTCAAGACAGTTGTTCACACTTTATAGAAAATAACTTCAACTTAGGAACTTCTGTTAAGAAGACATTTGTTTCTTACATGCCTCAATTTCAGACTTGTTCAACTCAGACTCAGATGATAATGGAAAAT
>LEPR_XM_007550957.1_Poecilia_formosa
------------------ATCTACGTGGAAGGAGGATTCATCAGCATCACGTGTGTAACCAACGGTGACATTGACACTATGACCTGCAGATGGGAGAACAAAGAGTGGGAAATAGTCAAATTCCGGTCCAAGAGTGCCGAGATGTCATGTGACGAGATGGAGGAAAGGGTGGGTGGCGAGGACGTTGGTGAGATGGGACATGAATGCATCAAAACTACAGAGAAAGTCTGCACATTCCACCCTTTGAAGATGAATTGCTACCTGTGGCTTGAATTGCATACCCGC------CTAGGTGTCATCAGGTGCAAACCTGTTTATGTAAAACCTCACCCTCCCACT---------GATGTGACGGCAGTGAGCCGGAGCGGAGGGATCCTGAGGGTAACTTGGAAACAGTCTCTGCCGGTCGAACTGCAGTGT---------------CAGTTTCGGTACTTACTCGACGTTTTAGAGAAATGGAAGTTTGAGAAGCCTGTGTGGGTTCCCTGGGCCGAGGTTGAGGTACCAGACATGTGCCAGATCTACGTGGTTCAAGTACGCTGC---------------ATGCACAGTGGGATCGGATACTGGAGTGAATGGAGTGAGTCTGTCCACTCCACCGCTCAAAACAGCAGAGCTCCTGAACGTGGGCCTGATTTCTGGAGAATACGTCAAGATGACCCAAGAAACCAGTCCAACATCACTCTGCTGTTTGAGTCTTTCTCAGCAAATTACTGTGTGGGATTTATTGTCCAGCACCAGGCATCGAATGGATCTGTGCTGAGGAGGCAGATCGATATGGTGTCCGAGTGGAATCAGGAGCTCCACATTGTGACTGTGGAAGCCTACAATAGTCTGGGGAGCTCTGTTAACAACGTC---AACATGACGCTGGAGCAAGTGAGCTACATCCCTCAAATGGTAGTGGCGCGAGCCGGCGATAATGTAACGGTTTATTGTGTGCTAAACGGCCAGAGC------GCCAACGCAAATACGGCCATGTGGTCCCTCAACCGAAGGGTGCCGCTTGATCCCAGTTTGTATCATCCTGTCAACCAGCGGGTCAGCCAGATCACATTCACAGCTTCAGAAACTGGG------------------TTGTCTGACCTGCTGACCTGCACACAGGAGTGGAATATTCCTTATAGC------AAGATCTACGTGGAAGGAGGATTCATCAGCATCACGTGTGTAACCAACGGTGACATTGACACTATGACCTGCAGATGGGAGAACAAAGAGTGGGAAATAGTCAAATTCCGGTCCAAGAGTGCCGAGATGTCATGTGACGAGATGGAGGAAAGGGTGAGAGGTGGCGAGGACGTTGGTGAGATGGGACATGAATGCATGCCAATCAAAACTACAGAGAAAGTCTGCACATTCCACCCTTTGAAGATGAAT---TGCTACAAACTGTGGCTTGAATTGCATACCCGCCTAGGTGTCATCAGGTGCAAACCTGTTTATGTATCACCCATAAATCATGTAAAACCTCACCCTCCCACTGATGTGACGGCAGTGAGCCGGAGCGGA---GGGATCCTGAGGGTAACTTGGAAACAGCCTTCTCTGCCGGTCGAAGGCCTGCAGTGTCAGTTTCGGTAC---------TTACTCGACGTTTTAGAGAAATGGAAGTTTGAGAAGCCTGTGTGGGTTCCCTGGGCCGAGGTTGAGGTACCAGACATGTGCCAGATCTACGTGGTTCAAGTACGCTGCATGCACACCAGTGGGATCGGATACTGGAGTGAATGGAGTGAGTCTGTCCACTCCACCGCTCAAAACAGCAGAGCTCCTGAACGTGGGCCTGATTTCTGGAGAATACGTCAAGATGACCCAGACAGAAACCAGTCCAACATCACTCTGCTGTTTGAGTCTTTCTCAGCAAATTGGAATACCTACTGTGTGGATGGATTTATTGTCCAGCACCAGGCATCGAATGGATCTGTGCTGAGGAGGCAGATCGATATGGTGTCCTCCTACAGCTTTGAGTGGAATCAGGAGCTCCACATTGTGACTGTGGAAGCCTACAATAGTCTGGGGAGCTCTGTTAACAACGTCAACATGACGCTGGAG---AAACAACCTAAACGCCGCTGTCTCCATTCATTCCACGTTTTGGTTATAAACAGCACTTGTGTATCTCTGTCCTGGAGCCTGTTGCATATCAGCTCTGTCCCTCTCTTCATGGTGGTTCAGTGGTTCCCAAGGAAGCAGCAGGACTTTGAAGACTGGGCCAAACTGTCCTACAGCGAACCTCCTACCCAGTTACGAGGAGATTTCTTTAGCTCAGAGGAGTACGCCTTCCACTTGTACCCTGTGTTTGCTGATGGAGAAGGAGAACCAGTTGTTACAATAGTTAAG------------------------ACAGGAAATCCTCCAGCTTACATGATGCTGATGTTCATCTCCCTCCTCTGCATTGCCGTGTTTGTGACCCTGGTTCTCTCCCAAAACCAGATGAAAAAATTTGTGTGGAAAGATGTTCCAAACCCGAACAAGTGCTCATGGGCAAAAGGAGTAGACTTTAAAACGATTGATGGCTTTGAGTACCTGTTCCGA---CCTCCAGAGGGTCTTCAAGCCTCTCCG------CTGCCTCCTGAGAAGATCTCAAAAGTTACTGTTGTGAATAAAACTCTGACA---------------------------AAGGCCTTTGTCCAAACCCCAACACTCTTGGCTCCTACTAACTCCTTCCTGCCTTGTTTGAACCCAGACACTAGTCCAGATCCCTTAACTACTTCAGACATAACCATAAATAAGAACAGCTCAGCCCAGTCTTCGGTCACATACTCCAAAGTCCTACACACTGATCCTCTTCATCTCCACTACAAGGAGGGAAGTAGGAGCAGCTACAGTGACGAGGGAAACTTCTCAGCCAACAACTCAGATACCTCTGAAACTTTCCCTGGTGGACTGTGGGAAGTTGACAGC---------TATCATGGTACAGAATCGGATGATCCAAGGCGATCCTACTCCTACAACTCTGAAAAAGAGCTTTCTGAAGTGTCAGAGCAAGAAGACGACTTAGATGTGGGTCAAAAG------AAGGCCTTGCACTATCTCGACATTGGACATCCACCAGAG---------------------------------GATGAGGAAAATGAGTCA---CAGACTGAGCTTCTGAAAAGCGCACATTTGATCAGAGAGGACTGTTCTGCAGAGCCAGATGACTCAACGGATCCCAAGACGCTGGTGCAAGTGTCGTCCTCTCTGTATATGCCTCAGTATAGGAAGCCTGAC------GTAAATCACATCCCACACACA
>LEPR_XM_007528233.1_Erinaceus_europaeus
ACCTCCTGGAAATTTAAATTGTCTTGTATACCACCCAAG---ACAACCTACAGTTCCCTCTTACCTGATGGAATCTCAAATCACAGTTCAAATAGGAATGGACATTATGAGGCCCTTGTTGAAGCCAAGTTGAATTCAAGTAATACCTACGTTTCTAACTTGCCGAAACCAACTTTCCACTGTTGCTTTGAAAATGAGGAAGACAACATCTGTTCTGTCCATGCAGACAACACTGAAGGGAAGACGTTTATCTCCACAGTTAATTCTTTAGTTTTTCAACAAATAGGCGCAAACTGGAACATACAGTGCTGGATGAAAGAGGACTTGAAATTATTCATTTGTTATATGGAATCCAGATTTAAGAATCCTTTCAAGAACTATGGCCTTGAAGGTCATATCTTTGCTGCTCTGCTTCAAGTCTTAGAAGAGTCACTTCCGACCTCCCAGGAAGGCAATTTTCAGCCTGTCCAGTGCAACTGCAGTGCTCATGAATGTTGTGAATGCCAGGTGCCTGTGCCAGCCGCCAGACTCAACGATACTCTTCTTATGTATTTGAAAATAGTGTCTGGTGGAGTCATTTTTCAGTCCCCTCTAATGTCTGTTCAGCCCATAAATGTCGTGAAGCCTGATCCACCATTTGATCTACTTATGAAAATCACAGACACTGGTAATTTAATGATTTCTTGGTCCAGCTCAACATTGGTACCTTTTCAACTTAAATATCAAGTGAAGTATTCAGAGAAATCTACAACAAGTCAGAGACAAGCTACCAAGACAGTCTCAGCTACATCTCTGATAGTGAAGGGTGTGCTTCCTGGCTCTTCATACGAGGTTCAGGTGAGGAGCTGTCGAATGGATGGCCCGGGATTTTGGAGTGATTGGAGCAGTCCATTTACCTTTACCACAAAAGATATCATATACTTTCCACCTAAAATTCTGACAAGTGTTGGGTCAAATGTTTCTTTTCACTGCATCTACAAAAGTGAAAATAAGATCGTTCCCTCGAAGAAAATTATATGGTGGATGAATCTAGCTGAGCAAATTCCTCCAAGCCAGTATAATTCTCTGGGTGACCATGTGAGCAAAGTTACTTTCCTCAATCTGAATGCAACGAAACCTCGCGGGAAGTTCACCTACGACGCCGTGTACTGTTGCGATGAATATGAATGCCACCACCGCTACGCTGAATTATATGTGATTGATGTCAATATCAATATATCATGTGAAACTGATGGGTACTTAACTAAAATGACTTGCAGATGGTCAACCAATGCACTCCAATCACTTGTGGGAAGTTCTTTGCAGCTGAGGTATCACAGGAGCAGCCTTTACTGTTCTGATGCACCATCTATCCACCCCGTATCTGAACCCCAAGATTGCCACTTGCAGAGAGATGGTGTATATGAATGTGTATTTCAGCCAATCTTTCTGTTATCTGGCTACACAATGTGGATCCACATCAACCACTCTTTGGGGTCACTTGATTCTCCACCAACATGTGTCATTCCCGAGACTCTGGTGAAGCCATTGCCTCCATCTAGCGTGAAAGCAGAAATAACTGTAAAAATTGGACTATTGAAAATATCTTGGGAAAAACCAGTATTCCCAGAGAATAAGCTTCAATTCCAGATTCGCTATGGCTTAAATGGGAAAGACATACAATGGAAGATATTTGAAGTCTATGATGCAAAATCCAAATCAGCCAGTCTTGCCGTGCCAGAGCTGTGTGCAGTCCATGCTGTCCAGATGCGCTGTAAGAGGCTGGACGGACGGGGATACTGGAGTGATTGGAGCACTCCAGTCTACACAGTCGTCATGGACATAAGAGTTCCGACAAGAGGCCCTGACTTTTGGAGAATAACGCCGGAAGATACCAATAACAAGGAGAGAAATGTCACTTTACTTTGGAAGCCCCTTATGAAAAGTGACTCATTGTGCAGTGTGCGACAATACGTGATCAAGCATCACACCTTCCATAATAGAACATGGTCAGAAGATGTGGGAAATCACACTAAGTCCACCTTTCTTTGGACAGAGCCAGCACATACGATCACAGTTCTGGCTGTCAATTCAATTGGTGCTTCTTTGGCAAATTCTAATTTAACATTCTCACGGTCTATGAGCAAAGTAAACACTGTGCAGTCACTCAGTGCCTATCCTTTAAACAGCAGTTGTGTGGTCCTTTCCTGGATGTTATCACCCAGTGATTACAATCTGATGTATTTTATTGTTGAGTGGAAAATGCTCAGTGAAGACAGTGAACTAAAATGGCTTAGAATCCCTCCATCTGTTAAGAAGTATTATATCCATGATCAGTTTATCCCGATTGAGAAATACCAGTTCAATCTTTACCCGGTATTTGTGGAAGGAGTAGGGAACCCGAAGATAATTTACAGTTTTACCCAAGATGATATTGAGACACACCAGAATGATGCAGGTCTCTATGTGATTGTGGCAATAATTATTTCCTCTTCAGTCTTACTGCTTGGGACATTATTAATAGCACGTCAAAGGATGAAAAAGCTGTTTTGGGAAGATGTTCCAAACCCCAAGAATTGTTCCTGGGCACAAGGGCTTAATTTTCAGAAGCCAGAAACCTTTGAGCATCTTTTTAGCAAGCATACAGAATCAGTGGCATCTGGCCCTCTTCTTCTGGAGCCTGAAACCATTTCAGAAGATATCAGTGTTGATACATCCTGGAATGGTAAGGATGAGATGATCCCAGCAGCTGAGACTCCTCTACTTTTGACCACTGATCTTGAAAAGGGTTCTACTTGTATTAGTGACCAATATAACAGGGCTAACTTGTCTGAGGCTGACAGTCCTGAGGAAAACTGTGAGGAGGAAGACAGGAGACAGCCTTCTGTTAAATATGCCACCCTGGTCAGTACCTCTAAGTCAAGTGAAATTGTTGAAGAGCCAGGGTCCATAAATAGTTCAATCAGCAAATGCTTCTCTAGCAAAAATTCTCTGACAAAGGACTCTTTCTCTAATAGCTCATGGGAGACTGAAACCCAGGAATTTTGTCTGTTATCTGATCAACATTCTCAGACAATCTCACCACACTCTACATTCTCAGAA---TTGGATGAACTTTTGAAATTTGAGGGACATTTTCCTGAAGAGAGGAACGATGAAAGATCTGTCTATTATTTAGGAGTCACCACTATCAAAAAAAGAGAAAATAGTGTGTTTGTGACTAAGGAATCAAGAATGTTGAACCCATTCCCAGCCCGCTGTCTATTCAACGACATCAGAATTCTGCAGGAAAGTTGCTCCCGCTTTGTAGAGAAGAACTACACTTTGGGAACCTCCAGCCAGAAGCCATTTGTTTCCTACATGCCTCAGTTCCAGACCTGTTCCACTCAAACTCAGAAGATAACAGAAAAC
>LEPR_XM_007460085.1_Lipotes_vexillifer
ACTCCCTGGAAATTTAAGTTGTCTTGCATACCACGAAAT---ACAACACATGACTTCCTCTTGCCTGCTGGAATCTCAAAGAACACTTCAAATTTGAGTGGACATTATGAGGCAGTTGTTGAAACTAAACTTAATTCAAGTGGTACCTACTTATCTAACTTATCCAAAACAACTTTCCATTGTTGCTTTTGGAGCGAGGAAGATAAAAACTGCTCTGTACATGCAGACAGCATTGAAGGGAAGGCATTTGTTTCAACAGTAAATTCTTTAGTTTTTCAACAAATAGGTGCAAACTGGAACATACAGTGCTGGATGAAAGAGGACTTGAAATTATTCATCTGTTATATGGAGTCATTATTTAAGAGTCCTTTCAAGAATTATGACCTTAAGGTCCATCTTTTATATATTCTGCTTGAAGTATTAGAAGAGTCACCTCTGCTCCCCCAGAAAAGCAGTTTTCAGATTGTTCAGTGCAACTGCAGTGTTCATGAATGTTGTGAATGTCATGTGCCCGTGCCAACAGTCAAAATCAATTACACCCTTCTTATGTATTTGAAGATCACATCTGGTGGAGTAATTTTTCACTCACCTCCAATGTCCGTTCAGCCCATTAATGTTGTGAAGCCTGATCCACCATTAGGTTTGTGTATGAAAATCACAGATACTGGTAATTTAAAGATTTCTTGGTCCAGCCCAACATTGGTACCATTTCAACTTCAATATCAAGTGAAATATTCAGAGAATTCTACAAAAAATATGAGAAAAGCTGATGAGATTGTCTCAGCTACATCTCTGCTAGTAGACAGTGTGCTTCCTGGGTCTTCATATGAGGTTCAGGTGAGGAGCAAGAGACTGGATGGCCCAGGAATCTGGAGTGACTGGAGCACGCCCCTTACCTTTACCACACAAGATGTCATATACTTTCCACCTAAAATTCTGACAACTGTTGGGTCTAACGTTTCTTTTCACTGCATCTATAAAAATGAAAACAAGATAGTTTCCTCAAAAAAGATTGTTTGGTGGATGAATTTAGCTGAGAAAATTCCCCAAAGCCAGTATGATGTTGTGGGTGACCATGTTAGCAAAGTTACTTTTCCTAATTTGAATGCAACCAAACCCCGAGGAAAGTTCACCTATGACGCAGTGTACTGCTGCAATGAGCATGAGTGCCACCATCGCTATGCTGAGTTATATGTGATTGATGTCAATATCAATATATCATGTGAAACTGATGGGTACTTAACTAAAATGACTTGCAGATGGTCACCCAGTGCAATCCAATCACTTGTGGGAAGCACTTTGCAGTTGAGGTATCAGAGGAGCAGCCTTTACTGTTCTGATGTTCCATCTATTCATCCCATATCTGAACCCAAAGATTGCCACTTGCAGAGAGATGGTTTTTATGAATGCCTATTTCAGCCAATCTTTCTGTTATCCGGCTATACAATGTGGATTAGAATTAATCACTCCTTGGGTTCACTGGACTCTCCACCAACATGTGTCATTCCTGATTCTGTGGTGAAACCACTGCCTCCATCTAGTGTGAAAGCAGAAATTACTGTAAAAATTGGATTATTGAAAATATCTTGGGAGAAGCCAGTCTTTCCAGAGAATAATCTTCAGTTCCAGATTCGCTATGGTTTAAGTGGGAAAAAAGTACAATGGAAGGTATTTGAGGTGTATGATGCAAAATTAAAATCTGCCAGTTTCCCGGTGCCAGACCTGTGTGCAGTCTATGCTGTCCAGGTGCGCTGTAAGAGGCTAGATGGACTGGGATATTGGAGTAATTGGAGTACTCCAGCCTACACAATTGTCATGGATATAAAAGTTCCTATCAGAGGACCTGAATTTTGGAGAATAATTAATGAAGACAACACTAAAAAAGAGAGAAATGTCACTTTGCTTTGGAAGCCCCTGATGAAAAATGACTCATTGTGCAGTGTGAGAAGATATGTGGTGAAACATCATACTTCCCGCAATGGAACGTGGTCAGAAGATGTAGGAAATCACACTAAATTCACTTTCCTTTGGACAGAGCAAGCACACTCTGTTACCGTTCTGGCCGTCAATTCAATTGGTGCTTCTTCTGCAAATTTTAATTTAACATTCTCATGGCCCATGAGCAAAGTAAATATCGTGCAGTCACTCAGTGCTTATCCTTTAAACAGCAGCTGTGTAATTCTTTCCTGGATGCTATCACCCAGTGATTACAATCTAATATATTTTATTCTTGAGTGGAAAATTCTTCATGAAGACAATGAAATTAAATGGCTTAAAATCCCTTCCTCTGTTAAGAAGTATTATGTCCACGATCATTTTATCCCCATTGAGAAGTATCAGTTCAGTCTTTACCCAATATTTATGGAGGGAGTGGGGAAACCGAAGATAATTGATAGTTTCACCCAAGATGAT---GGAAAACACCAGCATGATGCAGGTCTATATGTAATTGTGCCAATAATTATTTCCTCTTCCATCTTATTGCTTGGAACATTGTTAATATCACACCAAAGGATGAAAAAGCTGTTTTGGGAAGATGTTCCAAACCCCAAGAATTGTTCCTGGGCACAAGGACTTAATTTTCAGAAGCCAGAAACATTTGAGCATCTTTTTATCAAGCATACAGAATCAGTGACATTTGGTCCTCTTCTTTTGGAGCCTGAAACCATTTCAGAAGATATCAGTGTTGATACATCATGGAAAAATAAAGATGAGATGGTACCACCAACTACAGTCTCTCTACTTTTGATGACTGATCTTGAAAAGGGTTCTATTTGTATTAGTGACCAATGCAGCAGTGCTCACTTCTCTGAGGTTGAGAGCACAGAGATAACCTGTGAGGAGGAAAGCAGGAGACAACCCTCTGTTAAATATGCCACCCTGCTCAGCAACTCTAAATCAGGTGAAACTGAGGAAGAGCAAGGGCTTGTAAATAGCTCAGTCAGCAAATGCTTCTCTAGCAACAATTCTCTACCTAAGGATTCTTTCTCTAATAACTCATGGGAGATAGAAACCCAGGCATTTTTTATATTATCAGATCAGCATCCCAATATAATTTCACCACACCTTCCATTCTCAGGAGGATTGGATGAACTTTTGAAACTCGAGGGAAATTTCCCTGAAGAAAATAATGACGAAAGGTCTGTCTATTATTTAGGAGTCACTTCAATCAAAAAGAGAGAGAGTGATGTGCTTTTGACTGATGAGTCAAGAGTGTTGTCCCCATTCCCATCCCACTGTTTATTCACCGACATCAGAATCCTCCAGGACAGTTTCTCACACCTTGTAGAAAATAGCTTCAATTTAGGAACTTCTGATCAGAAGACTTTTGTATCTTACATACCTCAATTTCAGACTTGTTCTACTCAGACTCAGAAAATAGTGGAAAAT
>LEPR_XM_007164318.1_Balaenoptera_acutorostrata_scammoni
ACTCCCTGGAAATTTAAGTTGTCTTGCATGCCACCAAAT---ACAACATATGACTTCCTCTTGCCTGCTGGAATCTCAAAGAACACTTCAAATTTGAGTGGACATTATGAGGCAGTTGTTGAAACTAAACTTAATTCAAGTGGTACCTACTTATCTAACTTATCCAAAACAACTTTCCACTGTTGCTTTTGGAGCGAGGAAGATAAAAACTGCTCTGTACATGCAGACAACATTGAAGGGAAGGCATTTGTTTCAACAGTAAATTCTTTAGTTTTTCAACAAATAGGTGCAAACTGGAACATACAGTGCTGGATGAAAGAGGACTTGAAATTATTCATCTGCTATATGGAGTCATTATTTAAGAGTCCTTTCAAGAATTATGATCTTAAGGTCCATCTTTTATATCTTCTGCTTGAAGTATTAGAAGAGTCACCCCTGCTCCCCCAGAAAAGCAGTTTTCAGATTGTTCAGTGCAACTGCAGTGTTCATGAATGTTGTGAATGTCACGTGGCGGTGCCAACAGTCAAAATCAATTACACCCTTCTTATGTATTTGAAAATCACATCTGGTGGAGTAATTTTTCACTCACCTCCAATGTCAGTTCAGCCCATTAATGTTGTGAAGCCTGATCCACCATTAGGTTTGTGTATGAAAATCACAGATACTGGTAATTTAAAGATTTCTTGGTCCAGCCCAACATTGGTACCATTTCAACTTCAATATCAAGTGAAATATTCAGAGAATTCTACAAAAAATATGAGAAAAGCTGATGAGATTGTCTCAGCTACATCTCTGCTAGTAGACAGTGTGCTTCCTGGGTCTTCATATGAGGTTCAGGTGAGGAGCAAGAGACTGGATGGCCCAGGAATCTGGAGTGACTGGAGCACCCCCCTTACCTTTACCACACAAGATGTCATATACTTTCCACCTAAAATTCTGACAACTGTTGGGTCTAACGTTTCTTTTCACTGCATCTATAAAAATGAAAACAAGATAGTTTCCTCAAAAAAGATTGTTTGGTGGATGAATTTAGCTGAGAAAATTCCCCAAAGCCAGTATGATGTTGTGGGTGACCATGTTAGCAAAGTTACTTTTCCTAATTTGAATGCAACCAAACCCCGAGGAAAGTTCACCTATGACGCAGTGTACTGCTGCAATGAGCATGAGTGCCACCATCGCTATGCTGAGTTATATGTGATTGATGTCAATATCAATATATCATGTGAAACTGATGGGTACTTAACTAAAATGACTTGCAGATGGTCACCCAGTGCAATCCAATCACTTGTGGGAAGCACTTTGCAGTTGAGGTATCATAGGAGCAGCCTTTACTGTTCTGATGTTCCATCTATACATCCCATATCTGAACCCAAAGATTGCCACTTGCAGAGAGATGGTTTTTACGAATGCCTATTTCAGCCAATCTTCCTATTATCCGGCTATACAATGTGGATTAGAATTAATCACTCCTTGGGTTCACTGGACTCTCCACCAACATGTGTCATTCCTGATTCCGTGGTGAAACCACTGCCTCCATCTAGTGTGAAAGCAGAAATTACTGTAAAAATTGGATTATTGAAAATATCTTGGGAGAAGCCAGTCTTTCCAGAGAATAATCTTCAGTTCCAGATTCGCTATGGTTTAAGTGGAAAAGAAGTACAATGGAAGGTATTTGAGGTGTATGATGCAAAATTAAAATCTGCCAGTTTCCTGGTGCCAGACCTGTGTGCCGTCTATGCTGTCCAGGTGCGCTGTAAGAGGCTAGATGGACTGGGATATTGGAGTAATTGGAGTACTCCAGCCTACACAGTTGTCACGGATATAAAAGTTCCTATCAGAGGACCTGAATTTTGGAGAATAATTAATGAAGACAACACTAAAAAAGAGAGAAACGTCACTTTGCTTTGGAAGCCCCTGATGAAAAATGACTCGTTGTGCAGTGTGAGAAGATATGTGGTGAAACATCATACTTCCCTCAATGGAACATGGTCAGAAGATGTAGGAAATCACACTAAATTCACTTTCCTTTGGACAGAGCAAGCACACTCTGTTACCGTTCTGGCCATCAATTCAATTGGTGCTTCTTCTGCAAATTTTAATTTAACATTCTCATGGCCCATGAGCAAAGTAAATATCGTGCAGTCACTCAGTGCTTATCCTTTAAACAGCAGTTGTGTAATTCTTTCCTGGATGATATCACCCAGTGATTACAATCTGATGCATTTTATTCTTGAGTGGAAAATTCTTCATGAAGACAATGAAATTAAATGGCTTAGAATCTCTTCCTCTGTTAAGAAGTATTATGTCCACGATCATTTTATCCCCATTGAGAAGTATCAGTTCAGTCTTTACCCCATATTTATGGAGGGAGTGGGGAAACCGAAGATAATTGATAGTTTCACCCAAGATGAT---GAAAAACACCAGCATGATGCAGGTCTATATGTAATTGTGCCAATAATTATTTCTTCTTCCATCTTATTGCTTGGAACATTGTTAATATCACACCAAAGGATGAAAAAGCTGTTTTGGGAAGATGTTCCAAACCCCAAGAATTGTTCCTGGGCACAAGGACTTAATTTTCAGAAGCCAGAAACATTTGAGCATCTTTTTATCAAGCATACAGAATCAGTGACATTTGGTCCTCTTCTTTTGGAGCCTGAAACCATTTCAGAAGATATCAGTGTTGATACATCATGGAAAAATAAAGATGAGATGGTGCCACCAACTACAGTCTCTCTACTTTTGATGACTGATCTTGAAAAGGGTTCTCTTTGTATTAGTGACCAATGCAGCAGTGCTCACTTCTCTGAGGTTGAGAGCACAGAGATAACCTGTGAGGAGGAAAGCAGGAGACAACCCTCTGTTAAATATGCCACCCTGCTCAGCAACTCTAAATCAGGTGAAACTGAGGAAGAGCAAGGGCTTGTAAATAGCTCAGTCAGCAAATGCTTCTCTAGCAAAAATTCTCTACCTAAGGATTCTTTCTGTAATAACTCATGGGAGATAGAAACCCAGGCATTTTTTATATTATCAGATCAGCATCCCAATATAACTTCACCACACCTTCCATTCTCAGGAGGATTGGATGAACTTTTGAAACTTGAGGGAAATTTCCCTGAAGAAAATAATGACGAAAGGTCTGTCTATTATTTAGGAGTCACTTCAATCAAAAAGAGAGAGAGTGATGTGCTTTTGACTGATGAGTCAAGAGTGTTGTCCCCATTCCCATCCCACTGTTTATTCACTGACATCAGAATCCTCCAGGACAGTTGCTCACACCTTGTAGAAAATAACTTCAATTTAGGAACTTCTGGTCAGAAGACTTTTGTATCTTACATGCCTCAATTTCAGACTTGTTCTACTCAGACTCAGAAAATAGTGGAAAGC
>LEPR_XM_007089841.1_Panthera_tigris_altaica
ACTCCCTGGAGATTTAAGTTGTCATGCATGCCACCAAAC---ACAACCTATGACTTTTTCTTGCCTACTGGAATCTCAAAGAACACTTCAAATGTGAATGAACATTATGAGGCAGTTGTTGAAGCTAAATTTAATTCAAGTAGTACCTACTTTTCTAATTTATCCAAAACAACTTTTCACTGTTGCCTTTGGAGCGAGGAAGATAAAAACTGTTATGTACATGCAGATGACGTGGAAGGGAAGGCATTTGTTGCAACAGTGAATTCTTTAGTTTTCCAACAAATAGGTGCAAACTGGAACATACAGTGCTGGACGAAAGAGGACTTGGAATTATTCATCTGCTATATGGAGTCACTATTTAAGAATCCTTTCAAGGCTTATGACCTTAAGGTCCATCTTTTATATGTTCTGCCTGAAGTGTTAGAAGAGTCCCTTCCGGTCCCCCAGAAGGGCAGTTTTCTGACTGTTCAGTGTAACTGCAGTGTTCGTGACAGCTGTGAATGCCATGTGCCTGTGCCCACAGCCAAACTCAACCACACTCTTCTTATGTATTTCAAAATCACGTCTGGTGCAGTAATTTTTCAGTCACCTATGATGTCAGTTCAGCCCATAAATGTTGTGAAGCCTGATCCACCATTAGGTTTACATATGGAAATCACAGACACCGGCAATTTAAAAATTTCTTGGTCCAGCCCAACATTGGTACCATTTCAACTTCAATATCAAGTGAAATATTCAGAGAATTCTTCAACAAATATGAGAAAAGCTGATGAGATTGTCTCAGCTACATCTCTGCTGGTAGACAGTGTGCTTCCTGGGTCTTCATATGAAGTTCAAGTGAGGGGTAGGAGACTGGATGGCCCAGGACTCTGGAGTGACTGGAGCGCCCCTCTGATCTTTACCACACAAGATGTCATATACTTTCCACCTAAAATTCTGACAAGTGTCGGGTCTAACGTTTCTTTTCACTGCATTTATAAAAATGAAAACAAGATTGTTTCCTCAAAAAAGATTATTTGGTGGATGAATTTAGCTGAGAAAATTCCTCAAAGCCAGTATCATGTCATGGGTGACCATGTTAGCAAAGTTACTTTTCGCAGTTTGAAGGCAACCAAACCTCGTGGGAAGTTTACCTACGATGCAATATACTGCTGCAACGAGCATGAATGCCACCATCGCTATGCTGAATTATATGTGATTGATGTCAATATCAATATATCATGTGAAACTGATGGGTACTTAACTCAAATGACTTGCAGATGGTCAACCAATGCAATCCAATCACTCGTGGGAAGTACTTTGCAGTTGAGGTATCATAGGAGCAGCCTTTACTGCTCTGATGTTCCATCTATTCATCCCATATCTGAATCTAAAGATTGCCATTTGCAGAGAGATGGTTTTTATGAATGCGTATTTCAGCCAATCTTTCTATTGTCCGGCTATACAATGTGGATTAGAATCAATCACTCTTTGGGTTCACTTGACTCTCCACCAACGTGTGTTGTTCCTGATTCTGTGGTGAAACCACTGCCTCCATCCAGTGTGAAAGTGGAAATTACTGTAAAAATTGGATTATTGAAAATATCTTGGGAAAAGCCAGTCTTTCCAGAGAATAATCTTAAATTCCAGATTCGCTACGGCTTAAGTGGGAAAGAAGTACAGTGGAAGATGTATGAGGTGCATGATGCAAAATCCAATTCTGCCAGCGTCCTGGTGCCAGATCTGTGTGCTGTCTATGCTGTTCAGGTGCGCTGTAAGAGGCTGGATGGGCTGGGATATTGGAGCAATTGGAGTAGTCCAGCCTACACAGTTGTCACAGATATAAAAGTTCCTACCAGAGGACCTGAAGTTTGGAGAATAATTAATGAAGACACCACTAAAAAAGAGAGAAATGTTACTTTACTTTGGAAGCCTCTGATGAAAAATGACTCATTGTGTAGTGTAAGAAAATATGTGGTAAAACATCATACTTCCCGCAATGGAACATGGTCAGAAGATGTGGGAAATCATACTCAATTCACTTTCTTGTGGACAGAGCAAGCACATTCTGTTACAGTTCTGGCCGTCAATTCAATTGGTGCTTCTTTTGTGAATTTTAATTTAACATTCTCATGGCCTATGAGCAAAGTAAATACCGTGCAGTCACTCAGTGCTTATCCTTTAAACAGCAGTTGTGTGTTTCTTTCCTGGAAATTATCACCCAGTGATTACTCTCTGATGTATTTTATTACTGAGTGGAAAATTCTTAATGAAGACAGTGAAACTAAATGGCTTAGAATCCCTTCATCCGTTAAGAAGTATTATATTCATGATCATTTTATTCCCATCGAGAAGTATCAATTCAGTCTTTACCCAGTATTTATGGAAGGAGTGGGGAAACCGAAGATAATTAATAGTTTTACCCCAGATGATATTGAAAAACGCCAGAATGATGCAGGTCTCTATGTAATTGTGCCAATAATTATTTCCTCTTCAATCTTATTGCTTGGAACATTATTAATATCACACCAAAGAATGAAAAAGATGTTTTGGGAAGATGTTCCAAACCCCAAGAACTGTTCCTGGGCACAAGGACTTAATTTTCAGAAGCCAGAAACGTTTGAGCATCTTTTTGTCAAGCATACAGAATCAGTGATATTTGGTCCTCTTCTTTTGGAGCCTGAAGCCATTTCAGAAGATGTCAGTGTTGACACAACATGGAAAAATAAAGATGACATGGTGCCAACAACTATGGTCTCTCTACTTTTGGCAACTGATCTTGAAAAGGGTTCTATTTGTATCAGTGACCAGCACAACAGTGCTGACTTCTCTGAGCTTGAGAGCAGCGTGGTAACCTATGAGGATGAAAACAGGAGACAGCCCTCTGTTAGATATGCTACCCTACTCAGCAGCTCTAAATCAAGTGACATTGATGCAGAGCAAGGGCTTATACACAGTTCAGTCAGCAAATGCTTCTCTAGCAAAAATTCTCTGTCCAAGGATTCTTTCTCTAACAGCTCATGGGAGATAGAAACCCAGACATTTTTTATATTATCAGATCAGCATCCCAATATAATTTCACCACACCTTCCGTTCTCAGAAGGATTGGATGAATTTTTGAAACCTGAGGGAAATTTCCCTGAAGAAAATAATGGTGAGAGGTCTGTCTATTATTTAGGGGTCACCTCAATCAAAAAAAGAGAGAGTGGTGTGTTTTTGACTGATGAGTCACAAGTGTTGTGTCCGTTCCCAGCCCATTGTTTATTCACTGACATCAGAATCCTCCAGGACACTTGCTCACAACTTGTAGAAAATCATTTCAGTTTAGGAACTAATGGTCAGAAGACTTTTGTATCTTACATGCCTCAGTTTCAGACTTGTTCTACTCAGACTCGGAAGATAATGGAAAAC
>LEPR_XM_007063418.1_Chelonia_mydas
CCAGCATCGAGCTTTATGTTGCCTTGCCCGTCACCGAAT---GAGACTTCTGTCATTCCTTTGACTACTGGTGTTGTAGCGAGCAGTCCTGGGTTGCACGGAGAGCACGGA------------------------ACTGCTGAAACCAACTCTCTGGTGCTGGCTGAAGAGAGTTTCCTCTGTTGCCTTTGGAGTGAAACACACGCAAATTGTTCTTCGTACACCGCAGGCATGGAAACAAAGAAATTTACTTTCGAAATAAGTAGCTTAACTCCTCAGCAAACAGATTTAAGTTGGAACATTCTATGTTGGACTAAAGGAGACCTGGAACTGTTTGTTTGTATCCTGAAATTGTCTAACAAGAAGTCGTACTTGAATGGAGAAGTTAAGATTAATCTTTCATATGTTCTATCAGAGTTATTGGAAGACATGTCTACAGATTCTCTAAAAGGCAATTTCATGGTTACTCCCTGCGACTGCAATGGGTCTGACAAGTACGAATGTCACATATCTTCACTG------AAACTCAACTACACTTATATTACATGGTTAAACATCATAAATGGGGTAACACTTCTTCAGTCACCTTTAATGTCCGTCAGACCCATAAATATTGTAAAGCCTGAACCTCCATTGAACCTGCGACTAGAAATGACAGACGAAGGACAGTTAAAGATCTGTTGGTTCAACCCAGTAATAACACCGTATCCGCTTCAGTATGAAGTGAAGTTTTCTGGGAATGCTACTCAAAATGCCTGGCAGGTGGTTGAGATTGTCACAGAAACCTCCCTCATCATAGGCAATGTACTGGTTGGTTCTTCATATTTAGTTCAAGTACGGTGCAAGAGTCTTCATGGTCCAGGATTCTGGAGTGATTGGAGCACACCTTATAATTTAAATGCAGAAGATGTCATGTACTTCCCTCCTAAGATACTGACAAGTGTGGGTTCTAATGTTTCCTTTCATTGCCTCTATAATGACAAAAACAAGATGATTTTGTCCAAGAAGATTGTTTGGTGGCTGAATTTAGCAGAAGAAATCCCAGTGAGACAGTATACACTTGTGAATGATCGTGTTAGCAGAGTTACTCTTTTCAACTTGAATGCAACAAAACCTAGAGGAAAATTCTTCTATAATGCATTGTACTGTTGTAATCAAAACGAATGTCATCATCGATATGCTGAATTATATGTAGTAGATGTCAATATCAATATCACATGTGAAACTGATGGGTACTTAACTAAAATGACTTGCAGATGGTCCGCAAACACAAATACATTGCTTGTGGGGAGCTCTTTACAGTTAAAATACTACAGGAGTAGTATCTATTGTTCTGACTTCCCAAGTATTCCTCCAAAGTCCGAGGCAAAAGAATGCCATTTACAGAGGAATCATTATTACGAGTGTACATTTCAGCCTATTTTTCTTTTATCTGGATATACCATGTGGATAGAGATAAAGCACCAACTAGGAACACTTGAATCCCCACCAACCTGTGTCATTCCAGCAGATGTGGTGAAGCCGTTTCCTCCCTCTAACGTTAAGGCAGAAATCACCAAGAATGTTGGGCTGCTGAATGTGAGCTGGACAAACCCAGCATTTTCGAACAGCGATCTTAAGTTTCAGATTCGGTACTCTGTGAACAGGGAAGAAATATTATGGGAGATATTTGAGGTTTCAAATGCACCAACAAGATCAGCCATGATAAAGGTACTGGACCTTTGTGTTGTATATATTGTTCAGGTGCGCTGCAGTGGACTAGATGGATTAGGTTACTGGAGTGATTGGAGTAAACCAGCGTATACCATTGTACAGGATATCCAAGCTCCCCTGAGAGGTCCTGAATTTTGGAGAGTTATTAATGAAGATCCCATCAGGAAGCAGAAAAATGTTACTTTAGTTTGGAAGCCATTGATGAAGAATTACTCATTATGCAGTGTGTGTGGATATATTGTAAAGCATCACACTTCAGAAAACATCACTTGGACTGAATATGTCACCAGTGGCACTCCCTGTACATTCCCATGGACTGAGGATGCACACACCATTACAGTGCTAGCTGTTAACTCAATTGGAGCTTCCTCAATGAATTTTAATTTAACTCTGTCGCAGCAAATGAGCACAGTGAATATTGTGCAGTCACTCAGTGCTTATCCAGTAAACAGCAGTTGCGTAATTCTGACCTGGACACTTTCACCTCAAATGTATGTGATAACGTCTTTTTTTCTTGAATGGAAAAACCTTAATGAGGAAGAACAAATGAAATGGATACGAGTTGCTCCAAATATTAGCAAATACTATATTTATGATCATTTTATTCTTATTGAGAAGTACCAGTTTAGCCTGTACCCAATATTCCCTGAAGGAGTAGGCAACCCCAAAACAACTGATGGATTCATCAAA---GATAGGAGTGAAAAACGGAATGATGCAGGCATCTATGTGATTCTACCAATAGTTATTTCATCCTTCGTTTTGTTGCTTGGAACTTTGCTGATCTCGCAACAAAGAATGAAGAAACTGTTCTGGGAGGATGTTCCAAACCCCAAGAACTGCTCCTGGGCACAAGGAGTTAATTTTCAGAAGCCTGAAACTTTTGAGCATCTTTTTATCAAGCATCCTGAAGCAATATCATTTGGGCCTCTTCTTCTGGAGCCAGAAATAGTTTTGGAAGACATCAATGTTGCTAAAGCATTGAAAAGTGAAGACAAGCAAGAT---TTATTAGCAGTTGATTCAATGTTCACAAAGGACTCTGAGCATGACTCGGCTTGTTCT---AGCCATTTCAGTAAC---TGCCTTTCTGAGAGTTCCCATGATGAC---AAAGTCAGTGAAGGAATTACGAGACAGTCCAATATTAAGTACGCTACAATTATCAGTAACTGCTGTGAACAGCAAAAGAATCTAAGTGGTTCATTTAAT---------------GGATGCTTCCTAGGTGAAGACTCCTTAGTTACTGATCCTTTCTCTAGG---TCATGGGAGGTGGGAAATCAGGCATTTCTAATATTGCCTGATCAACATCCGAGCCAAGCCAGCAAAGTT---GTTTCTTCTGAGGGCTTTTCAGAACCTTCAGACCACGATGACATTTTCAGTGATGGAGGCAGTCCTGAGAGGAGCCTTTATTACTTAGGGCTAACATCAATTAAAAAAAATGAAAATGAAATTTTTTTAACAGAAAATTCTAGAGTGATGTGTCATCTTCACACAAATGGTTTATTCAAAGACATGGGGTTTCTTCAGGGTACTACTTCT------GATTTAAATCCCTTTATCAAAAATAGCCTTAAATATGAAAACTTTGTACCATACATGCCACAATTTCAGGCAACCACCGTTAAACTACAAGAGACAACAGAGACC
>LEPR_XM_006998024.1_Peromyscus_maniculatus_bairdii
TCTCCCTGGAGATTTAAGTTGTTTTGTGCACCACCAAATACAACGGAGGACTCCTTTCTTTCACCTGCTGGAATCCCAAAGAATGCTTCAGCGATGAGTGGGGCTTCTGAAGCAGTCGTTGAAGCTAACATCAATACAAGTAATGTCTACGTTTCTGAGTTATCCCAAACCATCTTCCATTGTTGCTTTGGGAATGAGCGAGGTAAAAACTGCTCCGTGCAAGCAGGCAACCCAGAAGGGAAGACCTTAGCTTCAACGGTAAAGGCTTTAGTTTCTCGCCAGCTGGGTGTAAACTGGGACATAGAGTGCTGGATGAAAGGGGACTTGACATCATTCATCTGTCATATGGAACCATTACTTAAGAACCCCTTCAAGAATTATGACTCTAAGGTCCATCTTTTATATGATCTGCCTGAAGTCATAGATGGTTTGCCTCTGGCCCCCTTGAAAGACAGTTTTCAGACTGTCCAGTGCAACTGCAGTGTTCGGGAC---TGTGACTGTTTTGTGGCAGTGCCAAGAGCCAACGTCAACCACTCTCTTCTGATGTTCTTGGAAATCACATCTGTTGGAGTGACTTTTCAGTCACCTCTAATGGCAGTGCAGCCCATGCTTGTCGTGAAACCTGATCCACCGTTAGGTTTACAAATGGAAATCACAGATGATGGTAATTTAAAGATTTCTTGGGACAGCCCACCGGTGGCACTGTTTCCACTTCAATATCAAGTGAAATACTCAGAGAAC---TCTACAGTTAAAAAAGAGGCTGCTGAAGTTGTCTCCGATCCTTTCCTGCTGGTACACAGTGTGCTTCCTGGATCTTCGTATGAGGTTCAGGTGAGGAGCAAGAGACTGGATGGCTCGGGAATCTGGAGTGACTGGAGTTTGCCTCGAGTCTTTACCACACAAGATGTCATGTACTTTCCACCCAAAATTCTGACAAGTGTTGGATCGAACGCCTCCTTTCATTGCATCTACAAAAATGAAAACCAAATTATTTCCTCAAAACAGATAGTTTGGTGGATGAATCTAGCTGAGAAAATCCCTGAAATACAGTACAGTGCCGTGAATGACCATGTTAGCAAAGTCACCTTTTCCAACTTGAAAGCCACCAGACCTCGAGGGAAGTTTGCCTATGACGCAGTATACTGCTGCAGTGGGCAAGAGTGCCATCACCGCTATGCTGAATTATATGTGATCGATGTCAATATCAATATATCATGTGAAACTGATGGGTACTTAACTAAAATGACTTGCAGATGGTCACCCAGCACAATCCAATCACTTGTGGGAAGCACTGTGCAGTTGAGGTATCACAGGAGCAGCCTGTATTGTTCCGATAGTCCGTCTATTCATCCTGCATCCGAGTCCAAAAGCTGCATCTTGCAGAGGGATGGCTTTTATGAATGTGTTTTCCAGCCCATCTTTTTATTATCTGGCTACACAATGTGGATCAGGATCAACCATTCTTTAGGTTCTCTTGACTCTCCACCAACGTGTGTCCTTCCCGACTCCGTAGTAAAACCACTACCTCCATCTAGTGTGAAAGCAGAGATTACTATAAACATTGGATTATTAAAAATATCTTGGGAAAAGCCTGTCTTTCCAGAGAATAACCTTCAGTTCCAGATTCGATATGGCTTAAATGGAAAAGAAATACAATGGAAGATGCACGAGGTATTTGATGCCAAATCAAAGTCTGCCAGCCTGCCAGTGCTGGACCTCTGTGCAGTCTACGTGGCACAGGTTCGCTGCCGGCGGCTGGATGGGCTTGGGTACTGGAGCAATTGGAGCAGTCCAGCCTACACGCTTGTCACGGATGTGAAAGTTCCTATGAGAGGACCTGAATTTTGGAGAATAATGAGTGGCGATGTTACTAGAAAAGAGAGAAATGTCACCTTGCTTTGGAAGCCCCTGATGAAAAATGACTCCCTGTGCAGTGTGAGGAGGTATGTGGTGCAGCACCATACTGCCTACAATGGGACGTGGTCAGAAGACGCGGGAGATCAGACCAATCTCACTTTCCTATGGGCAGAACACGTGCATACCGTTACAGTTCTGGCCGTCAATTCCATCGGTGCTTCGCTTGCAAATTTTAATCTGACATTTTCATGGTCAATGAGTAAAGTGAGTGCCGTGGAGTCACTCAGTGCTTACCCCCTGAGCAGCAGCTCTGTGATCCTTTCCTGGACGCTGTCACCTGGGGATTACAATCTACTATACCTGGTGATTGAATGGAAGAATCTTAATGAAGAGGATGGAATGAAATGGCTTAGAATCCCTTCTAATGTTAAGAAGTATTACATCCATGATAACTTCATTCCTATCGAGAAATATCAGTTTAGTCTTTATCCAGTATTTATGGAAGGAGTTGGAAAACCAAAGATAATTAATGGTTTCACCCAAGATGACATGGACAAGCGGCAGACTGACGCAGGGCTGTATGTGATTGTGCCCATCATTATTTCTTCTTGTGTCCTGCTGCTCGGAACACTGTTAATCTCACACCAGAGAATGAAAAAGTTGTTTTGGGAAGATGTTCCAAACCCCAAGAATTGTTCCTGGGCACAAGGACTTAATTTCCAAAAGCCTGAAACATTTGAGCATCTTTTTACCAAGCATGCAGAATCAGTGATATTTGGTCCTCTTCTTCTGGAGCCTGAACCCATTTCAGAAGAAATCAGTGTCGATACAGCTTGGAAAAATAAAGATGAGATGGTACCAGCAGCTACGGTCTCGCTTCTTTTGACCACTGACCCTGAGAGGGGTTCTATTTGTATTAGTGACCAGTGTGACAGTGCTCTCTTCTCTGGGGCTCAGAGCACTCAAGTGACCTGTGAGGACGAGTGTCAGAGACAACCCTCAGTTAAATATGCAACGCTGGTCAGCCACTCAAAAACGGTCGAAACTGATGAAGAGCAAGGGCTTACCCATGGCTCTGTCAGCAATTGCATCCCCAGCGAACACTCCCCACTGAGAGAATCTTTCCCTAGCAGCTCCTGGGAGATAGAGACTCAGGCATTCTTCCTATTGTCAGGTCAGCAACCCAACATGATTTCCCCACAGCTTTCATTCTCGGGG---TTGGATGAGCTTTTGGAACTGGAAGGAAATTTCCCTGAAGAAAATCATAGCGAAAAGTCTGTCTACTATTTAGGGGTCACCTCCATCAAAAAAAAAGAGAATGATATGTTTTTGACTGATGAGTCAGCAGTATTGTGCCCATTCCCAGCCCACTGTCTGTTTCGTGACATCAGAATCCTCCAGGACAGTTGCTCACACTTCGTAGAAAATAATTTGAATTTAGCAACCTCTGCTCAGAAGACCTTTGTACCTTACATGCCGCAGTTTCAAACCTGTTCCACTCACAGTCATAAGATAATGGAGAGT
>LEPR_XM_006919290.1_Pteropus_alecto
ACTCCCTGGAGATTTAAATTGTTTTGCATGCCACCAAAT---ACAACATATGACTTCCTCTTGCCTGCTGGAATCTCAAAGAATACTTCAAATTTGAATGGACATTATGAGGCAGTTGTCGAAGCTAAATTTAATTCAAGTGGTACCTACTTTTCTAACTTATTCAAAACAACTTTCCCTTGTTGCTTTTGGAGTGAACAAGATAAAAACTGCTCTGTACATGCAGACAACATTGACGAGAAGGCATTTGTTTCAACAGTAAATTCTTTAGTTTTTCAACAAATAGGGGCAAACTGGAACATACAGTGCTGGATGAAAGAGGACTTGAAATTATTCATCTGTTACATGGAATCATTATTTAAGAATTCTGTCAAGAATTATGACCTTAAGGTCCATCTTTTATATGTTCTGCCTGAAGTGTTAGAAGAGTCACCTCTGGTCCCCCAGAAAGGCAGTTTTCAGCTTGTTCAGTGCAACTGCAGTGTTCGTGAATGTTGTGAATGTCATGTGCCTGTGCCAAAAGCCAAACTCAACTATACTCTTTTTATATATTTGAAAATCACATATGGTGGAGTAGTTTTTCAGTCACCTCTAATGTCCGTTCAGCCCATAAATATTGTGAAGCCTGATCCACCGTTAGGTTTGCATATGGAAATCACAGACAGTGGTAATTTGAAGGTTTCATGGTCCAGCCCAACTTTGGTACCATTTCAACTTCAATATCAAGTGAAATATTCAGAGAATTCTACAACAAGTATGAGAAAAACCGATGAAATTGTCTCAGCTACATCTCTGCTACTAGACAGTGTGCTTCCTGGGTCTTCATATGAGGTTCAGGTGAGGGGCAAGAGACTGGATGGCCCAGGAATCTGGAGTGACTGGAGCACCCCTCTTATTTTTACCACACAAGATGTCATATACTATCCACCTAAAATTCTGACAAGCGTTGGGTCCAACATTTCTTTTCACTGCATCTACAAAAATGAAAACAAAATTGTTTCCTCAAAAAAGATTGTTTGGTGGATGAATTTAGCTGAGAAGATTCCTGAAAGCCAGTATAATGTTATAGATGACCATGTTAGCAAAGTTACTTTTCCCAATTTGAATGCAACCAAACCTCGAGGGAAGTTCACCTATGATGCAGTGTACTGCTGCAATGAGTATGAGTGCCACCATCGCTATGCTGAATTATATGTGATTGATGTCAATATCAATATATCATGTGAAACTGATGGCTACTTAACTAAAATGACTTGCAGATGGTCAACCAATGCAATCCAATCACTTGTGGGAAGTACTTTGCAGTTGAGATATCATAGGAGCAGACTTTACTGTTCTGATGTTCCATCTATTCATGCCATATCCGAACCCAAAGATTGCCATTTGCAGAGAGATGGTTTTTATGAATGCATATTTCACCCAATCTTTCTATTATCTGGCTACACAATGTGGATTAGGATCAATCACTCTTTGGGTTCACTTGATTCTATCCCCACATGTGTCGTTCCTGATTCTGTGGTGAAACCACTGCCTCCATCTAGAGTCAAAGCAGAATTTACTGTAAAACTTGGATTATTGAAAATATCTTGGGAAAAGCCACTTTTTCCAGAGAATAATCTTCAGTTCCAGATTCGTTATGGTTTAAGTAGAAACGAAGTACAATGGAAGATGTATGAGGTGTATGATGCCAAATCAAAATCTGCCAGCCTCCCCGTGCCAGACCTGTGTGCAGTCTATGCTGCTCAGGTGCGCTGTAAGAGGCTGGATGGACTGGGATATTGGAGTAATTGGAGTATTCCAGCTTACACAGTTGTCATGGATATAAATGTTCCTGTCAGAGGACCTGAAGTTTGGAGAATAATTGATGAAGACACCACTAAAAAAGAGAGAAATGTCACTTTACTTTGGAAGCCCCTGATGAAAAATGACTCATTGTGCAGTGTGAGAAGATACATGGTAAAACATCATACTTCCCGAAATGGAACATGGTCAGAAGATGTAGGAAATCACACTAAATTCACTTTCCTGTGGACAGAGCAAGCACATACTGTTACAGTTCTGGCCGTCAATTCAATTGGTGCCTCTTTTGCAAACTTTAATTTAACATTCTCATGGCCTATGAGCAAAGTAAATATTGTGCAGTCACTCAGTGCTTATCCTTTAAACAGCAGTTGTGTGATTCTTTCCTGGACGTTATCACCCAGTGATTACAATCTGATGTATTTTATTCTTGAGTGGAAAATTCTTAATGAAGACAATGAAATTAAATGGCTTAGAATCCCTTCCTCTGTTAAGAAGTATTATGTCCATGATTATTTTATTCCCATTGAGAAGTATCAGTTCAGTCTTCACCCAATATTTATGGAAGGAGTGGGGAAACCGAAGATAATCAATAGTTTTGCCCGAGATGATATTGGAAAACACCAGAATGATGCAGGTCTATATATAATTGTGCCAATAATTATTTCCTCCTCAATCTTGTTGCTTGGAACATTGTTAATGTCACATCAAAGAATGAAAAAGCTGTTTTGGGAAGATGTTCCAAACCCCAAGAATTGTTCCTGGGCACAAGGACTTAATTTTCAGAAGCCAGAAACATTTGAGCATCTTTTTATCAAGCATACAGAATCAGTGACATTTGGCCCTCTTCTTTTGGAGCCTGAAACCATTTCAGAAGATATCAGTGTTGATACATCATGGAAAAATAAAGATGAGAAGGTGCCAACAGCTATGGTCTCTCTACTTTTCACAACTGATCTTGAAAAAAGTTCTATTTGTATTAATGACGAATGCAATAGTGCTAACTTCTCTGAGGCTGAGAGCACCAAGGTAACCTGTGAGAATGAAAGCAGGAGACAATCCTCTGTTAAATATGCCACCCTGCTCAGCAACTCTAAATCAGGTGAAACTGATGAAGAGCAAGGGCTTATAAATAGCTCAGTGAGCAAATGCTTCTCTGACAAAAATTTTCTATCAAAGGATTCTTTCTCAAATAGCTCATGGGAGTTAGAAACACAGGCACTTTTTATGTTATCAGATCAGCATTCCAATATAATTTCACCACACCTTACATTCTCAGAAGAATTGGATAAACTTTTGAAACTTGAGGGAAATTTTCTTGAAGAAAATAATGATGAAAAAACTGTCTATTATTTAGGGGTCACCTCAATCAAAAAAAGAGAAAGTGCTGTGTTTTTGACTGATGAATCAAGGGTGTTATGCCCATTTCCCACCCACTGTTTATTTACTGACCTCAGAATCCTCCAGGACAGTTGCTCACACCTTGTAGAAAATAACTTCAATGTAGGAACCTCTGGTCAAAAGACTTTTATATCTTACATGCCTCAGTTTCAGACTTGTTCCACTCAAACTCAGAAGATAATGGAAAAT
>LEPR_XM_006862501.1_Chrysochloris_asiatica
ACTCCCTGGAAATTTAAGTTGTCTTGCATGCCACCAAAC---ACAACCTATGACTTCCTCTTACCTGCTGGAAAGTTAAAGAACACTTCGAAATTGAATGGAAATTACGAGACAATTGTTGAAGCTAAATCTAATTCAAGTGCTATCTACTTTTCTAACTTATCCAAAACAACTTTCCATTGTTGTTTTTGGAGCGAGCAAGATAAAAACTGTTCTATACAAGCAGAT---------GGGAAGACATTTGCTTCAAGAGTAAATTCTTTAGTTTTTCAACAAATAGGT---AACTGGAACATACAGTGCTGGATGAAATGGGACTTGAAATTATTCATCTGTTATATAGAGTCATCACTTAAGAAGCCTTTCAAGAAGGATTTTGACCTTAAGGTCCTTCTATATGTTCTACCTGAAATGCTAGAAGATTTATCTCTGCCCCCTCAAAAAGATAATTTTAAACTTGTGAAATGCAACTGCAGTGCCCATGAATGTTGTGAATGTCACGTACCTGTGCCAACTTCCAAACTCAACTATACTTACCTTATGTTTTTGGAAATCACATCTGGCGGAGTAATTTTTCAGTCACCTGTAATGTCAGTTCAGCCAATAAATATTGTGAAGCCTGATCCACCATTTGGTTTGCATATGGAAATCACAGACAATGGTAACTTAAAGATTTCCTGGTCCAGCTCAACATCAGTACCATTTCAACTTAAATATCAAGTGAAATATTCAGAGAATTCTACAATTAATGTGAAAGAAGTTGCTAAGATGGTTTTAGCTACGTCCCTGCTGGTAGACAACGTGCTTCCAGGGTCTTCATATGAGGTTCAGGTACGGGGCAGGAGATTGGATGGCCCAGGAATCTGGAGTGACTGGAGCACCCCTTATATATTTACCACACAAGATGTCATATACTTTCCACCTAAAATCCTGACAAGTGTTGGGTCTAATGTTTCTTTTCATTGCATCTATAAAAATGAAAACAAGATTGTTTCTTCCAAAAAGATTGTTTGGTGGATGAATTTGGCTGAGAAAATTCCTCAAAAGCAGTACAATGCTATGAGTGAGCGTGTTAGCAAAGTTACTCTTCCCAACTTGAATGCTACCAAGCCTCGTGGAAAGTTCACTTACAATGCCGTGTACTGCTGCAATGAACATGAATGCCACCATCGCTATGCGGAGTTATATGTAATTGATGTCAATATCAGTATATCATGTGAAACTGATGGGTACTTAACGAAAATGACTTGCAGATGGTCAACCAATCCAATCCAATCACTTCTGGGAAGTTCTTTGCAGTTGAGGTATCATAGGAGCAGACTTTACTGTTCTGATTTCCCAACAATTCATCCCGTATCTGAATCCAAAGATTGCCATTTGCAGAGAGATGGTTTTTATGAATGCATATTTCAACCAATCTTTCTATTATCCGGCTACACAATGTGGATTAGGATAAATCACTCTTTGGGTTCACTTGACTCTCCACCAACATGTGTTGTTCCTGATTCTGTGGTGAAACCCCAGCCTCCATCCAGTATAAAAGCAGAAATTACTCTACATATTGGATTATTAAAAGTATCGTGGGAAAAACCAGTCTTTCCAGAGAATAATCTTCAGTTCCAGATTCGGTATGGCTTAAGTGGAAAAGAAGTACAGTGGAAGATGTATGAGGTGTCTGATGCAAAATCAAAATCTGCCAGTCTTGTGGTGTCAGACCTGTGTGCAGTCTATGTTGTCCAAGTGCGCTGTAAGCGGCTAGATGGACTGGGATATTGGAGTAATTGGAGTGATCCAACATATACTGCTGTCAGAGATATAAAAGTTCCTATCAGAGGACCTGAATTTTGGGGAATAATAAATGAAGATGTTAATAAGAAAGAGAGAAACATCACCTTACTTTGGAAGCCTCTGATGAAAAGTGACTCATTGTGTAGTGTGAGAAGATATGTGGTAAAACACCATACTTCCTGCAATGGAACATGGTCAGAAGATATGGGAAATCACACTAAATTCATTTTCCTGTGGACAGAGCAAGCACATACTGTTACGATTCTGGCCATCAATTCAATTGGTGCTTCTTTTACAAATTTTAATATAACATTCTCATGGGCTATGAGCAAAGTAAATATTGTGCAGTTGCTCAGCGCTTATCCTTTAAACAGCAGTTGTGTGATTCTTTCTTGGCTGCTGTCACCCAGTGATTACAATCTTATGTATTTTATTATCGAGTGGAAAAATCTTAATGAAGACAATGAAATTAAATGGAACAGGATCCCTTCATCTGTTAAGAAGTATTACATACATGATCATTTCATCCCCATTGAGAAGTATCAGTTCAGTCTTTACCCAGTATTTATGGAAGGAGTGGGAAAACCGAAGATAATTAATAGTTTCACCCAAGATGATATTGAAAAACACCAGAATGATGCAGGTCTATATATAATTGTGCCAATAATTATTTCCTCTTCAATCTTACTGCTTGGAACATTGTTAATATCACACCAAAGAATGAAGAAGCTGTTTTGGGAAGATGTTCCAAACCCCAAGAATTGTTCCTGGGCGCAAGGACTTAATTTTCAGAAGCCAGAAACGTTTGAGCATCTTTTTATCAAGCATGCAGAATCACTGGCATTTGGTCCTCTTCTTTTGGAGCCTGAAGCCATTTCAGAAGATATCAGTGTTGACTCAGCATGGAAAAACAAAGATGAGACGGTATCAGCAACAATGGTCTCTGTACTTTTGACAACTGATCTTGATATGGGCTCTGTTTGTATGAGTGACCAGTGTCACAGTACTAGCTTCTCTGAGGCTGAAGGCACCGGGATAACCTGTGAGGATGAGAGCCTGAGACAACCCTCCGTTAAATATGCCATACTCGTCAGTAGTTCTAGGTCAAGTGAAACTGATGAAGAGCAAGGGCTTATAAATAGTTCTGTCAGCAAGTGCTTCTCTAGCAAAAATTCTCAACTGAAGGATTCTTCGTCTAGTAGCTCATGGGAGATGGAGACCCAGGCATTTTTTATCTTACCAGATCAGCATCCTAATATAATTCCACCACATCTGACATTCTCAGAGGGATTTAATGAACTTTTGAAACTGGAGGGCAATTTCCCTGAAGAAAATAATGATGAAAGGTCTGTCTATTACCTAGGGGTCACCTCACTTAAAAAAAGAGAGAGAGATGTACTTCTGACAGATGATTCCAGAGTGTTGTGTCCATTTCCAACCCACAGTTTATTCACTGACATCAGGATTCTTCAGGACAGTTGTTCACACTTTGTAGGAAATAACTTCAACTTAGGCACTTCTGTGAAGAAGACATTTGTTTCTTACATGCCTCAGTTTCAGACTTGTTCCTCTCAGACTCCAATGATAATGGAAAAT
>LEPR_XM_006147543.1_Tupaia_chinensis
ACTCCCTGGAGATTTAAGTTGTCTTGCATGCCACCAAATACCACCTACGACAACTTCCTCTTGCTTGCTGGAACCTCAACAAACACTTCAAAATGGAATGGACATCATGAGGCAGTTACTAAAGCTAAATTGAATTCAAGCGGTACCTACTTATCCAACTTATCCAGGACAACTTTTCACTGTTGCTTTTGGAGTGACCAAGATAAAAACTGCTCTCTACATGCA---------GAAGGGAAGATATTTGTCTCAACAGTAAATTCTTTAGTTCTTCAACAAATAGGTGTAAACTGGAACATACAGTGCTGGATGAAAGGGGACTTGAAATTATTCATCTGTCTTATGGAGTCATTATTTAAGAATCCTTTTAAGAATGATGACCGTAAAGTTTATCTTTTGTATGATCTGCCTGAAGCCTTAGAAGATTCATCTCTGGTCCCCCAGGAAGACAGTTTTCAGGTTGTTCAGTGCATCTGCAGTGCTCATGAATGTTGTGAATGCCATGTGCCCGTGCCAACATCCAAACTCAACTACACTCTTCTTATGTATTTGAAAATCACATCTGGTGGAATACTTTTCCAGTCGCCTCTGATGTCAGTTCAGCCCATAGATGTCGTGAAGCCTGATCCACCATTGGGTTTGCATATGGAAATCACAGATGATGGTTATTTAAAGATTTCTTGGTCTGGTCCAATACTGGTACCATTTCCACTTCAATATCAAGTGAAATATTCAGAGAATTCTACAACATTTAAAAAAGAAGCAAATGAGGTTGTCTCGGCAACATCCCTGCTAGTAGACAGTGTGCTTCCTGGGTCTTCCTACGTGGCTCAGGTGAGGGCCAGGAGACTGGATGGCCCAGGAATCTGGAGTGACTGGAGTACCCCCCACATCTTTGCCACACAAGATGTCATATACTTTCCACCTAAAATTCTGACAAGTGTGGGGTCTAACGTTTCTTTTCGCTGCATCTATAAGAATGAAAACAAGATTGTTTCCTCCAAAAAGATTGTTTGGTGGATGAATTTAGCTGAGAAGATTCCTCAGAATCATTATAATGCTGTGAGCGGCCATGTGAGCAAAGTGACTTTTCTCAATCTGAACGCCACGAAACCTCGAGGAAAGTTTGCCTACGATGCAGTGTACTGCTGTAACGAGGATGAATGCCACCATCGCTATGCCGAGCTCTATGTGATCGATGTCAATATCAATATATCATGTGAAACTGATGGGTACTTAACTAAAATGACTTGCAGATGGTCAGCCAATACAATCCAATCACTTGTGGGAAGTACGTTGCAGTTGAGGTATCACAGGAGCAGCCTTTATTGTTCTGATATCCCATCTATTCATCCCATGTCTGAACCCAAAGATTGCCATTTGCAGAGGGATGGTTTCTATGAATGCATTTTTCAGCCGATCTTCCTTTTATCTGGCTACACAATGTGGATTCGGATCAATCACTCTTTGGGTTCCCTTGACTCTCCACCAACATGTGTCCTTCCTGACTCTGTGGTGAAACCACTGCCTCCATCCAGTGTGAAAGCAGAAATTACTGTGAATGTGGGATTATTAAAAATATCTTGGGAAAAGCAAGTCTTTCCAGAGAATAATCTTCAGTTCCAGATTCGCTATGGTTTAAGTGGAAAAGAAGTACAATGGAAGATACATGAGGTGTATGATGCAAAATCAAAGGTTGCCAGTCTTCCAGTGCCAGACCTGTGTGCAGTCTATGCTGTTCAGGTGCGCTGTAAGAGACTAGATGGCCTGGGGTATTGGAGTAATTGGAGCTCTCCTGCCTACACAGTTGTCATGGATATAAAAGTTCCAATGAGAGGACCTGAATTTTGGAGAATAATAAATGGAGACAGTACTAAAAAAGAGACAAATGTCACCTTACTTTGGAAGCCCCTGATGAAAAGTGACTCCTTGTGCAGTGTGAGAAGATACGTGGTAAACCATCATACACCCCACCAGGGAGCGTGGTCAGAAGATGTGGGAAATCACACTAAATTCACTTTCCTGTGGACAGATCAAGTACATACTGTTACAGTTCTGGCCATCAATTCAATCGGTGCTTCTTTTGCAAATTTTAATTTAACTTTCTCAAGGCCTATGAGCAAAGTAAATATCGTGCAGTCACTCAGTGCTTATCCTTTAAACAGCAGTTGTGTGGTTCTTTCTTGGATGCTGTCACCCAGCGAGTACAACCTAATGTATTATATTGTTGAGTGGAAAAATCTTAATGAAGATGATGAAGTTAAATGGCTTAGAATCTCTTCCTCTCTTAAGAAGTATTATATCCATGATCATTTTATCCCCATCGAGACATATCAGTTCAGTCTTTACCCAATATTTATGGAAGGAGTGGGAAAACCGAAGATAATTAATAGTTTCAGTCATGATGATATTGAAAAACACCAGAATGATGCAGGTCTATATGTAATTGTGCCAATAATTATTTCCTCTTCTGTCTTATTGCTCGGAACATTGTTAATAGCACACCAAAGAATGAAAAAGCTGTTTTGGGAAGATGTTCCAAATCCTAAGAATTGTTCCTGGGCACAAGGACTTAATTTTCAGAAGCCAGAAACATTTGAGCATCTTTTTATCAAGCATACAGAATCAGTGACATTTGGTCCTCTTCATTTGGAGCCTGAAACTATTTCAGAAGATATCAGGGTTGATACATCAAGGACAAATAAAGATAAGACGGTGCCAACGACTGTGGTCTCTCTACTTTCTACCACTGATCTTGAAAAGGGTTCTATGTGTGGTAGGAGCCAGTGCAACAGTGCTCACTTCTCTGAGTCTGAGAACACCAAGGCAACCTGTGAGGATGAAAGCCGGACACAACCTTCAGTTAAATATGCCACACTGGTCAGCAACTCTAAGTCAAGCGACAGCGATGAAGAGTCGAGGCTCATAAGTAGTTCAGTCAGCAAGTGCTTCTCTAGCAGTAATTCTCCACTGAAGGATTCTTTTTCTAATAGCTCATGGGAGGTAGAGACCCAAGCATTTTTTATATTATCAGGTCAGCATTCCAACATAGTTCCACCACACCTTACATTCTCAGAAGGACTGGATGAACTTCTGAAACTGGAGGGAAATTTTCCTGAAGAAAATAATGGTGAAAAGTCTGTCTATTACTTAGGAGTCACCTCAATCAAAAAAAGAGAGAGTAGTGTGTTTCTGACGGACGAGTCAGGAGTGTTGTGCCCATTTCCGGCCCATTGTTTATTCACTGACATTGGAATCCTCCCAGATAGTTGCTCCCACTTTGTAGAAAATAATTTCAACTTAGGAACTTCTGGCAAGAAGACTTTCGTATCGTACATGCCTCAGTTTCAAACTTGTTCCACTCAGACTCATAAAATAATGGAAAAT
>LEPR_XM_005385299.1_Chinchilla_lanigera
ACTCCCTGGAGATTTAAATTATCCTGCCTGCCATCAAATAAAACTGATGACTACTCCTTCTTGCCCACCGGAATCTCAAAC---ACTTCAAATTCGAGTGGAGAGAATGAGGCAGTTGTTGAAGCCAGATTTAATTCAAGTGGTGCCGACAGTGCTAATTTATCGGAAGCAGCTTTCCACTGTTGCTTTTGGAGTGAGCAAGATAAAAACTGCCCTGCGCATGGAGACGGCACTGAAGGGGAGGGCTTTGTTCCCACAGTGGGTTCTTCCGTTTTCCAACGACCGGGTGTGAACTGGAACATACAGTGCTGGGTGAAAGTGGACTTGAAATTACTCATCTGCTCTGGGCAGCCCTTACTTCAGAGTCCTTTCACGAATTCTGACCTTCGGGTGCATCTTTTCTATGTCCTTTCTGAAGTGGTAGAAGATTCGCACCTGGCCCCCCAGGAGGGCAGCTTTGAGATCGTCCAGTGCAACTGCAGTTTCGAGGGACGCTGGGAGTGCCGGGTGCCGACCCCAGCAGCCCAGCTCAGCAGCACCCTGCTGATGTACTTGAAAATCACAGCCGCAGGGGTCACTTTTCAGTCCCCTCCCATGTCGGTTCAGCCCGTAAACGTTGTGAAGCCTGATCCACCATTGGATTTGCATATGGAAATCACAGAGGATGGTAATTTAAATATTTCTTGGCACAGCCCAGCACTGGTACCATTTCCACTTCAGTATCAGGTGAAATATTCAGAGAATTCTACAGCAGCTCTGAGAGAAGTGGATGAGATGGTCTCGGCTACGGCTCTCCTGGTGGATAATGTGCTTCCTGGCTCCTCCTATGAGGCTCAGGTGAGGGTCAAGAGACTGGATGGCCCGGGGGTCTGGAGCGACTGGAGCGCCCCTCGAGTCTTTACCACACAAGATGTCATATACTTCCCACCTAAAGTCCTGACAAGCGCGGGGTCCAATGTTTCCTTTCACTGCATCTATAAAAACGGAAACACGATTGTTTCCTCCAAAGAGATTGTGTGGTGGGTGAATTTAGCAGAGGAAATCCCTCCGAGCCAGTACGATGTCGTGAGTGACCACGTTAGCAAAGTGACTTTTCTCAACCTGAAAGCCACCAAACCTCGAGACGAGTTCACCTATGACGCTGTGTACTGTTGCCAAGAACACCAGTGCCACCATCGCTATGCCGAGCTGTATGTGGTTGATGTCAATATCAATATATCGTGTGAAACGGACGGGCACTTAACTAAAATGACTTGCAGATGGTCCGCGAACCCAATGCAGTCGCTTGTGGGGAGCTCTTGGCAGCTGAGGTATCACAGGAGCACCCTGTATTGTTCTGATAGCCCATCTATTTATCCCGTATCAGCACCGAAAGATTGCCATTTGCAGCGGGATGGCTTTTACGAGTGCATTTTCCAGCCAATATTTCTATTATCTGGCTACACAATGTGGATTCGGATCAATCACCCTTTGGGTTCCCTGGACTCTCCACCAACATGCGTCCTCCCTGACTCTGTAGTGAAACCACTGCCTCCATCCAGTGTGAAAGCAGAAATTACTGCAAATATTGGATTATTGAAAATATCTTGGGAAAAGCCGGTCTTTCCAGAAAACAAGCTCCAGTTCCAGATTCGCTATGGCTTAAGCGGAAAGGAAATCCAGTGGAAGAAGCATGAGGTAGATGATGCGAAGTCCAAGTCTGCCAGCGTCCCCGTGCAGGACCTGTGTGCAGTGTACGCTGTGCAGATGCGCTGCAGGAGGCTGGATGGAATGGGGTATTGGAGTAACTGGAGCAGCCCTGCCTACACAGCAGTCACAGATGTCAAAGTTCCTGTGAGAGGACCTGAATTTTGGAGACGAATTAATGGTGATGTTACTAAGAGGGAGAGAAATATCACCTTGCTCTGGAGGCCTCTGATGAAAAATGACTCTCTGTGCAGTGTGAGGAGATACGTGGTGAAGCACTGGACTTCCCACAACGGAACATGGTCAGAAGATGCGGGCAATCAGACCCAGCTCACTTTCCTGTGGATGGAGCAGGCGCACACTGTTACGGTTCTGGCCATCAATTCCATCGGGGCTTCCCTCGAGAATTTTAACCTAACATTCTCATGGCCCATGAGCGAAGTAAATATTGTGCAGTCACTTGGCGCTTACCCTTTGAACAGCAGTTGTGTGATTCTTTCCTGGATTCTGTCGGCCAGTGATTATAGTCTGATGTACTTTATTATTGAATGGAAGAATCTTGATGAAGATGATGAAATTAAGTGGCTTAGAATCCCTTCAAATGTTAAGAAGTATTATATCCACGATTATTTTATCCCCATTGAAAAGTATCAGTTCAGCCTGTACCCAGTATTTTCGGAAGGAGTGGGGAAACCGAAGGTAATTAATGGCTTC---ACCAAAGTTGACGAAAAGCACCAGAACGATGCAGGTCTATATGTAATTGTGCCGATCATTATTTCCTCTTCCGTCTTGTTGCTGGGAACGCTGTTAATATCACACCAAAGAATGAAAAAGCTGTTTTGGGAAGATGTTCCAAACCCCAAGAATTGTTCCTGGGCTCAAGGACTGAACTTTCAGAAGCCTGAAACATTTGAGCATCTTTTTACCAAGCACACAGGATCAGTGACCTTTGGTCCTCTTCTTTTGGAGCCTGAGACCATTTCTGAAGACATCAGTGTTGACACAGCATGGAAAACTAAAGAAGACGTGGAACCAGCAACATTGGTTTCCCTTCTTGTAACAGTGGACCCTGAAAAGGGTTCCGTCTGCGCGAGTGACCGGTGTGACAGCCCTCCCTTCTCTGACAGGGGGAGCACCGAGGTGAGCTGGGAGGACGAGAGCCTGGGACAGCCCTCGGTTAAATACGCCACACTGGTCAGCAACTCGAAGTCCAGTGAAGCCGGCGAGGAACAAGGGCTTCCTGACTTTTCCATCGGCAAGGGCTGCTCCAGTGGAAATTCTCCACTGAAAGATTCCTTCTCGAATAGCTCCTGGGAGATAGAAACTGAGGCAGTTTTTATATTATCAGATCAACAGCCTGACATGATTTCACCTCATCTTTCATTCTCAGAAGGATTGGATGAACTTTTGGAGCTGGAGGGAAATTTCCCTGAAGAAAACCAGAGTGAGAAGTCTGTTTATTATTTAGGGGTCACCTCAGTCAAAAAGAGAGAGAGTGGTGTGTTTTTGACTGAGGAGTCGGGAGTACTGTGCTCATTTCCGCCCCACTGTTTATTTGCTGATATCAGAATCCTCCAGGACAGTTGCTCACACTTGGTGGAAAAGAATTTCAACTTAGGAACTTCTGGTACGAAGGCTTTTGTATCTTACATGCCCCAGTTTCAAACCTGTTCTACTCAGACTCATAAGATAATGGAAAAC
>LEPR_XM_005332390.1_Ictidomys_tridecemlineatus
ACTCCCTGGAGATTCAAATTGTCTTGTATGCCAGCAAATGCAACTGGTGATGACTTCCTTTTGCCTGCCGGAACCTCAAAGAATTCTTCACGTTTGGATGGACATTATGAGGCAGTTGTTGAAGCTAAATTTAATTCAAGTGTTGCCTACATTTCTAACTTATCCCAAACAAAATTCCACTGTTGTTTTTGGAATGAACAAGAAAAGAACTGCTCTGTATCTGAGGATGGCACCGATGGGAGAACATTTGTTTCAGCAGTAAATTCCTTAGTTTTTCAACATCTAAGTGCAAACTGGAACATACAGTGCTGGATGAAAGGGGACTTGAATCTATTCATCTGTTACATGGAGCCATTATTAAAGAATTCTTTCAAGAATTATGACCTTAAGGTCCATCTTTTTTATTTTCTGCCTGAAGTGACAGAAGATTTGCCACTGGCCACCCAGAGAGGCAGTTTTCAGATTGTCCAGTGCAACTGCAGTGCTCAAGAATGTTGTGAATGTCATGTGCCTATACCAACAGCCAAACTCAACTACACTCTTCTTATGTATTTGAAAATTGCATCTGGTGGAGTAACTTTTCAGTCACCCCTAATGTCAGTTCAGCCCATAAATGTTGTGAAGCCTGATCCACCATTAGATGTGCATATGGAAATCACAGATGATGGAGATTTAGAGGTTTCTTGGCACAGCCCAACATCAGTACCGTTTCCACTTCAATATCAAGTGAAATATTCAGAAAATTCTACGACAGTTACAAGGGAAGCTGATGAGATTGTCTCAACTACGTCCTTTCTAATATATGGTGTGCTTCCTGGGTCCTTGTATGAGGTTCAGGTGAGGGGCAAGAGACTGGATGGCCCTGGAATCTGGGGTGACTGGAGTACCCCTCGCATCTTTATCACGCAAGATGTCATATACTTTCCCCCTAAAATTCTGACAAGTGTTGGGTCTAACGTTTCTTTTCACTGCATTTATAAAAATGAAAACAAGATTGTTTCCTCAAAAAATATTGTTTGGTGGATGAATTTGGCTGAGAAAATTCCTCAAAGCCAGTATCATGTTGTGAGTGACCATGTTAGCAAAGTTACTTTTCCCAACTTGAAAGCAACCAAGCCTCGAGGGAAGTTTACCTACGATGCAGTGTACTGCTGCAATGAACATGAATGCCACCATCGTTATGCTGAATTATATGTGATTGATGTCAATATCAATATATCATGTGAAACTGATGGGTACTTAACTAAAATGACTTGCAGATGGCCAGCCAATATAGTCCAGTCACTTGTGGGAAGTACTCTGCACTTGAGGTATCACAGGAGCAGTCTTTATTGTTCTGATATTCCATCTATTCATCCCATATCTGAACCCAAGGATTGCCATTTGCAGAGGGATGGTTTTTATGAATGCATTTTCCAGCCAATCTTTCTATTATCTGGCTACACAATGTGGATTAGGATCAATCACTCTTTAGGTTCACTGGATTCTACACCAACATGTGTCCTTCCTGACTCTGTAGTGAAACCACTGCCTCCATCTAGTGTAAAAGCAGAAATTACTGTAAATATTGGCTTATTGAAAGTCTCTTGGGAAAAGCCAGTCTTTCCAGAGAATAATCTTCAGTTTCAGATTCGATATGGATTAAGTGGAAAAGAAGTACAATGGAAGGTACATGAGGTATATGATGCAAAATCAAAATCTGCCAGTCTTCCAGTGCCAGACCTATGTGCAGTCTATGCTGTTCAGGTGCGCTGTAAGAGGTTAGATGGACTAGGATATTGGAGTAATTGGAGCAGTCCAGCCTACACAGTTGTCATGGATGTCAAAGTTCCTATCAAAGGACCTGAATTTTGGAGAATCATTAATGGAGATACTACTAAAAACGAGAGAAATGTCACCTTACTTTGGAAGCCCCTGATGAAAAATGACTCATTGTGCAGTGTGAGGAGATATGTGGTAAAGCATCATAGTTCCCACAATAGAACATGGTCAGAAGATGTGGGAAATCACACCAAATCCACTTTCTTGTGGACAGAGCAAGCACATACTGTTACAGTTCTGGCCATCAATTCAATTGGTGCTTCTTTTGAAAATTTTAATTTAACATTGTCATGGGCTATGAGCAAAGTAAATCTCATGCAGTCGCTCAGTGTTTATCCTTTAAACAGCAGTTGTGTGATTCTTTCCTGGGTGCTATCACCCAGTGATTACCGTCTCATGTACTTTATCATTGAATGGAAAAATCTCCATGAAGATGATGAAATTAAATGGCTTAGAATCCCTTCAAATGTTAAGAAATATTATATCCATGATCATTTTATCCCTATTGAGAAATATCAGTTCAGTCTTTACCCAGTATTTATGGAAGGAGTGGGAAAACCAAAGATAACTACTAGTTTCACCCAAGATGATATTGAAAAACACAAGAATGATGCAGGTCTATATGTAATTGTGCCGATAATTATTTCCTCTTCTGTCTTACTGCTTGGAACATTGTTAATATCACACCAAAGAATGAAGAAGCTGTTATGGGAAGATGTTCCAAACCCCAAGAATTGTTCCTGGGCACAAGGACTCAATTTTCAGAAGCCTGAAACCTTTGAGCATCTTTTTACCAAGCATGCAGAATCAGTGACATTTGGTCCTCTTCTTTTGGAGCCTGAAACCATTTCAGAAGACATCAGTGTTGATACACCATGGAAAAATAAAGATGAGATGGTGCCAGCAACTATGGTCTCACTGCTTTTGACAGCTGATCTTGAGCAGGATTCTGCCTGTATTAGTGACCAGGGCAACAGCCTTCACATCTCTGAGGCTGGGAGCATCCCGGCTGTCTGTGAGGACGAAAGCCAGAGACAACCCTCAGTTAAATACGCCACACTGGTCAGTAATTCCAAGTCAAGCGAAACGGATGAAGAGCAGGGGCTCATACATAGTTCAGTCAGCAAGTGCTTCTCTAGCAAACGTTCTCCATCAAAACATTCTTTCTCTAATAGCTCCTGGGAGATAGAGACCCAGGCATTTTTCATATTATCAGAGCGGCATCCCAATATGATTTCACCACACCTTTCGTTCTCAGAAGGACTGGATGAACTTTTGGAACTGGAGGGAAAGTTCCCTGAAGAAAATAATAGTGAAAAGTCTGTCTATTATTTAGGGGTCACCTCAATCAAAAAAAGAGAAAGT---------------GATGAGTCAGGAGTATTATGCCCATTTCCAGCACACTGTTTAGTCACCGACATCAGAATCCTCCAGGACACTTGTTCCCACTTTGTAGAGAACAACTTCAACTTAGGAACTTCTGGCAAGAAGACTTTTGTATCTTACATGCCCCAGTTTCAAACTTGTTCCACTCAGACACATAAGATTATGGAAAAC
>LEPR_XM_008166638.1_Chrysemys_picta_bellii
CCAGCGTCGAGCTTTATGCTGCCTTGCATGTCACCAAAT---GAGACTTCTGTCATTCCTTTGACTGCTGGT---GTAGCGAGCGGTCCTGGGTTGCACGGAGAGCATGGA------------------------ACTGCTGAAACCAACTCTCTGGTGCTGGCTGAAGAGAGTTTCCTCTGTTGCCTTTGGGGTGAAACACATGCAAATTGTTCTTTGTACACAGCAGGCATGGAAACAAAAAAATTTACGTCCGAAATAAGTAGCTTAGCTCCTCAGCAAACAGATTTAAGCTGGAACATTCAATGTTGGACTAAAGGAGACCTAGAACAGTTCGTTTGTATCCTGAAATTGTCTAACAAGAAGTCGTACTTGAATGGAGAATTTAAGATTAATCTTTTATATGTTCTATCAGAGTTGTTGGAAGACATGTCTACAGGTTCTCTAAAAGGCAATTTCATGGTTACTCCCTGCAACAGCAATGGGTCTGACAAGCACGAATGTCACATACCTTCACTG------AAACTCAACTACACTTACATTACATGGTTAAACATCATAAATGGGGTAACACTTCTTCAGTCACCTTTAATGTCGGTCAGACCCATAAATATTGTAAAGCCTGAACCTCCATTGAACCTGCGACTAGAAATGACAGACAAAGGACAGTTAAAGATCTGTTGGTCCAACCCAGTACTAACACCATATCCTCTTCAGTATGAAGTGAAGTTTTCTGGGAACGCTACTCAAAATGCCTGGCAGGTGGTTGAGATTGTCATAGAAACCTCCCTCATCATAGGCAATATGCTGGCTGGTTCTTCATATTTAGTTCAAGTACGGTGCAAGAGTCTTCATGGTCCAGGATTCTGGAGTGATTGGAGTACACCTTATAATTTAAACACAGAAGATGTCATGTACTTCCCTCCTAAGATACTGACGAGTGTTGGTTCTAATGTTTCCTTTCATTGCCTCTATAATGATAAAAACAAGATGATTTTGTCGAAGAAGATTGTTTGGTGGCTGAATTTAGCAGAAGAAATCCCAGAGAGACAGTATACACTTGTGAATGATCGTGTTAGCAGAGTTACTCTTTTCAACTTGAGTGCAACAAAACCTAGAGGAAAATTCTTCTATAATGCATTGTACTGTTGTAATCAAAACGAATGTCATCATCGATATGCTGAATTATATGTAGTAGATGTCAATATCAATATCACATGTGAAACTGATGGGTACTTAACTAAAATGACTTGCAGATGGTCCGCAAACACAAATACATTGCTTGTGGGGAGTTCTTTACAGTTAAAGTACTACAGGAATAGTATCTATTGTTCTGACTTTCCAAGTATTCCTCCAAAGTCGGAGGCAAAAGAATGCCATTTACAGAGGAATCATTATTACGAGTGTACATTTCAGCCTATTTTTCTTTTATCTGGATATACCATGTGGATAGAGATAAAGCACCAACTAGGAAAACTTGAATCCCCACCAACCTGTGTCATTCCAGCAGATGTGGTGAAGCCGTTTCCTCCCTCTAACGTTAAGGCAGAAATCACCAAGAATGTTGGGCTGCTGAATGTGAGCTGGACAAACCCAGCATTTCCGAACAGCGATCTTAAGTTTCAGATTCGGTACTCTGTGAACAGGGAAGAAATATTATGGGAGATATTTGAGGTTTCAAATGCACCAACAAGATCAGTCATGATAAAAGTACTGGACCTTTGTGTTGTATATATTGTTCAGGTGCGCTGCAGTGGACTAGATGGATTAGGTTACTGGAGTGATTGGAGTAAACCAGCGTATACCATTGTACAGGATATTCAAGCTCCCCTGAGAGGTCCTGAATTTTGGAGAGTTATTAATGAAGATCCCATAAGGAAGCAGAAAAATGTTACTTTAGTTTGGAAGCCATTGATGAAGAATTACTCATTATGCAGTGTGTGCGGATATATTGTAAAGCATCACACTTCAGAAAACATCACTTGGACGGAATATGTCACCAATGGCACTACCTATACATATCCATGGATGGAGGATGCAGACACCATTACAATTCTAGCTGTTAACTCAGTTGGAGCTTCCTCAATGAATTTTAATTTAACTCTGTCACAGCAAATGAGCACAGTGAATATTGTGCAGTCACTCAGTGCTTATCCAGTAAACAGCAGTTGTGTAATTCTGACCTGGACACTTGCACCTCAAATGTATGTGATAACGTCTTTTGTTATCGAATGGAAAAACCTTAATGAGGAAGAACAAATGAAATGGATACGAGTTGCTCCAAATATTAGCAAATACTATATTTATGATCATTTTATTCTTATTGAGAAGTACCAGTTTAGCCTGTACCCAATATCCCCTGAAGGAGTAGGCAACCCCAAAACGACTGATGAATTCATCAAA---GATCGGAGTGAAAAACGGAATGATGCAGGCCTCTATGTGATTCTACCAATAGTTATTTCATCCTTCGTTTTGTTGCTTGGAACTTTGCTGATCTCGCAACAAAGAATGAAGAAACTGTTCTGGGAGGATGTTCCAAACCCCAAGAACTGCTCCTGGGCACAAGGAGTTAATTTTCAAAAGCCTGAAACTTTTGAGCATCTTTTTATCAAGCATCCTGAAGCAATCTCATTTGGGCCTCTTCTTCTGGAGCCAGAAATAGTTTTGGAAGACATCAATGTTGCTAAAGCATTGAAAAGTGAAGACAAGCAAGAT---TTATTAGCAGTTGATTCAATGTTCACAACGGACTCTGAGCATGACTCGGCTTGTTCT---AGCCATTTCAGTAAC---AGCCTTTCTGAGAGTTCCCATGATGAC---AAAGTCAGTGAAGGAATTACGAGACAGTCCAATATTAAGTACGCTACAATTATCAGTAACTTGTATGAAGAGCAAAAGAATCTAAGTGGTTCATTTAAT---------------GGATGCTTCCTGGGTGAAGATTCCTTAGTTACAGATCCTTTCTCTAGA---TCATGGGAGGTGGGAAATCAGGCATTTCTAATATTACCTGATCAACATCCAAGCCAAGCTAGCAAAGTT---GTTTCTTCTGAGGGCTTTTCAGAACCTTCAGACCATGATGACACTTTCAGTGATGGAGACAGTCCTGAGAGGAGCCTCTATTACTTAGGGCTAACATCAATTAAAAAAAATGAAAATGATATTTTTTTAACAGAAAATTCTAGAGTGATGTGTCATCTTCACACAAATGGTTTATTCAAAGACATGGGGTTTCTTCAGGATATTTCTTCC------GATTTAAATCCCTTTATCAAAAATAGCCTTAAATATGAAAACTTTGTACCATACATGCCACAATTTCAGGCCACCACCATTAAAGTACAAGAGACAACGGAGACC
>LEPR_XM_005086642.2_Mesocricetus_auratus
TCTCCCTGGAGATTTAAGTTGTTTTGTGCACCGCCAAATACAACGGATAGCTCCTTTCTTTCACCTGCTGGAATCTCAAAGAATGCTTCTGCTTTGAGTGGGGCCTATGAAGCAGCTTTCGAAGCTAACTTGAATGCAAGTAGTGTCTACGTTTCTGAGTTATCCAAAACCATTTTCCACTGTTGCTTTGGGAATGACCGAGGTAAAAACTGCTCTGTGCTAGCTGGCAACACTGAAGGGAAGACACTGGCTTCAATGGTAAAGGCCTTAACTTTTCACCAGCTAGGTGTAAACTGGGACATAGAGTGCTGGATGAAAGGGGACTTGACATCATTCGTCTGTCATATGGAGCCATCCCTGAAGAGCCCCTTCAAGAGTTACGACTCTAAGGTCCACCTTTTTTATGATCTGCCTGAAGTCGTAGGTGATTTGCCTCTGCCCCTCTTGAAAAACAGTTTTCAGACTGTCCAGTGCAACTGCAGTGTTCGGGAA---TGTGACTGTCATGTGCCAGTCCCAAGAGACAAACTCAACCACTCTCTTCTGATGTATTTGGAAATGACGTCTGCCGGTGTGACCTTTCAGTCACCTCTAATGTCAGTGCAGCCCATGCTTGTC---------------------------------------------------------------------------------------------------------------------------------------------------------------------------------------------------------------------------------------------------------------------------------------------------GATGTCGTGTACTTTCCACCCAAAATCCTGACAAGTGTTGGATCGAATGCTTCCTTTCATTGCATCTACAAAAATGAAAACCAAATTATTTCCTCAAAACAGATAGTTTGGTGGATGAATCTAGCTGAGAAAATCCCTGGAATCCAGTATAGCTCTATGAATGACCATGTTAGCAAAGTTACTTTTTCCAACTTGAAAGCCACCAGACCTCGGGGGAAGTTTGCCTATGACGCAGTGTACTGCTGCAGTGGGCAGGAATGCCATCACCGATACGCCGAGTTATATGTGATTGATGTCAATATCAATATATCATGTGAAACTGATGGGTACTTAACTAAAATGACTTGCAGATGGTCACCCAGCACAATCCAATCACTTGTGGGAAGCACTGTGCAGTTGAGGTATCACAGGAGCAGCCTGTATTGTTCCGATAGACCATCTATTCATCCTGCATCTGAACCCAAAAGCTGCATCTTACAGAGGGATGGCTTTTATGAATGTGTTTTCCAGCCAATTTTTCTATTATCTGGCTACACAATGTGGATCAGGATCAACCATTCTTTAGGTTCACTTGAGTCTCCACCAACATGTGTCCTTCCTGACTCTGTAGTAAAACCACTGCCTCCATCTAGTGTGAAAGCAGAGATTACGATAAACACTGGATTATTGAAGATATCTTGGGAGAAGCCTGTCTTTCCAGAGAATAACCTTCAGTTCCAGATTCGATATGGCTTAAATGGAAAAGAAATACAATGGAAGGTACATGAGGTATTTGATGCAAAATCAAAGTCTGCCAGCCTGCCGGTGCTGGACCTCTGTGCAGTCTATGTGGCCCAGGTGCGCTGCAGGCGCTTGGATGGACTTGGGTACTGGAGCAATTGGAGCAGGCCAGCCTACACGCTTGTCATGGATGTAAAAGTTCCTATGAGAGGACCTGAATTTTGGAGAATAATGAATGGTGATATTACTAAAAAGGAGAGAAATGTCACCTTGCTTTGGAAGCCCCTGATGAAAAATGACTCCCTGTGCAGCGTGAGGAGGTATGTGGTGCAGCATCGTACTGCCCACAATGGGACGTGGTCAGAAGACGCGGGAGATCAGACCAATCTCACTTTCCTGTGGGCAGAGCAAGCACATACTGTTACGGTTCTGGCCATCAATTCCATTGGTGCTTCCCTTGCAAATTTTAATCTAACATTTTCATGGCCAATGAGTAAAGTGAGTGCCGTGCAGTCACTCAGTGCTTACCCTCTGAGCAGCAGCTGTGTGATCCTTTCCTGGACTCTGTCACCTGGTGATTACAATCTAATCTACCTGATTATTGAATGGAAGAATCTTAATGAAGATGATGGAATCAAATGGCTTAAAATCCCTTCGAACGTTAAGAAGTATTATATCCATGATAATTTTATTCCCATTGAAAAATATCAATTTAGTCTTTACCCAGTATTTTTGGAAGGAGTTGGAAAACCAAAGATAATTAATGGTTTCACCCAAGATGATATGGACAAGCAACAGAATGATGCAGGGCTGTATGTGATTGTGCCCATAATTATTTCCTCCTGTGTTCTACTGCTTGGAACATTGTTAATCTCACACCAGAGAATGAAAAAGCTGTTTTGGGAAGATGTCCCAAACCCCAAGAATTGTTCCTGGGCACAAGGACTTAATTTCCAAAAGCCTGAAACATTTGAGCATCTTTTTACCAAGCATGCAGAATCAGTGATATTTGGTCCTCTTCTTCTGGAGCCTGAACCCATTTCAGAAGAAATCAGTGTCGATACGGCTTGGAAAAATAAAGATGAGATGGTACCAGCAGCTATGGTCTCGCTTCTTTTGACCACTGACCCTGAAAGGGGATCTATTTGTATTAGTGACCAGTGTAGCAGTGCTACCTTCTCTGGGGCTCCAAGCATCCAGGTAACCTGTGAGGATGAGTGTCAGAGACAACCCTCAGTTAAATATGCAACTCTGGTCAGTCACTCAAAGACAGCAGAAACTGATGAAGAGCAAGGGCTTCCACATAGTTCTGTCAGCAAGTGCATCGCCAGTGGACACTCCCCGCTGGGAGAGTCTTTCCCTGGCAGCTCCTGGGAGATAGAGGCCCAGGCGTTTTTCCTATTATCTGATCAGCAAACCAACACGATTTCACCACAACTTTCATTTCCAGGG---TTGGATGAGCTTTTGGAGCTGGAAGGAAATTTCCCTGAAGAAAATCAAAGTGTAAAGTCTGTCTATTATTTAGGGGTTACCTCCATCAAAAAAAGAGAGAATGATATGTTTTTGACTGATGAGTCAGGAGTATTGTGCCCATTCCCAGGCCACTGTCTGTTTAGTGACATCAGAATCCTCCAGGACAGTTGCTCACACTTTGTAGAAAATAATTTGAATTTAGGAACCTCTGCTAAGAAGACCTTTGTACCTTACATGCCACAATTTCAAACCTGTTCCACTCACAGTCATAAGATAATGGAGAAT
>LEPR_XM_005050639.1_Ficedula_albicollis
CCTCCCAGGAATTTCACACTGCCCTGTGTGCTGCTGAAT---GAGACCTTTTTGAGCCCCTTCTCTGCTGGC---------AGCTGGAGG---------AGAGAACTTGGA------------------------GCATCCAAAATTAAACCT------TTAAATGAAGAAAATTTTCTGTGTTGCCTTTGGAGTGCCAGCAACATTGATTGTTCTTTGTACAGAGCAAGCATGCAGGCAAGGAAGTTTATTCCTGAAATAAATCTCTCTGCTCCTCTGCAAATAGATTGGAGCTGGAACATGGAATGTTGGATTAGAGGCAAGCTGGACCTGTTGGTTTGTAACCTGCAGCTT------TTGAAGCTTGACCTGAGAGCTGACCTGAAGGTGAATCTTTTATACTCTGGATCAGAGCTGCTGGGAGCTGCCTCCACGCGTTCTGTGCAGGGCACGGTGAGGGTGGCTCCGTGTGACTGTGGGCACCAGGCCAGCTGTGAGTGCCTGCTGCCCTCCCCC------AGCCTCAACCACACCTACCTGCTGTGGCTGCAGGTGGTGGCAGGGGCCACAGCCCTGGGCTCCCCCCTGCTGGCCCTGCAGCCCATGGACATAGTGAAGCCTGAAGCCCCCGTGGAGCTGCACCTGGAGCTGGCTGAGAGGGGCCAGGTGAAGCTCTGCTGGTCCAGCCCTGCCCTGCTGCCCTTCCCTCTGCAGCACCAAGTGAGGATCTCTGCTCCTCCAGGGCATGGGGACAGCCAGCTGCTTCAGGTGGCTGTGGAAAGCTCAGTGGCCATAGACAATGCCCTGCTGGACTCTCCATCCTCAGTGCAGGTGAGGAGCAGGAATCTCCATGGTCCAGGCTTCTGGAGCGACTGGAGCTCGCCCTACAACCTCACTTTGGGACAAGTCCTGTACTTCCCTGCCAAGACCCTGACCAGTGCTGGCTCCAACATTTCATTTCTGTGCATCTATAAAAACAGAACTGAGCCGGTAGAGGCCAAGGAGGTGGTTTGGTGGCTGAATTTAGCAGAGGAAATCCCAGCCAGTCAATATTCCCTTGTGAACAACCGTGTAAGCAAAGTTACTCTTTTCAACCTGAAAGCAACCCAAGCTAGAGGAAGTTTCTTCTCTCAAGCTTTGTACTGCTGTCACCAAAGCGAATGCCACCATAGATATGCTGAATTCTATGTAGTAGACATGGATTTTAATATCTCCTGTGAGACTGATGGATACTTGACTAAAATGACTTGCAGGTGGTCTGCAAACCCAACCACCTTGCTGCTGGGG---AGTTTGCAGTTAAGATATTACAGGAGCCAAATTTATTGCTCTGATTTTCCAAGCCTGTCTCCAAAGTCAGAGGTGAAAGAATGCCAATTGCAGAGGAATCATTCCTATGAGTGCACATTCCAGCCCATTTTCCTTGTATCTGGATATACCCTGTGGATAGAGTTTAAACATTTCCTGGGAACTCTGGAATCCTCCCCAACCTGTGTCATTCCAAAAGATGTGGTGAAGCCTCTCCCCCCTTCTGAGGTGGGAGCAGAGCTCAGCAGGAATTGGGGGCTGCTGAACGTCAGCTGGACCAAGCCTGTCTTTGCCAACAGGGATCTGACATTCCAGATCCGCTGGTCGGGGAGCAGGGGGGATGCTCCATGGCAGCTTCATGAAGTCCCAAACCCTGCAGGCAGCTGGGCTGTGATAAAAGTGGAGCAGCTTTGTGTGGAATACGTGGTGCAGGTGCGCTGCAGGGAGTTGGATGGATCTGGATACTGGAGTGACTGGAGCAGAGCAGCCCAAACCCTGGTTCAGGACATCAGAGCTCCCTTGCAAGGCCCAGAATTTTGGAGAATCATTTCTGAGGATCCAGCGAGGAAGCAGAGGAATGTGACACTCCTGTGGAAGCCCCTGCTGGAGAATCACTCGCTGTGCAGCGTGAGCAGGTACATCATAAAGCACCAGACCCCAGGGAACACCTCCTGGGAGGAATTTGTGGATCATGGCACCAGCTGGACTTTTCCATGGGTTGAGCCAACCCACACTGTCACCATTTTGGCCATGAATTCAGTCGGAATTTCTGCAATTAATTCTAACTTAACTCTATCCCAGCAAATGAGCACAGTGGATGCTGTGCAATCCCTGAGTGCTTACCTGGTGAACAGCACCTGTGTGGTTGTGGTTTGGACTCTCTCCCCCCAAATCCCTGGGATAAAATCCTTTGTGATTGAGTGGAAGAACCTGAACAAAGGGGAGCAGATGAAGTGGCTGCAAATTCCTCCAAATCTCAGGAAATATTTTATTTATGATCACTTTATCCTGATTGAGAAGTACCAGTTCAGCCTCTACCCTGTGTTTGCTGGAGGAGTTGGCAAAGCCAGAGCCACGGATCAGTTTGCCCAA---GGAGGATTTGAAACTGGGAACAGTGGCAGCCTCCACCTGGTTCTGCCAATTGTTTTCTCCACCTCAGTTCTGCTGCTGGGAGCAGTGCTGGTTTCACACCAGAGGATGAAGAAGCTGCTCTGGGAGGATGTTCCCAACCCCAAGAACTGCTCGTGGGCACAGGGAGTGAATTTCCAGCAGCCTGAAACTCTGGAGCATCTCTTTGCCAAGCACCCCGAGCCAATGTCATGTGAGCCACTCCTCCTGGAGGCAGAGGTGGTGCTGGAAGACCTCAGCATCACCAAATGCTCAGAAAAAGAAGAGCCAGGGGAT---TTTTTAGGGATTGATGGCACATTTCCAACCGACTCAGAGTGTGACTCAGCGTGCTCC---AGCCACTTCCAGAGCAGCAGCTTCTCCAGGAGCTCCCAGGAT---------------GGAGAAACCACAGCTCAGTGTGACCTCAGATACGCCACAGTCATCAGCAATTCCTGCCGACGGAAAACAAATCCCAGGAGCTCTTTGGGT---------------GGCTGCATCCTAGGGGAACGTTCTGTGGGGTTAGGGCCCTTCTCCAGTGCTGCTTGGGAAGTTGGGAGT---GCATTCCTGGTGTTCCCTGGCTCC---------CAGCCCAGCAGGCTG---GTTTCCTCCGAGGGATTCTCGGAGCCTTTG------GATGGAGCTTTGCCAGGC------AGTGCTGAGAGGAGCCTGTATTACCTGGGGGTAACATCCCTGGAAAAGGGACAGAGGGACATCATCCTGGCAAAAAAC------------------------TCCACAGATCTGCTCACAGAGGGGGTGCTGCTCCAGCACATCCCAGCA------AATGTCAAGGAGTTCATCCAGAGCAGCCTCAAGCCCAAA---ACCGTTCCCTACGTTCCACAGTTCCGGGTGGCTACAGCCAAAGGACAGGAGGCCACGGAGAAA
>LEPR_XM_013070995.1_Heterocephalus_glaber
ACTCCCTGGAGATTTAAACTGTCTTGCCTGCCATCAAATAACACTGATGACTACTCCCTCTTGCCTGCTGGAATGCCAAACAACACTTCGTATTTGAGTGGAAGTCATGAGTCAGTGGTTGAAGCCAGATTTAATTCAAGTGGTGCCGACATGGCTGATTTATCCCCAGCAACTTTCCACTGTTGCTTTTGGAGTGAGCAAGATAAAAACTGCCCTGTGCGTGTG---------GAAGGGGAGACCTCTGTCTCTACAGTGGATTCTTCTGTTTTTCAACAGCGGGGTGCAAACTGGAACATACAGTGCTGGATGAAAGGGGACTTGAAATTATTTATGTGTTCTGTGGAGCCCTTACTTAAGAGTTCTCTCAAGAATTACGGCCTCAAAGCTCATCTTTTCTATGTCCCGTCTGAAGTGGTAGAAGATTTGCACCTGGCCCCCCAGAAAGGCCGCTTCGAGAGCGTCCAGTGCAACTGCAGCTTTGAGGAACCCTGTGGGTGTCAAATGCCAGTACCAGTAGCCAAGCGCAATGATACCTTTCTGATGTATTTGAGAATCACAGCTGCTGGGGTAACTTTTCAGTCACCTCTAATGTCAGTTCAGCCCTTAAATGTTGTGAAGCCTGATCCACCATTGGATTTGCATATGGAAATCACAGAGGATGGCAATTTAAATATTTCTTGGTTCAGCCCAACACTGGTACCATTTCCACTTCAGTATCAAGTGAAATATTCAGAGAATTCTACCACACTCACGAGAGAAGCGGAGGAGACGGTCTCTGTGACAGCCCTCCTGGTGGACAGCGTGCTTCCGGGCTCCACCTACGAGGCTCAGGTGAGGGGCCGGAGACTGGACGGCCCGGGGGCCTGGAGTGACTGGAGCACCCCTCGAGGCTTTACAACGCAAGATGTCATATACTTTCCACCTAAAATTCTCACAAGCGCTGGGTCTAACGTTTCCTTTCACTGTATCTATAAAAATGAAAACACGATTGTTTCCTCACAAGAGATCGTTTGGTGGGTGAATTTAGCTGAGGAAATTCCTCCAAGCCAGTACGATGTGGTGAGTGACCATGTTAGCAAAGTGACTTTCCTGGACCTGAGAGCGACCAGACCTCGGGACGAGTTCACCTACGATGCCGTGTACTGTTGCCAACAGCACCAGTGCCACCGTCGCTACGCCGAGTTGTATGTGATTGATGTCAATATCAATATATCATGTGAAACTGATGGGTACTTAACTAAAATGACTTGCAGATGGCCAGCCAACCCAATGCAATCCCTCGTGGGGAGCTCCTGGCAGTTGAGATATTACAGGAGCAGCCTGTATTGTTCTGATAGTCCATCTATCTCTCCAGTATCGGAACCGAAAGATTGTCATTTGCAGCGGGATGGCTTTTATGAATGCATTTTCAAGCCCATATTTCTGTTATCTGGCTACACAATGTGGATTCGGATCACTCACTCTTTAGGTTCCCTGGACTCTCCACCGATGTGTGTGCTCCCGGACTCTGTAGTGAAACCACTGCCTCCATCCAGTGTTAAAGCAGAAATTACTGCAAATATTGGATTATTGAAAATATCTTGGGAAAAGCCAGTCTTTCCAGAGAATAAGCTTCAGTTCCAGATTCGCTATGGCTTACGTGGAAAGGAAATACAATGGAAGACGCACGAGGTGGATGACGCAAAGTCGAGGTCTGCCAGTGTCCCCGTGCGAGATCCGTGCGCAGTGCACGCTGTGCAGGTGCGCTGCAGGAGGCTGGACGGGCTGGGTTACTGGAGCAACTGGAGCAGCCCAGCGCACACTGCGGTCACGGACGTCAGACTTCCCGTGAGAGGACCTGAGTTTTGGAGAAGAATTAATGGAGATATTACTAACAGAGAGCGAAATATCACCTTGCTTTGGAAGCCCCTGATGAAAAACGACTCTCTGTGCAGCGTGAGGAGATACGTGGTGAAGCACTGGACTTCCCACAACGCAACATGGTCAGAGGATGCGGGGAACCAGACCCAGCTCACTTTCCTGTGGACGGAGCAGGCGCACACCGTGACGATTCTGGCCATCAATTCCCTTGGGGCTTCCCTTGCCAATTTGAACCTCACGTTCTCATGGCCCATGAGCGAAGTAAATATCCTGCAGTCACTTGGTGCTTACCCTTTAAATAGCAGTTGTGTGATTCTTTCCTGGGTTCTATCACCCAGTGATTACAATCTGATGTATTTTATTATTGAATGGAAGAATCTTGATGAAGATGATGAAATTAAATGGCTTAGAATCCCTTCAAATGTTAAGAAGTATTATATCTACGATTATTTTATCCCCATTGAAAAGTATCAGTTCAGTCTGTACCCAGTATTTTCAGAAGGAGTGGGGAAACCAAAGATAATTAATGGCTTC---ACCAAAGTTGATGAAAAACACCAGAATGATGCAGGTCTATATGTCATTGTGCCGATAATTATTTCCTCTTCTGTCTTATTGCTGGGAACACTGTTAATATCACACCAAAGAATGAAAAAGCTGTTTTGGGATGATGTTCCAAACCCCAAGAATTGTTCCTGGGCACAAGGACTTAACTTTCAGAAGCCCGAAACATTTGAGCATCTTTTTACCAAGCACACAGGATCAGTCACCTTTGTTCCTCTTCTTGTGGAGCCTGAAACCATTTCAGAAGACCTCAGTATCGATATGCCGTGGAAACATGCAGAAGACACGGCGCCAGCAGCTCTGGTCTCACTGCTTTTGACGGCTGATCCGGAGAAGGGCTCTGTCTGCACGAGTGACCGGTGTGACAGCCCTCTCTTCTCGGACAGGGGGAACTCTGAGGTGAGTTGGGAGCACGACAGCCCGGGGCCGCCCTCGGTCAAGTACGCCACGCTGGTCAGCAGCTCCAAGTCAGGTGAAGCCGGTGAGCGGCAAGGACTTCTACACACTTCCGTCAGCAAGGGCTTCTCTGGCAAGAGTTCTCCACTGAGAGATTCTTTCTCGAATAGCTCGTGGGAGATAGAAACTCAAGCAATTTTTATATTATCAGATCAGCAGTCTGACATGATTTCACCACACCTTTCGTTCTCAGAAGGATTGGATGAACTTTTGGAGCTGGAGGGAAATTTCCCTGAAGAAAACCAGAGTGAAAAGTCTATCTATTATTTAGGGGTCACCTCAATCAAGGAGAGAGAGAGTGGTGTGTTTTTGACTGAGGAGTCCAGAGTACTGTGCCCTTTTCCGCCCCACTGTTTATTTGCTGACATTAGCATACTCCAGGACAGTTGCTCACACTTGGTGGAAAATAATTTCAACTTAGGAACTTCTGGCAAGAAGACTTTTGTGTCTTACGTGCCCCAGTTTCAAACCTGTTCTACGCAGACCCATAAGATAGTGGAAAAC
>LEPR_XM_012949462.1_Jaculus_jaculus
---------------------------ATGCCTCCAAACACCACTGATGACACCATCCGTTTGCCTGTGGGAATCCCAAAGAACACTTCAAGTCTGAATGGA---GATTATGTAGCAGTTGAAACTAAATTCAATTGGAGTGTTACCTACATTTCGAAGTTATCCAAAACAACTTTTCACTGTTGCTTTATAAATGAGGAAGGTGCGAACTACTCCACCCATGCAGACAACATGGAAGGAGAGACACTTGTTTCAGCAGTAAGTTCCTTTGTTTTCCAACAATTAGGTGCAAACTGGAACATACAGTGCTGGATGAAAGGGGACTTGAAATTATTCATCTGTTATATGGAGCCATTATTCAAGAATCCTTTTAAGAATTCTGACCTTAAGGTTCATCTTTCATATGATCCGCCTGAAGAGATAGAGGATTTGCCCCTGCCCCTTCAGGAAGACAGTTTTCAGACTGTCCAGTGCAGCTGCAGTGTTCAGGAATGTTGTGAATGTCACGTGCCAATACCAACAGCCAGGCTCAATGGCACTCTTCTTATGTATCTGAAAATTGCTTCTGCTGGAGTGACTTTTCAGTCTCCCCTAATGTCAGTACAGCCCATGCATGTTGTGAAGCCCGATCCACCATTAGGCTTACATATGGAAATTACAGATGATGGTAATTTAAAGGTTTCTTGGTACAGGCCAACACTGGTACCATTCCCACTGCAGTATCAAGTCAAATGTTTAGAGAAT---TCTACAAGTGTGAGAGAAGCTGATAAAGTCATCTCAGCTACTTCCCTGCTAGTAGGCAATGTGCTTCCTGGATCTTCCTATGAAGTTCAGGTGAGGGCTAAGAGACTGGATAGCTCCGGAATCTGGAGTGACTGGAGTTCCCCTCGTATCTTTACCACACAAGATGTCATATACTTTCCACCCAAAATTCTGACAAGTGCTGGGTCTAATGTTTCCTTTCATTGCATCTACAAGAGTGAAGACAAAATTGTTTCCTCCAAAAAGATTGTTTGGTGGGTGAATTTAGCTGAGAAAATTACTGAAAGCCAGTACAACATTGTGAGTGACCATGTTAGCAAAGTTACTTTTTCCAACTTGAGAGCTACCAAACCTCGAGGGAATTTTACCTACGATGCGGTGTACTGTTGCAATGAACATGAATGCCACCATCGATACGCTGAATTATATGTGATTGATGTCAATATCAATATATCATGTGAAACTGATGGGTACTTAACTAAAATGACTTGCAGATGGTCAGCTGGCACAGTCCAATCACTTTTGGGAAGCACTGTGCAGTTGAGATATCACAGGAGCAGCCTATACTGCTCTGCCAGTCCATCTATTCATCCCATATCTCAGCACAAGGACTGCATTTTGCAGAGGGATGGATTTTATGAGTGCATTTTCCAGCCAATCTTTCTATTGTCTGGCTACACAATGTGGATTAGAATCAACCATTCTTTAGGTTCCCTTGACTCTCCACCAGCATGTGTCCTTCCTGACTCTGTAGTAAAACCACTACCTCCATCTAGTGTGAAATCAGAAATTACTATAAACAGTGGATTGTTGAAAATATCTTGGGAAAAGCCACTCTTTCCAGAGAATAACCTTCAATTCCAAATTCGGTATGGCTTAAGTGGAAAAGAAATACAATGGAAGGTGCATGAAGTGTATAATCCAAAATCAAAATCTGCCAGCCTCCCAGTGCCAGACCTGTGTGCTGTCTATGCTATGCAGGTGCGCTGTAAGAGGCTGGATGGACTGGGCTACTGGAGTAACTGGAGCCATCCAGCCTACACGGTTGTCAGGGATATCAAAGCTCCTACAAGAGGACCTGAAATTTGGAGAATAACTAATGGAGATATTACTAAAAAAGAAAGAAATGTCACCTTGCTTTGGAAGCCCCTGATGAAAAATGACTCACTGTGCAGTGTGAAGAGATATGTGGTAAAGCATCATACTTCCCACAATGGAACATGGTCAGAAGATGTGGGAAATCACACCAGTTTCACTTTCCTGTGGACAGAGCAAGCACATACTGTTACAGTTCTGGCCATCAATTCAATTGGTGCTTCCTCTGCAAATTTTAATCTAACATTCTCATGGCCTATGACCAAAGTGAATGCTGTGCAGTCACTCAGTGCTTACCCTTTGAGCAGCAGCTGTGTGGTTCTTTCCTGGACTCTGTCACCCAGTGACTACAACCTAATGTACTTAATCATTGAATGGAAGAATCTCAATGAAGATGATGATATTAAATGGCTTAGAATCCCTTCACATGTTAAGAAGTATTATATTCATGATCATTTTATTCCCATTGAGGAATATCAGTTCAGTCTTTATCCAATATTTGTGGAAGGAGTAGGAAGCCCTAAGATAATTAATGGTTTCACCCAAGGTGAAAGT------CAGCGGAGTGACGCAGGTCTATACATAACAGTGCCAATAATTATTTCTTCTTCCGTCTTACTGCTTGGAACACTGTTAATATCACACCAAAGAATGAAAAAGCTGTTTTGGGAAGATGTTCCAAACCCTAAGAATTGTTCCTGGGCACAAGGGCTTAATTTTCAGAAGCCTGAAACATTTGAGCATCTTTTTACCAAGCATACAGGATCAGTGGCATTTGGTCCTCTTCTCTTGGAGCCTGAAACCATTTCAGAAGATATTAGTGTTGATACATCATGGAAAAATAAAGATGAGGTGGTGTCTGCAACTATGGTCTCACTTCTTTTGAATACCGATCTAGAAAAGACTTCTATTTGTATCAGTGAGCAGTGCAACTGTGCCAAGGTCTCTGAGGCTGAGAGCTCCAAAGTAACCTATGAACATGAGTGTCAGAAACAATCCTCAGTTAAATATGCTACCCTGGTTAGCAATTTGAAGTCAAATGAAACCAACAGCGAGCAAGGGGTGGTACACAGTGCTGCCAGCAAATGCTTCTCTATCAAACACTCTCCACTGAAAGACTCTTCCTCTAACAGTTCCTGGGACATAGAGACCCAGGCACTTTTTTTATTACCGGATCAGCAACCCAACATGATCTCACCACATCTCTCATGCCCAGGA---TTGGACGAGCTTTTGGAACTTCAGGGAATTTTCCCTGAAGAAAATCATAGTGAAAAGTCTGTCTGCTATTTAGGTGTCACCTCAATCAAAGAGAAAGAGAGTGGTGTGTGTTTGACTAACAAGTCTGGAGTGCTGTGCCCATTTCCGGCCCACTGTTTGCTCACTGACATCAGGTTCCTCCAGGACAGTTGCTCATGCTTTGTAGAAAATAATTTCAGTGTAGGGACTTGTGGAAATAAGACTTTTGTACCTTATATGCCCCAATTTCAAAGCTGCTCCACCCACACTAGCAAGATAATAGAGAAC
>LEPR_XM_004633979.1_Octodon_degus
ACACCTTGGGGATTTACACTATCGTGCCTGCCAGCAAATAAAACCGAGGATCCAGCCTCCTCTGTCCCCGGAGTGTCCAGCAACGCTTCGAGCCTGAGCGGAGGCACCGAGGCAGCCGCCGAAGGCAGACTTAACTCCAGCGGCTTCCACGTTGCCCATCTGTCCCCAGCAGCTTCCCACTGTTGCTTCTGGAGCGAGCAGGGTACAAGCTGCCCCGTGCGTGTAGGCGTCGCGGAGGGGGAGACACTTGTGTCCACGGTGGAGTCTCCTGTTTCCCAGCAACTGGGTGTGGACTGGAACCTACAGTGCTGGATGCAAGGAGACTTGAAATTATTCATCTGTTCTGGGGAGCCCTTACTTAAGAGTCTTTTCCAGAACTATGACCTTCAGGCACAACTTTTCCATGTCCTGGCTGAAGCTGCAGAAGACGCGCACCTGGCTCCCCAGAAGGGCGGCTTTGAGAGCGTCCAGTGCAATGGCAGCCGTGAGGGTCGCTGGGAGTGTCGCGTGCCGGTGCCCACAGCCAAGCTCAACAGCACCCTTCTGATGTATGTGAAGATCACAGCCGCTGGGGGCACTTTTCAGTCACCGCTAATGTCTGCTCGGCCCATAAATGTTGTGAAGCCTGATCCGCCACTGGATTTGCATATGGAAATCACAGAGGATGGTAACTTAAATATTTCTTGGTATAGCCCAACACTGGCGCCATTTCCGCTTCAGTATCAAGTGAAATATTCGGAGAATTCTTCGACAGTTCTGAGAGAAGTGGACGAGACGGTCTCAGCCCCGGCTCTCCTGGCAGACAGCGTGCTTCCTGGCTGCTCCTACGAGGCTCGGGTGAGGAGCAGGAGACTGGACGGCCCGGGGGTCTGGAGCGACTGGAGCGCCCCTCGCGTCTTTACCACGCAAGATGTCATGTACTTTCCACCTAAAATCCTGACAAGCGCTGGCTCTAACGTTTCCTTTCACTGCGTCTATAAAAATGAGACCATGATTGTTTCCTCTGAAGAGATTGTTTGGTGGGTGAATTTAGCGGAGGAAATTCCTCCAAGCCAGTACTACGCTGTGAGTGACCGTGTGAGCAAAGTGACTTTTCTCGACGTGAAAGCCACCAAACCTCGAGGCGTGTTCACCTATGACGCTGTGTACTGCTGCCAGGGACACCATTGCCACCACCGCTACGCTGAGTTATATGTAATCGATGTCAATATCAATATATCATGTGAAACTGATGGGCACTTAACTAAAATGACTTGCAGATGGTCCGCCGACCCAGCGCGGTCACTCGTGGGAAGCTCCTGGCAGCTGTGGTATCACAGGAGCAGCCTGTATTGCTCTGACCGTGCGTCCCTCCATCCCATATCGGAGCCAAAAGATTGCTATTTGCAGCAGGATGGCTTTTATGAGTGCATTTTTCAGCCAATATTCCTATTATCTGGCTACACAATGTGGATTCGGGTCAACCACTCTTTAGGGTCCCTGGACTCTCCACCAACATGCATCGTCCCTGAGTCCGTAGTGAAGCCACTGCCTCCAGCCAATGTGAAAGCAGAAATTACTGCAAATATTGGATTATTGAAAATATCTTGGGAGAAGCCCATCTTTCCAGAGAATAAGCTGCAGTTCCAGATTCGCTATGGCTTACGTGGACAGGAGACGCAGTGGAAGACACACGAGGTGGCTGACATAAAAACCAGGTCTGCCAGCGTCCCCGTGCGAGACCTGTGTGTGGTGCATGCCGTACAGGTGCGCTGCAGGAGGCTGGATGCGCTGGGCTACTGGAGCGACTGGAGCAGCGCCGCCTACACAGCGGTCACGGATGTCAAAGTTCCTGCAAGAGGCCCTGAATTTTGGAGACGAGTTAATGGTGATGCCACTAAGAGAGAGAGAAATGTCACCTTGCTTTGGAGGCCTCTGATGAAAAGTGACTCTCTGTGCAGTGTGAGGAGGTACGTGGTGAAGCATCAGACTGCCCGCGACGGGACGTGGTCGGAAGACGCGGGCGATCGGACTCAGCTCACCTTCCTGTGGGCGGAGCCGGCGCACACGGTCACGGTGCTGGCCATCAATTCCATCGGGGCTTCCCTTGCCAATTTTAACCTCACCTTCTCATGGCCCGTGAGCGAAGTAAACGTCGTGCAGTCGCTCGGTGCATACCCTTTAAACAGCAGCTGTGTGATTCTTTCCTGGATTCTGTCGCCCGGTGATTACAGCCTGATGCATTTTATTATTGAGTGGAAGAATCTTGATGAAGATGATGAAATTAAGTGGCTTAGAATCCCTTCAAGTGTAAAGAAGTATTATATCCACGATTATTTTATCCCCATTGAGAAGTATCAGTTTAGTCTGTACCCAATATTTTCGGAAGGAGTGGGGAAACCAAAGACAATCAATGGCTTC---ACCAAAGCTGACGAAGGGCACCCGAATGATGCAGGTCTCTACGTAATTGTGCCGATAATTATTTCTTCTTCCGTCTTACTGCTGGGGACACTGTTAATATCACGCCAAAGAATGAAAAAGCTGTTTTGGGAAGACGTTCCCAACCCCAAGAATTGCTCCTGGGCGCAAGGACTTAACTTTCAGAAGCCTGAAACATTTGAGCATCTTTTCACCAAGCATGCAGGCTCGGTGGCCTTTGGTCCTCTTCTTTTGGAGCCCGAGACCATTTCAGAAGACATCAGTGTGGACACAGCATGGAAAACTAAAGAAGACGCAGAGCCAGCAGCGTTAGTGTCCCTGCTTGTAACAGCGGACCCTGAAAACGGCTCCCTCGGCATGAGTGACCAGTGTGACAGCCCTCCCTTCTCTGACAGGACGAGCACTGAGGTGAGCTGGGAGGACGAGAGCCCACGCCAGCCCTCGGTTAAGTATGCCACGCTGCTCAGCAACTCCAAGTCT---GAAGCGTCTGAAGCACCAGGGCCCGGTCACAGCTCCCCGGGTGAGGGGGGCTCCGGCAGAAGTTCTCCCCTCAAAGATTCCATCTCCAATAGCTCCTGGGAGATGGATACCGAGGCAGCTTTCATATTGTCAGATCAGCAGCCTGACGTGACTTCGCCGCAGCTTTCCTTCTCAGAAGGACTGGATGAACTTTTGGAGTTGACGGGAAGTTTCCCTGAAAAAAACCAGAGTGAGAAGTCTGTTTATTATTTAGAGGTCACCTCGGTCAAAAAGAGAGAGAGTGGTGTGCTTTTGCCTGAGGAATCGGAAGTACTGTGCCGGTTTCCGCCCCACTGTTTATTTACTGATCTCAGGATCCTCCAGGACAGCTGCTCACACTTGGTGGAAAGTAATTTCAACTTGGGAGCATCTGGTAAGAAGGCTTTTGTATCTTACATGCCCCAGTTTCAGACTTGTTCTACTCAGACTCATAAGATCATGGAAAAC
>LEPR_XM_012932421.1_Sorex_araneus
ACTCCCGGGAGATTCAAGTTGTTGTGCAGGCCATCCGAC---ACAAGCCATGATTTCCGTTTGCCTGCTGGAATCTCGGAGAACAGTTCAAACTGGAATGGACATTATGAGGAAATGGTTGAAACCAAATTTAATACAAGTGGTACCTACTTTTCTAACAAGTCAGAAACAGCTTTCCATTGTTGCTTTGGAAATGAGGAAGATAAAAATTGCTCAGTGCATGCAGACAATGATGAAGGGAAGACATTTGTTTCAACAACAGATCCTCTAGTTTTTCAACAAATAGGTGCAAACTGGAACATACAGTGCTGGATGAAAGAGGACTTGAAATTATTCATCTGTTCTATGGATCCATTATTTAAGAATCCTTTCAAGAAGCATGACCTTGAAGTCCATCTTTTATATGATCTGTCGGAAGTGCGAGAAGAGGTCCCGCTCAGCTTCCAGAAAGGCAGTTTTCAGGAAGTCCAGTGCAGGGTCAGCAGCCAGGAAGGTTGTGACTGCCGCATCCCTGTGCCAACAGCCAAGCTCAGCGACACTCTTCTTATGTATTTGAAAATCAAGTCTGGCGGGGTAACTTTTCAGTCACCGCTAATGTCAGTTCAGCCCCTAACAGTCGTGAAGCCCGATCCTCCAGTGGGTTTGCATATGGAATTTGCCAACTCTGGCAATTTAAGGATTTCTTGGTCCAACTCAACATCGGTACCATTTCAACTTCAGTACCAAGTGAAATACTCAGAGAACTCTACAGCAAGTCTAAGAAAAGCTCACGAAAGTGTCTCAGCTACATCTTTGCTGGTGGACCACGTGCTCCCTGGGTCTTCATATGAGGTGCAGGTGAGGGGCAAGAGGCTGGACGGCCCAGGGGTGTGGAGTGAGTGGAGTACCCCGCTTACCTTTACCACACCAGATGTCCTCTACTTTCCACCTAAAATTCTGACAAGTGTTGGTTCTAATGTCTCTTTTCACTGCATCTATAAAAACGAGGACAAGATTGTTTCCTCAAAAGAGATTGTTTGGTGGCTAAATTTAGCTGAGAAAATTCCTCAAAGCCAGTATCATGTGGTCAATGACCATGTGAGCGAAGTAACTTTTCCCAATGTAAATGCAACCAAGCCTCGAGGGAAATTTACCTACGATGCTGTATACTGTTGCAATGAGCAAGAATGCCATCATCGCTATGCTGAATTATATGTTATTGATGTTAATATCAATATATCATGTGAAACTGATGGATACTTAACTAAAATGACTTGTAGATGGTCAACCAATGCAATGCAATCACTCGTGGGAAGTACTTTACAGCTGAGGTATCATAGCTCCCTCACCTTTCTCAGT------------CATCATAAAGCTGAAAAAAATGGGACCCTTACAACAGATAAGTCTTTGGCTTTAGAGAATATTCTGGCTTTAATGGAAATGATTAGTGACAGCTATATGATCCAGGCAATG------------------------------------------------------------AAACCACTGCCCCCATCTAAAGTGAAAGCAGAAATTACTGTCAACACTGGGCTTTTGAAAATATCTTGGGAAAAACCAGTCTTTCCAGAGAATAGTCTGCAGTTTCAGATTCGCTACAGATTAAATGAAAAAGAAGTACAATGGAAGATGCATGAGGTGTATGATGCCAAGTCCAGGTCAGCCAGCCTGCCCGTGACCGACCTGTGTGCAGTCTATGCTGTTCAGGTTCGCTGTAAGAGGCTGGACGGACTCGGCTATTGGAGCAACTGGAGTGCTCCAGCCTACACAGTTGTCACGGATATAAAAGTTCCTACCAGAGGCCCCGAATTTTGGAGAATGATTGATGAAGCTACAACTAAAGAAGAGAGAAATGTCACTTTACTTTGGAAGCCTCTCACGAAAAACGACTCGTTGTGCCGTGTGAGCAGCTATGTGGTCAAGCACCACACCTCTGACAACAGAACATGGGCAGAAGATGTGGGAAATGACACGAAATTCACCTTCTTGTGGACCGAGCAAGAACACACGGTCACAGTGCTAGCTGTCAATTCCATTGGCACTTCTTTGGCAAATTCTAATGCGACCTTCTCATGGCCTGTGAGCAAAGTAAATATCGTGCGGTCACTCAGTGCTTATCCTTTAAATAGCAGTTGTGTGATTCTATCCTGGGTGCTTTCACCCAGTGAATACAATCTCATGTATTTTATTATTGAGTGGAAAATGCTTAATGAAGACAATGAAATGAAATGGCTTAGAATTCCTTCATCTGCTAAGAAGTACTATATCCATGATCATTTTATTCCCATTGAGAAGTACCAGTTCAGTCTTTACCCAGTATTTATGGAAGGAGTGGGGAAACCAAAGATAATTGATAGTTTTGCCCAAGATGACATTGAA---AAACAGAATGATGCAGGTCTATATATAATTGTGCCAATAATTATTTCCTCTTCGGTCTTACTGCTTGGAACATTACTAATATCCCATCAAAGAATGAAAAAGCTGTTTTGGGAGGATGTTCCAAATCCCAAGAATTGTTCCTGGGCACAAGGAATTAATTTTCAGAAGCCAGAAACGTTTGAGCATCTTTTTATCAAGCATACAAAGTCAGGGACATTTGAGCCTCTTCTTTTGGAGCCTGAAGTCATTTCAGAGGATATCCACATCGATACCTCGTGGAAATATAAAGAAGAGATGGCACCCTCAGCTATGATCCCTCAATTTTTGACAACTGATCTTGAAAATGGCTCTGTGTGTATTAGTAACCCAGGTATCAGGGCTAACTTTTCTGAGGCCGAGGGTTCCGACATAAACAGCGAGGAAGAAAATAGGAGATCGCCCTCTGTTAAGTATGCCACGCTCATCAGCAGCTACAAGCTGGGTGATGCTGATGAAGAACAGGGACTTATCAATAGCTCAGTCAGCACTTACTTCTCTAGCAGAACCTCCCTGTCCGAGGACTGTTTCTCTAGTTGCTCCTGGGAGATTGAAACGCAGGGATTTTTCATAGTGTCAGATCAGCAAGCCAGTATCATTTCACCTCACCTGACCTTCTCAGAAGGACTGAATAGACTTCTGAAACTTGAGGGGACTTTCCTGGAAGAAAAGTGTAATGAAAGATCCATCTATTACTTAGGGGTCACTTCCATCAAAAGGAGAGAGAATGGCGTGCTTTTAACCAAAGAGTCCCGGGTGCTGTACCCTTTCCCGGCCCACTATTTGTTAACTAACATCAGACTTCTCCAAGACAGCTGCTCCCACCTTGTAGATAATAACTGCCACTTAGGAACTTCCAGCCCGAAGACATATGTTCCTTACTTGCCTCAGTTTCAGACTTGTTCCACCCAGACTCAGAAGATCGTGGACAAC
>LEPR_XM_004568898.2_Maylandia_zebra
------------------ACCGCTACAATGGTTCAGTCTGTAATGCTGACAGGCCTTGTGTCTGTGTTCCTGGTCTCCTACGGTGCTCAGAGTTTGAAGCCCAAGGATGGAGCCTCTCTGCGTTCAGGTGCCGGGGACCTCCCGTGGCAAGATGAGCTGTGCGAGTCACCTTCAGCCCACCTTGGTGTGGAGGGAGGCAGCTCACCAGAAGCAAACCTCTCCCAATCAAATCTCCCACACAGTCCCGGCTGCACTAAGAGCTCGAGAATTGATTCACATCATCCC---CGATCCTCTGGCGGCACCTGTTTGGACATCCTCAACTGGCAAAATTTAATCTGC---------GATCTTCGGTCTCGTGGTCAGCCGTCCGAC------------AGTCTTATGGCAAGCTTACGGCGGCAGTTTCAGCAA---------------GATGGTGACCCCGCATCTGAAAATCCCGTTGTTTGTGAGGCGCAGGATTCCTTCATGTGCTCACTCACTCTTGACCCAACAACAAGCTTTGTCGCCATGGTAACTGTCAGCATCTCTGAT---------------GCCGTGGCTCCAGTTCTGCTCAGAGTTCCTGCCCGACCTGAGAAACCTAGTCCTCCAGGCAACCTGTCACACACTCAGACCATCGAGGCAGAGCTGATCGTGCTCTGGGATGACCCGGCCTTTGACGCTGGTCCACTGAGATATGAAGTCCGATACTCCTCTGGCACCACTCACGCCTGCCAGGTGGTGTCTGCGCCTGGAGAGCCC---------AGAGTGTCTTTGGATCTGAAGCCCAACTACACCGTTCAGGTCCGCTGCTCCGGCCCGGAAGAGCCT---CCACTGTGGAGTGAATGGAGTGAACCT---CACCACATCCGCCTGGATGTGAGCTACATCCCCAAGAAAGTGGTGGCTAGACCCAGGGAGAACGTAACAGTATACTGTGTATTCAACGACCACAGA------ATGAATGCCAGCATGGCCGTGTGGAAGCTCAACTTCCAACCGCTGCCTCCACCCACCCTGTACCACCCAGTCAACCAGTGGGTGAGCAAGATCACATTGCATCCTTCAGAGAATCAA------------------ATGTATGACCTCCTGAGGTGTACCGAAGAGTGGAGCATCCCTTACAGC------CAGATCTATGTGGAAGGAGCTGACATTGATATAAAGTGTGTAACCAACGGGGACATTGACGCCATGGACTGCAGTTGGACTCACAAACAGCCGGATAAGCTCAAATTTCAATCCAAGTGGGCCGACCTGCCATGTGACGAGATGGAGGAGAGGGAGAGAGCGGGTGAGAATCTGGGGGAGATGAGTCCTGCCTGCATGGAG------GGCAGGCAGAAAACCTGCACCATCCACCCTCTGAGGATGAAC---TGCTATAAACTCTGGCTGGAGTTGCCATCGCAACTGGGTCCCATCAGGTCCAAACCGGTCTACCTGTCACCTGTAGATCACGTGAAGCCTCACGCACCCGCTAATGTGAAGGCAGTGAGCCACAGCAGT---GGGGTCCTGGAGGTGACCTGGCAGGCTCCGCCTTTGCCAGTCGATGGTCTCCAGTGTCAGTTTCAGTACTCGCCATCCACCGTGAGCCCCCAGCCAAAGTGGAAGCTTCAGGATCCTGTGCGGGTTCTGTGGGCAGAGGTCGCCGTGCCAGATATGTGCCGCGTATACGTGGTTCAAGTGCGCTGCAAGCACACCAACGGCACCGGCTACTGGAGCGACTGGAGCGAGTCTGTCTACTCCACTCCGCAAAACAGCAGAGCTCCTGAACGTGGCCCTGATTTCTGGAGAATACGTCAAGATGATCCACACGGAAACCAGTCTAACATCACGCTGCTGTTTGAGAATTTCCCACCTTCTGGGAATTCCTATTGTGTGGATGGATTTATAGTCCAGCGTCGGTCCTCAAGCGGATCTGTGCTGAGGGAGAAGATCGAGCTGACGTCCTCCTACAGCTTCGAGTGGAACCAGGAGCTCCAGACTGTGACTGTGGAAGCCTACAATAGTTTGGGGACCTCCACAGACAACATAAACATGACACTGGAG---AGACAGCCCAAAGGTCGCTGCGTGCGTTCATTCCACGTGTTGCTTATCAACAGCACATGTGTGTCACTGTCATGGAGCCTGTTGGAGAACAGCTTGGTGCCTCTGTTCATGGTGGTCGAGTGGTTGCCACACAAGCAGCAGGACTCT------TGGGCCAGACTGCACTACACTGATCACCCCGTCTATCTGAGAGGTGATTTTTTTGCCTCAGAGGAGTACGGCTTTTTCTTGTACCCTGTGTTTGCTGAGGGAGAAGGGGAGCCGATTTACACTTTAGCCACC------------------------AGAGGAGATCCTGAGGCCTACATGATGCTGATGATCATCTCCTTTCTTTTCATCATCCTGTTTGTCACCCTGGTTCTCTCCCAAAACCAGATGAGAAAGTTTGTATGGAAGGATGTTCCCAATCCAAGGAAGTGTTCATGGGCTAAAGGAATAGACTTCAAAAAGGTGGACACCTTTGACTATCTGTTCCGA---CCTCAGGAAGGTCTGCCGGTCTGGCCGCTGCTCATGCCCTCTGAGAACATCTCCCAGGTCATTATAGTGGACAAAGTTCTGACT------------------------ACGGCCCTGATCCAAAACCCACTTCCAGCTGGCTCCCATTCGCCTGGGTTTGACCTGGGTCCTTCTTCAGCTGTT---CTGGATATGTTAACTACTTCAAGCCCAAGAGCAGATGATGACAACTCTGGGCAGTCTTCAGTCACTTACACCGCTGTTCTGGTCTCCAATCCCATTCATCTGCCTTACAAGGATGGTAGTGATAACAGCTCAAGCGATGAGGGAAATTTCTCTGCCAACAACTCTGACATTTCGGGATCTTTTCCCGGTGGCCTCTGGGAGCTGGAAAGC---------TGTCGTGGTTTGGAGATGGATGACCCGAGGCGCTCCTGCTCGAACAACTCTGTGGAGGAGCTTTCTCAAACATCAGATCAAGAAGACGAGCATGGCGTGAGACGGGAG------AAGGACTTGTATTATCTAGGAATGGACTACCCAGCAGAG------------GATGAGGAGAGTGAGAAAGACGACGAGCAGAGTGAAGCC---AAAGTGGAGCTGCTTAAAAGTACTCCTTTGAACAGAGGGCACTGTTCCGTGGAGCAAGATAACCCGAGCGAGCCCGGGATCCTGCCGTCACCGTCGGCCATGCCATACCTGCCTCAGTTCAGAACTGCTACG---TGCACAGTGCAACACACACAACTT
>LEPR_XM_012566403.1_Odobenus_rosmarus_divergens
ACTCCCTGGAGATTTAAGCTGTCTTGCATGCCAACAAAT---ACAACCTATGACTTCCTCTTGCCAACCGGAATCTCAAAGAATACTTCCAATTTGAGTGAACATTATGAGGCAGTTGTTGAAGCTAAATTGAATTCGAGTACTACCTACTTTTCTAACTTATCCAAAACAACTTTCCACTGTTGCTTTTGGAGCAAGGAAGATAAAAACTGTTCTGTACATGCAGACAACATTGAAGGGAAGGCATTTGTTTCAACAGTGAATTCTTTAGTTTTTCAACAAATAGGTGCAAACTGGAACATACAGTGCTGGATGAAAGAGGACTTGAAATTATTCATCTGTTATATGGAGACATTATTTAAGACTCCTTTCAATACTTATGACCTTAAGGTCCACCTTTTATATATTCTGCCTGAAGCGTTAGAAGAGTCACCTCTGGTCCCCCAGAAAGGCAGTTTTCAGATTGTTCAGTGCAACTGCAGTGTTCACGACAGCTGTGAATGCCATGTGCCTGTGCCAACCGCCAAACTCAACCACACTCTCCTTCTGTATTTGAAAATCACGTCTGGTGGAATAAATTTTCAGTCACCTCTAATGTCAGTTCAGCCCATAAATGTTGTGAAGCCTGATCCCCCATTAGGTTTACATATGGAAATCACAGATGCTGGCAATTTAAAGATTTCTTGGTCCAGCCCAACATTGGTACCATTTCAACTTCAATACCAAGTGAAATATTCAGAGAATTCTTCAACAAATATGAGAAAAGCTGATGAAATTGTCTCAGCTACATCTCTGCTGATAGACAGTGTGCTTCCTGGGTCTTCATACGAGGTTCAAGTGAGGGGAAAGAGACTGGATGGCCCAGGAATCTGGGGTGACTGGAGCACCCCTCTTATCTTTACCACACAAGATGTCATATACTTTCCACCTAAAATTCTGACAAGTGTCGGGTCTAACGTTTCTTTTCACTGCATTTATAAAAACGAAAACGAGATTGTTTCCTCAAAAAAGATTGTTTGGTGGCTGAATTTAGCTGAGAAAATCCCTCCGAGCCAGTATACCGTGGTGGGTGACCGTATTAGCAAAGTCACCTTTCCAAATTTGAATGCGACCAAGCCTCGCGGGAAGTTCACCTACGACGCAGTGTACTGCTGCAACCAGCAGGAATGCCACCATCGCTATGCGGAGTTATACGTGATTGATGTCAATATCAATATATCATGTGAAACTGATGGGTACTTAACTAAAATGACTTGCAGATGGTCGACCAATGCAATCCAATCACTCATGGGAAGTACTTTGCAGTTGAGGTATCATAGGAGCAGCCTTTACTGTTCCGATGTTCCATCTATTCATCCCATATCTGAACCCAAAGATTGCCATTTGCAGAGAGATGGTTTTTATGAATGCATATTTCAGCCCATCTTTCTATTATCCGGCTATACAATGTGGATTAAAATCAATCACTCTTTGGGTTCACTTGACTCTCCACCAACGTGTGTCGTTCCTGATTCCGTGGTGAAACCACTGCCTCCATCCAGTGTGAAAGCAGAAATTACTGTAAAAATTGGATTATTGAAAATATCTTGGGAAAAGCCAGTCTTTCCAGAGAATAATCTTAAGTTCCAGATTCGCTATGGCTTAAATGGAAAAGAAGTACAGTGGAAGATGTATGAGGTATATGATGCAAAATCAAAGTCAGCCAGTGTCCTGGTGCCGGACCTGTGTGCAGTCTATGCTGTTCAGGTGCGCTGCCGGAGGCTGGATGGCCTGGGGTATTGGAGTAATTGGAGTAGTCCCGCCTACACAGTTGTCATGGATATAAAAGTGCCTACCAGAGGACCTGAATTTTGGAGAATAATTAAGGAAGACACCACTAAAAAGGAGAGAAATGTTACTTTACTTTGGAAGCCTCTGATGAAAAATGACTCATTGTGCAGTGTGAGAAAATATGTGGTAAAACATCATACTTCCCGCAATGGAACATGGTCAGAAGATGTGGGAAATCACACTAAATTCACTTTCCTGTGGACAGAACAAGCACATTCTGTTACAGTTTTGGCTGTCAATTCAATTGGTACTTCTTTTGTGAATTTTAATTTAACGTTCTCATGGCCTATGAGCAAAGTAAATACCGTGCAGTCACTCAGTGCTTATCCTTTAAACAACAGTTGTGTGCTTCTCTCCTGGACTCTATCACCCAGTGACTACTATCTGATGTATTTTATTACTGAGTGGAAAATTCTTAATGAAGACAGTGAAATTAAATGGCTTAGGATCCCTCCATCTGTTAAGAAGTATTATATCCATGATCATTTTATCCCCATTGAGAAGTATCAATTCAGTCTTTACCCAGTATTTATGGAAGGAGTGGGGAAACCAAAGATAATTAATAGTTTCACCCAAGATGACATTGAAAAACACCAGAATGATGCAGGGCTATATGTAATTGTGCCAATAATTATTTCCTCTTCGATCTTACTGCTTGGAACATTGTTAATATCACACCAAAGAATGAAAAAGCTGTTTTGGGAAGATGTTCCAAACCCCAAGAACTGTTCCTGGGCACAAGGACTTAATTTTCAGAAGCCAGAAACATTTGAGCATCTTTTTATCAAGCATACAGAATCAGTGATATTTGGTCCTCTTCTTTTGGAGCCTGAAACCATTTCAGAAGATATCAGTGTTGACACATCTTGGAAGAATAAAGATGAGGTGGTACCAACAGCTATGGTCTCTCTGCTTTTGACAGCTGATCTTGAAAAGAGTTCTGTTTGTATCCGTGACCAGCACACCAGTGCTAACTTCTCTGAGTTGGAGAGCACCTTGATAGCCCGTGAGGATGAAAGCAGGAGGCCGCCCTCTGTTAGATATGCCACCCTCCTCGGCAGCTCTAAATCAAGTGAAATTGTTGAAGAGCAAGGGCTTATAAACAGCTCAGTCAGCAAATGCTTCTCTAGCAAAAATTCTCTACCAAAGGGTTCTTTTTCTAACAGCTCATGGGAGATAGAAACCCAGGCATTTTTTATATTATCAGATCAGCATCCCGATAAAATTTCACCACACCTTCCATTCTCAGAAGGATTGGATGAACTTTTGAAACTTGAGGGAAATTTCCCTGAAGAAAATAATGGTGAAAGGTCTGTCTATTATTTAGGGGTCACCTCAATCAAAAAAAGAGAGAGTGGTGTGTTTTTGACTGACGAGTCCCAAGTGCTGTGTCCGTTCCCAGCCCACTGTTTATTCACTGACATCAGAATCCTCCAGAACAGTTGCTCACACCTTGTAGAAAATAACTTCAATTTAGGAACTTCTGGTCAGAAGACTTTTGTATCTTACATGCCTCAATTTCAGATTTGTCCCACTCAGACTCAGAAGATAATGGAAAAC
>LEPR_XM_004281624.1_Orcinus_orca
ACTCCCTGGAAATTTAAGTTGTCTTGCATGCCACGAAAT---ACAACATATGACTTCCTCTTGCCTGCTGGAATCTCAAAGAACACTTCAAATTTGAGTGGACATTATGAGGCACTTGTTGAAACTAAACTTAATTCAAGTGGTACCTACTTATCTAACTTATCCAGAACAACTTTCCACTGTTGCTTTTGGAGCGAGGAAGATAAAAACTGCTCTGTACATGCAGACAACATTGAAGGGAAGGCATTTGTTTCAACAGTAAATTCTTTAGTTTTTCAACAAACAGGTGCAAACTGGAACATACAGTGCTGGATGAAAGAGGACTTGAAATTATTCATCTGTTATATGGAGTCATTATTTAAGAGTCCTTTCAAGAATTATGACCTTAAGGTCCATCTTTTATATCTTCTGCTTGAAGTATTAGAAGAGTCACCTCTGCTCCCCCAGAAAAGCAGTTTTCAGATTGTTCAGTGCAACTGCAGTGTTCATGAATGTTGTGAATGTCATGTGCCTGTGCCAACAGTCAAAATCAATTACACCCTTCTTATGTATTTGAAAATCACATCTGGTGGAGTAATTTTTCACTCACCTCCAATGTCAGTTCAGCCCATTAATGTTGTGAAGCCTGATCCACCATTAGGTTTGTGTATGAAAATCACAGATACTGGTAATTTAAAGATTTCTTGGTCCAGCCCAACCTTGGTACCATTTCAACTTCAATATCAAGTGAAATATTCAGAGAATTCTACAAAAAATATGAGAAAAGCTGATGAGATTGTCTCAGCTACATCTCTGCTAGTAGACAGTGTGCTTCCTGGGTCTTCATATGAGGTTCAGGTGAGGAGCAAGAGACTGGATGGCCCAGGAATCTGGAGTGACTGGAGCACCCCCCTTACCTTTACCACACAAGATGTCATATACTTTCCACCTAAAATTCTGACAACCGTTGGGTCTAACGTTTCTTTCCACTGCATCTATAAAAATGAAAACAAGATAGTTTCCTCAAAAAAGATTGTTTGGTGGATGAATTTAGCTGAGAAAATTCCCCAAAGCCAGTATGATGTTGTGGGTGACCATGTTAGCAAAGTTACTTTTCCTAATTTGAATGCAACCAAACCCCGAGGAAAGTTCACCTATGACGCAGTGTACTGCTGCAATGAGCATGAGTGCCACCATCGCTATGCTGAGTTATATGTGATTGATGTCAATATCAATATATCATGTGAAACTGATGGGTACTTAACTAAAATGACTTGCAGATGGTCACCCAGTGCAATCCAATCACTTGTGGGAAGCACTTTGCAGTTGAGGTATCAGAGGAGCAGCCTTTACTGTTCTGATGTTCCATCTATTCATCCCATATCTGAACCCAAAGATTGCCACTTGCAGAGAGATGGTTTTTATGAATGCCTGTTTCAGCCAATCTTTCTATTATCCGGCTATACAATGTGGATTAGAATTAATCACTCCTTGGGTTCACTGGACTCTCCACCAACATGTGTCATTCCTGATTCCGTGGTGAAACCACTGCCTCCATCTAGTGTGAAAGCAGAAATTACTGTAAAAATTGGATTATTGAAAATATCTTGGGAGAAGCCAGTCTTTCCAGAGAATAATCTTCAGTTCCAGATTCGCTATGGTTTAAGTGGAAAAAAAGTACAATGGAAGGTATTTGAGGTGTATGATGCAAAATTAAAATCTGCCAGTTTCCCGGTGCCAGACCTGTGTGCAGTCTATGCTGTCCAGGTGCGCTGTAAGAGGCTAGATGGACTGGGATATTGGAGTAATTGGAGTACTCCAGCCTACACAATTGTCACGGATATAAAAGTTCCTATCAGAGGACCTGAATTTTGGAGAATAATTAATGAAGACAACACTAAAAAAGAGAGAAATGTCACTTTGCTTTGGAAGCCCCTGATGAAAAATGACTCATTGTGCAGTGTGAGAAGATATGTGGTGAAACATCATACTTCCCGCAATGGAACATGGTCAGAAGATGTAGGAAATCACACTAAATTCACTTTCCTTTGGACAGAGCAAGCATACTCTGTTACCGTTCTGGCCGTCAATTCAATTGGTGCTTCTTCTGCAAATTTTAATTTAACGTTCTCATGGCCCATGAGCAAAGTAAATATCGTGCAGTCACTCAGTGCATATCCTTTAAACAGCAGTTGTGTAATTCTTTCCTGGATGCTATCACCCAGTGATTACAATCTGATGTATTTTATTCTTGAGTGGAAAATTCTTCATGAAGACAATGAAATTAAATGGCTTAGAATCCCTTCCTCTGTTAAGAAGTATTATGTCCACGATCATTTTATCCCCATTGAGAAGTATCAGTTCAGTCTTTACCCGATATTTATGGAGGGAGTGGGGAAACCGAAGATAATTGATAGTTTCACCCAAGATGAT---GAAAAACACCAGCATGATGCAGGTCTATATGTAATTGTGCCAATAATTATTTCCTCTTCCATCTTATTGCTTGGAACATTGTTAATATCACACCAAAGGATGAAAAAGCTGTTTTGGGAAGATGTTCCAAACCCCAAGAATTGTTCCTGGGCACAAGGACTTAATTTTCAGAAGCCAGAAACATTTGAGCATCTTTTTATCAAGCATACAGAATCAGTGACATTTGGTCCTCTTCTTTTGGAGCCTGAAACCATTTCAGAAGATATCAGTGTTGATACATCATGGAAAAATAAAGATGAGATGGTACCACCAACTACAGTCTCTCTACTTTTGATGACTGATCTTGAAAAGGGTTCTATTTGTATTAGTGACCAATGCAACAGTGCTCACTTCTCTGAGGTTGAGAGCACAGAGATAACCTGTGAGGAGGAAAGTAGGAGACAACCCTCTGTTAAATATGCCACCCTGCTCAGCAACTCTAAATCAGGTGAAACTGAGGAAGAGCAAAGGCTTGTAAATAGCGCAGTCAGCAAATGCTTCTCTAGCAACAATTCTCTACCTAAGGATTCTTTCTCTAATAACTCATGGGAGATAGAAACCCAGGCATTTTTTATATTATCAGATCAGCATCCCAATATAATTTCACCACACCTTCCATTCTCAGGAGGATTGGATGAACTTTTGAAACTCGAGGGAAATTTCCCTGAAGAAAATCATGACGAAAGGTCTGTCTATTATTTAGGAGTCACTTCAATCAAAAAGAGAGAGAGTGATGTGCTTTTGACTGATGAGTCAAGAGTGTTGTCCCCATTCCCATCCCACTGTTTATTCACCGACATCAGAATCCTCCAGGACAGTTGCTCACACCTTGTAGAAAATAACTTCAATTTAGGAACTTCTGATCAGAAGACTTTTGTATCTTACATACCTCAATTTCAGACTTGTTCTACTCGGACTCAGAAAATAGTGGAAAAC
>LEPR_XM_004025931.1_Gorilla_gorilla_gorilla
ACTCCTTGGAGATTTAAGTTGTCTTGCATGCCACCAAATTCAACCTATGACTACTTCCTTTTGCCTGCTGGACTCTCAAAGAATACTTCAAATTCGAATGGACATTATGAGACAGCTGTTGAACCTAAGTTTAATTCAAGTGGTACTTACTTTTCTAACTTATCCAAAACAACTTTCCACTGTTGCTTTCGGAGTGAGCAAGATAGAAACTGCTCCTTATGTGCAGACAACATTGAAGGAAAGACATTTGTTTCAACAGTAAATTCTTTAGTTTTTCAACAAATAGGTGCAAACTGGAACATACAGTGCTGGCTAAAAGGAGACTTAAAATTATTCATCTGTTATGTGGAGTCATTATTTAAGAATCCATTCAAGAATTATAACTATAAGGTCCATCTTTTATATGTTCTGCCTGAAGTGTTAGAAGATTCACCTCTGGTTCCCCAAAAAGGCAGTTTTCAGATGGTTCACTGCAATTGCAGTGTTCATGAATGTTGTGAATGTCTTGTGCCTGTGCCAACAGCCAAACTCAACGACACTCTCCTTATGTGTTTGAAAATCACATCTGGTGGAGTAATTTTCCAGTCACCTCTAATGTCAGTTCAGCCCATAAATATGGTGAAGCCTGATCCACCATTAGGTTTGCATATGGAAATCACAGATGATGGTAATTTAAAGATTTCTTGGTCCAGCCCACCACTGGTACCATTTCCACTTCAATATCAAGTGAAATATTCAGAGAATTCTACAACAGTTATCAGAGAAGCTGACAAGATTGTCTCAGCTACATCCCTGCTGGTAGACAGTATACTTCCTGGGTCTTCGTATGAGGTTCAGGTGAGGGGCAAGAGACTGGATGGCCCAGGAATCTGGAGTGACTGGAGTACTCCTCATGTCTTTACCACACAAGATGTCATCTACTTTCCACCTAAAATTCTGACAAGTGTTGGGTCTAATGTTTCTTTTCACTGCATCTATAAGAATGAAAACAAGATTGTTCCCTCAAAAGAGATTGTTTGGTGGATGAATTTAGCTGAGAAAATTCCTCAAAGCCAGTATGATGTTGTGAGTGATCATGTTAGCAAAGTTACTTTTTTCAATCTGAATGAAACCAAACCTCGAGGAAAGTTTACCTATGATGCAGTGTACTGCTGCAATGAACATGAATGCCATCATCGCTATGCTGAATTATATGTGATTGATGTCAATATCAATATCTCATGTGAAACTGATGGGTACTTAACTAAAATGACTTGCAGATGGTCAACCAGTACAATCCAGTCACTTGCGGAAAGCACTTTGCAATTGAGGTATCATAGGAGCAGCCTTTACTGTTCTGATATTCCATCTATTCATCCCATATCTGAGCCCAAAGATTGCTATTTGCAGAGTGATGGTTTTTATGAATGCATTTTCCAGCCAATCTTCCTATTATCTGGCTACACAATGTGGATTAGGATCAATCACTCTCTAGGTTCACTTGACTCTCCACCAACATGTGTCCTTCCTGATTCTGTGGTGAAGCCACTGCCTCCATCCAGTGTGAAAGCAGAAATTACTATAAACATTGGATTATTGAAAATATCTTGGGAAAAGCCAGTCTTTCCAGAGAATAACCTTCAATTCCAGATTCGCTATGGTTTAAGTGGAAAAGAAGTGCAATGGAAGATGTATGAGGTTTATGATGCAAAATCAAAATCTGTCAGTCTCCCAGTTCCAGACTTGTGTGCAGTCTATGCTGTTCAGGTGCGCTGTAAGAGGCTAGATGGACTGGGATATTGGAGTAATTGGAGCAATCCAGCCTACACAGTTGTCATGGATATAAAAGTTCCTATGAGAGGACCTGAATTTTGGAGAATAATTAATGGAGATACTATGAAAAAGGAGAAAAATGTCACTTTACTTTGGAAGCCCCTGATGAAAAATGACTCATTGTGCAGTGTTCAGAGATATGTGATAAACCATCATACTTCCTGCAATGGAACATGGTCAGAAGATGTGGGAAATCACACGAAATTCACTTTCCTGTGGACAGAGCAAGCACATACTGTTACGGTTCTGGCCATCAATTCAATTGGTGCTTCTGTTGCAAATTTTAATTTAACCTTTTCATGGCCTATGAGCAAAGTAAATATCGTGCAGTCACTCAGTGCTTATCCTTTAAACAGCAGTTGTGTGATTGTTTCCTGGATACTATCACCCAGTGATTACAAGCTAATGTATTTTATTATTGAGTGGAAAAATCTTAATGAAGATGGTGAAATAAAATGGCTTAGAATCTCTTCGTCGGTTAAGAAGTATTATATCCATGATCATTTTATCCCCATTGAGAAGTACCAGTTCAGTCTTTACCCAATATTTATGGAAGGAGTGGGAAAACCAAAGATAATTAATAGTTTCACTCAAGATGATATTGAAAAACACCAGAGTGATGCAGGTTTATATGTAATTGTGCCAGTAATTATTTCCTCTTCCATCTTATTGCTTGGAACATTATTAATATCACACCAAAGAATGAAAAAGCTGTTTTGGGAAGATGTTCCGAACCCCAAGAATTGTTCCTGGGCACAAGGACTTAATTTTCAGAAGCCAGAAACGTTTGAGCATCTTTTTATCAAGCATACAGCGTCAGTGACATGTGGTCCTCTTCTTTTGGAGCCTGAAACAATTTCAGAAGATATCAGTGTTGATACACCATGGAAAAATAAAGATGAGATGGTGCCAACAACTGTGGTCTCTCTACTTTCAACAACAGATCTTGAAAAGGGTTCTGTTTGTATTAGTGACCAGTTCAACAGTGTTAACTTCTCTGAGGCTGAGGGTACCGAGGTAACCTATGAGGACGAAAGCCAGAGACAACCCTTTGTTAAATATGCCACGCTGATCAGCAACTCTAAACCAAGTGAAACTGGTGAAGAACAAGGGCTTATAAATAGTTCAGTCACCAAGTGCTTCTCTAGCAAAAATTCTCCATTGAAGGAATCTTCCTCTAATAGCTCATGGGAGATAGAGGCCCAGGCATTTTTTATATTATCAGATCAGCATCCCAACATAATTTCACCACACCTCACATTCTCAGAAGGATTGGATGAACTTTTGAAATTGGAGGGAAATTTCCCTGAAGAAAATAATGATGAAAAGTCTATCTATTATTTAGGGGTCACCTCAATCAAAAAGAGAGAGAGTGGTGTGCTTTTGACTGACAAGTCAAGGGTATTGTGCCCATTCCCAGCCCCCTGTTTATTCACGGACATCAGAGTTCTCCAGGACAGTTGCTCACACTTTGTAGAAAATAATTTCAACTTAGGAACTTCTAGTAAGAAGACTTTTGCATCTTACATGCCTCAATTCCAAACTTGTTCTACTCAGACTCATAAGATCATGGAAAAC
>LEPR_XM_003921458.1_Saimiri_boliviensis_boliviensis
ACTCCTTGGAGATTTAAGTTGTCTTGCATGCCACCAAATACAACTTATGACTACTTCCGTTTGCCTGCTGGACTCTCAAAGAATACTTCAGATTTGAATGGACATTATGAGAAAGCTGTTGAAGTTAAGTTTAATTCAAGTGGAACCCACTTTTCTAACTTATCCAAAACAAGTTTCCACTGTTGCTTTTGGAGTGAGCAAGATAAAAACTCCTCCTTATGTGCAGACAACATTGAAGGAAAGACATTTTTTTCAACAGTAAATTCTTTAGTTTTTCAACAAATAGGTGCAAACTGGAACATACAGTGCTGGCTAAAAGGAGACTTGAAATTATTCATCTGTAATGTGGAGTCATTATTTAAGAATCAATTCAAGAATTATAACCATAAGGTCCATCTTTTATATGTTCTGCCTGAAGTATTAGAAGATTCACCTCTGGTTCCCCAGAAAGGCAGTTTTCAGATTGTTCAGTGCAACTGCAGTGTTCACAAATGTTGTGAATGTCCTGTGTCTGTGCCAACAGCCAAACTCAACGACACTCTTCTCATGTATTTGAAAATCACATCTGGTGGAGTAATTTTTCAGTCACCTCTAATGTCAGTTCAGCCCATAAATGTGGTGAAGCCTGATCCACCATTAGGTTTGCATATGGAAATCACAGATGATGGTAATTTAAAGATTTCTTGGTCCAGCCCACCATTGGTACGATTTCCACTTCAATATCAAGTGAAATACTCAGAGAATTCTTCAACAGTTATCAGAGAAGCTGACAAGATTGCCTTAGCTACATCTCTGCTGGTAGACAGTGTGCATCCTGGGTCTTCATATGAGGTTCAGGTGAGGGGCAAGAGACTGGATGGCCCAGGAATCTGGAGTGACTGGAGTACTCCTCATGTCTTTACCACACAAGATGTCATATACTTTCCACCTAAAATTCTGACAAGTGTTGAGTCTAATGTTTCTTTTCACTGCATCTATAAGAATGAAAACAAGATTGTTTCCTCAGAAAAGATTGTTTGGTGGATGAATTTAGCTGAGAAAATTCCTCAAAGCCAGTATGATGTTGTTAGTGATCATGTTAGCAAAGTTACTTTTTACAATCTGAATGCAACCAAACCTCGAGGAAAATTTACGTATGACGCAGTGTACTGCTGCAGTGAACACGAATGCCATCATCGCTATGCTGAATTATATGTGATTGATGTCAATATCAATATCTCATGTGAAACTGATGGGAACTTAACTAAAATGACTTGCAGATGGTCACCCAATACAATCCAATCACTTGCAGGAAGCACTTTGCAATTGAGGTATTATCGGAGCAGACTTTACTGTTCTGATAGTCCATCTATTCATCCCATATCTGAACCCAAAGATTGCCATTTGCAGAGGGATGGTTTTTATGAATGCATTTTCCAGCCAATCTTTCTATTATCTGGCTATACAATGTGGATTAGGATCAATCACTCTCTGGGTTCACTTGACTCTCCACCAACATGTGTCCTTCCTAATTCTGTGGTGAAGCCACTGCCTCCATCCAGTGTGAAAGCAGAAATTACTGTAAAAACTGGATTACTGAAAATATCTTGGGAAAACCCAGTCTTTCCAGAGACTAATCTTCAATTCCAGATTCGCTATGGTTTAAGTGGAAAAGAAGTACAATGGAAGATACATGAGGTTTATGATGCAAAATCAAAATCTGTCAGTCTACCAGTTCCAGACATCTGTGCAGTCTATGTTGTTCAAGTGCGCTGTAAGAGGCTAGATGGACTTGGATACTGGAGTAATTGGAGCAGTCCAGCCTACACGGTTGTCATGGATATAAAAGTTCCTATGAGAGGACCTGAATTTTGGAGAATAATTAATGGAGACACTATGAAAAAGGAGAAAAACGTCACTTTACTTTGGAAGCCCCTGATGAAAAGAGACTCATTGTGCAGTGTCCAGAGATATGTGATAAACCATCATACTTCCCTCAATGGAACATGGTCAGAAGATGTGGGAAATCACACTAAATACACCTTCCTGTGGACAGAGCAAGAGCATACTGTTACAGTTCTAGCCATCAATTCAATTGGTGATTCTGTTGCAAATTTGAATTTAACCTTTTCATGGCCTATGAGCAAAGTAAATATCGTGCAGTCACTCAGTGCTTATCCTTTAAACAGCACTTGTGTGATTCTTTCCTGGATGCTATCACCCAGTGATTACAAGCCAATGTCTTTTATTATTGAGTGGAAAAATCTTAACGAAGATGATGAAATAAAATGGCTTAGAATCTCTTCATCTGTTAAGAAGTGTTATATCCATGATCATTTTATTCCCATCGAGAAGTACCAGTTCAGTCTTTACCCAATATTTACGGAAGGAGTGGGAAAACCAAAGATAATCAATAGCTTCACTCAAGATGATATTGAAAAACATCAAAATGATGCAGGTTTATATGTAATTGTGCCAGTAATTATTTCCTCTTTCATCTTACTACTTGGAACACTATTCATATCACACCAAAGAATGAGAAAGCTGATTTGGGAAGATGTTCCAAATCCCAAGAAGTGTTCCTGGGCACAAGGACTTAATTTTCAGAAGCCAGAAACATTTGAGCATCTTTTTATCAAGCATACAGAATCAGTGATATTTCGTCCTCTTCTTTTGGAGCCTGAAGCAATTTCAGAAGATATCAGTGTTGATACATCATGGAAAAATAAAGATGAGATGGTGCCAACAACTGTGGTCTCTCTCCTTCCAACAACAGATCTTGAAAAGGGTTCTGTTTGTATTAGTGACCAGTTCAACAGTGCTAACATCTCTGAGGCTGAGGGTACCGAGGTAACCTCTGAGGAAGAGAGCCGAAGACAACCCTTTGTTAAATATGCCACGCTGGTCAGCAACTCTAAACTAGGTGAAACTGATGAAGAACAAGGGCTTATAAATAGTTCAGTGAGCAAGTGCTTCTCTAGCAAAAATTATCCACTGAAGGATTCTTTCTCTAATAGCTCATGGGAAATAGAGGCACAGGCATTTTTTATATTATCAGATCAGCATCCCAACATAATTTCACCACACCTCACATTCTCAGAAGGATTGGATGAACTTTTGAAACTGGAGGGAAATTTCCCTGAAGAAAATAATGACGAAAAGTCTATCTATTATTTAGGGGTCACCTCAATCAAAAAGAGAGAGTGTGATATGCTTTTGACTGACAAGTCAAGGGTATTGTGCCCTTTCCCAGCCCCCCGTTTATTCACGGATATCAGAGTTCTCCAGGACAGTTGCTCACAGTTTGTAGAAAATAATTTCAACTTAGGAATTTCTAGTAAGAAGACTTTTGTATCTTACATGCCTCAATTCCAAACTTGTTCTACTCAGACTCGTAAGATCATGGAAAAC
>LEPR_XM_009210050.1_Papio_anubis
ACTCCTTGGAGATTTAAGTTGTCTTGCATGCCACCAAATTCAACCTATGACTACTTCCTTTTGCCTGCTGGACTCTCAAAGAATACTTCAAATTTGAATGGACATTATGAGACAGCTGTTGAG------TTTAATTCAAGTGATACTCACTTTTCTAACTTATCCAAAACAACTTTCCACTGTTGCTTTCGGAGTGAGCAAGATAGAAACTGCTCTTTGTGTGCAGACAACATTGAAGGAAAGACATTTGTTTCAACAGTAAATTCTTCAGTTTTTCAACAAATGGGTGCAAACTGGAACATACAGTGCTGGCTAAAAGGAGACTTGAAATTATTCATCTGTTATGTGGAGTCATTATTTAAGAATCCATTCAAGAATTACAAACATAAGGTCCATCTTTTATATGTTCTGCCGGAAGTGTTAGAAGATTCACCTCTGGTTCCCCAAAAAGGCAGTTTTCAGATGGTTCATTGCAATTGCAGTGTTCATGAACGTTGTGAATGTCTTGTGCCTGTGCCAACAGCCAAACTCAACGACACTCTCCTTATGTGTTTGAAAATCACATCTGGTGGAGTAATTTTCCAGTCACCTCTAATGTCAGTTCAGCCCATAAATATGGTGAAGCCTGATCCACCATTAGGTTTGCGTATGGAAATCACAGATGACGGTAATTTAAAGATTTCTTGGTCCAGCCCACCATTGGTACCATTTCCACTTCAATATGAAGTGAAATATTCAGAGAATTCTACAACAGTTATCAGAGAAGCTGACAAGATTGTCTCAGCTACATCCCTGCTGGTAGACGGTATACTTCCTGGGTCTTCATATGAGGTTCAGGTGAGGGGCAAGAGACTGGATGGCCCAGGAATCTGGAGTGACTGGAGTACTCCTCATGTCTTTACCACACAAGATGTCATATACTTTCCACCTAAAATTCTGACAAGCGTTGGATCTAATGTTTCTTTTCACTGCATCTATAAGAATGAAAACAAGATTGTTTCCTCAAAAAAGATTGTTTGGTGGATGAATTTAGCTGAGAAAATCCCTCAAAGCCAGTATGATGTTGTGAGTGATCATGTTAGCAAAGTTACTTTTTTCAATCTGAATGAAACCAAACCTCGAGGAAAGTTTACCTATGATGCAGTGTACTGCTGCAATGAACATGAATGCCATCATCGCTATGCTGAATTATATGTGATTGATGTCAATATCAATATCTCATGTGAAACTGATGGGCACTTAACTAAAATGACTTGCAGATGGTCAACCAATACAATCCAGTCACTTGCGGGAAGCACTTTGCAATTGAGGTATCGTAGGAGCAGCCTTTACTGTTTTGATATTCCATCTATTCATCGCATATCTAAGCCTAAAGATTGCTATTTGCAGAGCGATGGTTTTTATGAATGCGTTTTCCAGCCAATCTTTCTATTATCTGGCTATACAATGTGGATTAGGATCAATCACCCTCTAGGTTCACTTGACTCTCCACCAACATGTGTCCTTCCTGATTCTGTGGTGAAGCCACTGCCTCCATCCAGTGTGAAAGCAGAAATTATTAAAAACATTGGATTATTGAAAATATCTTGGGAAAAGCCAGTCTTTCCAGAGAATAACCTTCAATTCCAGATTCGCTATGGTTTGAGTGGAAAAGAAATACAATGGAAGATGTATGACGTTTATGATGCAAAATCAAAATCTGTCAGTCTCCCAGTTCCAGACTTGTGTGCAGTTTATGCTGTTCAGGTGCGCTGTAAGAGGTCAGATGGATTGGGACTTTGGAGTAATTGGAGCAATCCAGCCTACACAGTTGTCATGGATATAAAAGTTCCTATGAGAGGACCTGAGTTTTGGAGAATAATTAATGGAGATACTATGAAAAAGGAGAAAAATGTGACTTTACTTTTGAAGCCCCTGATGAAAAATGACTCATTGTGCAGTGTTCAGAGATACGTGATAAACCATCATACTTCCTGCAATGGAACATGGTCAGAAGATGTGGGAAATCACACTAAATTCACTTTCCTGTGGACAGAGCAAGCACACACTGTTACGGTTCTGGCCATCAATTCAATTGGTGCTTCTGTTGCAAATTTTAATTTAACCTTTTCATGGCCTATGAGCAAAGTAAATATCGTGCAGTCACTCAGTGCTTATCCTTTAAACAGCAGTTGTGTGATTCTTTCCTGGATACTATCACCCAGTGATTACAAGCTAATGTATTTTATTATTGAGTGGAAAAATCTTAATGAAGATGGAGAAATAAAATGGCTTAGAATCTCTTCATCTGTTAAGAAGTATTATATCCATGATCATTTTATCCCCATTGAGAAGTACCAGTTCAGTCTTTACCCAATATTTATGGAAGGAGTGGGAAAACCAAAGATAATTAATAGTTTCACTCAAGATAATACTGAAAAACACCAGAATGATGCAGGTTTATATGTGATTGTGCCAGTAATTATTTCCTCTTCCATCTTATTGCTTGGAACATTATTAATATCGCACCAAAGAATGAAAAAACTGTTTTGGGAAGATGTTCCGAACCCCAAGAATTGTTCCTGGGCGCAAGGACTTAATTTTCAGAAGCCAGAAACGTTTGAGCATCTTTTTATCAAGCATACAGCATCAGTGACATGTGGTCCTCTTCTTTTGGAGCCTGAAACAATTTCAGAAGATATCAGTGTTGATACATCATGGAAAAATAAAGATGAGATGGTGCCAACAACTGTGGTCTCTCTACTTTCAACAACAGATCTTGAAAAGGGTTCTGTTTGTATTAGTGACCAGTTCAACAGTGTTAACTTCTCTGAGGCTGAGGGTACCGAGGTAACCTGTGAGGATGAAAGTCAGAGACAACCCTTTGTTAAATATGCCACGCTGATCAGCAACTCTAAACCAAGTGAAACTGATGAAGAACAAGGGCTTATAAATAGTTCAGTTACCAAGTGCTTCTCTAGCAAAAATTCTCCATTGAAGGATTCTTTCTCTAATAGCTCATGGGAGATAGAGGCCCAGGCATTTTTTATATTATCAGATCAGCGTCCCAACATAATTTTACCACACCTCACATTCTCAGAAGGATTGGATGAACTTTTGAGACTGGAGGGAAATTTCCCTGAAGAAAATAATGATGAAAAGTCTATTTATTATTTAGGGGTCACCTCAATCAAAAAGAGAGAGAGTGGTGTACTTTTGACTGACAAGTCAAAGGTATTGTGCCCATTCCCAGCCCCCTGTTTATTCACGGACATCAGAGTTCTCCAGGACAGTTGCTCACACTTTGTAGAAAATAATTTCAACTTAGGAACTTCTAGTAAGAAGACTTTTGCATCTTACATGCCTCAATTCCAAACTTGTTCTACTCAGACTCATAAGATCATGGAAAAC
>LEPR_XM_008958952.1_Pan_paniscus
ACTCCTTGGAGATTTAAGTTGTCTTGCATGCCACCAAATTCAACCTATGACTACTTCCTTTTGCCTGCTGGACTCTCAAAGAATACTTCAAATTCGAATGGACGTTATGAGACAGCTGTTGAACCTAAGTTTAATTCAAGTGGTACTCTCTTTTCTAACTTATCCAAAACAACTTTCCACTGTTGCTTTCGGAGTGAGCAAGATAGAAACTGCTCCTTATGTGCAGACAACATTGAAGGAAAGACATTTGTTTCAACAGTAAATTCTTTAGTTTTTCAACAAATAGATGCAAACTGGAACATACAGTGCTGGCTAAAAGGAGACTTAAAATTATTCATCTGTTATGTGGAGTCATTATTTAAGAATCCATTCAGGAATTATAACTATAAGGTCCATCTTTTATATGTTCTGCCTGAAGTGTTAGAAGATTCGCCTCTGGTTCCCCAAAAAGGCAGTTTTCAGATGGTTCACTGCAATTGCAGTGTTCATGAATGTTGTGAATGTCTTGTGCCTGTGCCAACAGCCAAACTCAACGACACTCTCCTTATGTGTTTGAAAATCACATCTGGTGGAGTAATTTTCCAGTCACCTCTAATGTCAGTTCAGCCCATAAATATGGTGAAGCCTGATCCACCATTAGGTTTGCATATGGAAATCACAGATGATGGTAATTTAAAGATTTCTTGGTCCAGCCCACCATTGGTACCATTTCCACTTCAATATCAAGTGAAATATTCAGAGAATTCTACAACAGTTATCAGAGAAGCTGACAAGATTGTCTCAGCTACATCCCTGCTGGTAGACAGTATACTTCCTGGGTCTTCGTATGAGGTTCAGGTGAGGGGCAAGAGACTGGATGGCCCAGGAATCTGGAGTGACTGGAGTACTCCTCATGTCTTTACCACACAAGATGTAATATACTTTCCACCTAAAATTCTGACAAGTGTTGGGTCTAATGTTGCTTTTCACTGCATCTATAAGAATGAAAACAAGATTGTTCCCTCAAAAGAGATTGTTTGGTGGATGAATTTAGCTGAGAAAATTCCTCAAAGCCAGTATGATGTTGTGAGTGATCATGTTAGCAAAGTTACTTTTTTCAATCTGAATGAAACCAAACCTCGAGGAAAGTTTACCTATGATGCAGTGTACTGCTGCAATGAACATGAATGCCATCATCGCTATGCTGAATTATATGTGATTGATGTCAATATCAATATCTCATGTGAAACTGATGGGTACTTAACTAAAATGACTTGCAGATGGTCAACCAGTACAATCCAGTCACTTGCGGAAAGCACTTTGCAATTGAGGTATCATAGGAGCAGCCTTTACTGTTCTGATATTCCATCTATTCATCCCATATCTGAGCCCAAAGATTGCTATTTGCAGAGTGATGGTTTTTATGAATGCATTTTCCAGCCAATCTTCCTATTATCTGGCTACACAATGTGGATTAGGATCAATCACTCTCTAGGTTCACTTGACTCTCCACCAACATGTGTCCTTCCTGATTCTGTGGTGAAGCCACTGCCTCCATCCAGTGTGAAAGCAGAAATTACTATAAACATTGGATTATTGAAAATATCTTGGGAAAAGCCAGTCTTTCCAGAGAATAACCTTCAATTCCAGATTCGCTATGGTTTAAGTGGAAAAGAAGTACAATGGAAGATGTATGAGGTTTATGATGCAAAATCAAAATCTGTCAGTCTCCCAGTTCCAGACTTGTGTGCAGTCTATGCTGTTCAGGTGCGCTGTAAGAGGCTAGATGGACTGGGATATTGGAGTAATTGGAGCAATCCAGCCTACACAGTTGTCATGGATATAAAAGTTCCTATGAGAGGACCTGAATTTTGGAGAATAATTAATGGAGATACTATGAAAAAGGAGAAAAATGTCACTTTACTTTGGAAGCCCCTGATGAAAAATGACTCATTGTGCAGTGTTCAGAGATATGTGATAAACCATCATACTTCCTGCAATGGAACATGGTCAGAAGATGTGGGAAATCACACGAAATTCACTTTCCTGTGGACAGAGCAAGCACATACTGTTACGGTTCTGGCCATCAATTCAATTGGTGCTTCTGTTGCAAATTTTAATTTAACCTTTTCATGGCCTATGAGCAAAGTAAATATCGTGCAGTCACTCAGTGCTTATCCTTTAAACAGCAGTTGTGTGATTGTTTCCTGGATACTATCACCCAGTGATTACAAGCTAATGTATTTTATTATTGAGTGGAAAAATCTTAATGAAGATGGTGAAATAAAATGGCTTAGAATCTCTTCATCTGTTAAGAAGTATTATATTCATGATCATTTTATCCCCATTGAGAAGTACCAGTTCAGTCTTTACCCAATATTTATGGAAGGAGTGGGAAAACCAAAGATAATTAATAGTTTCACTCAAGATGATATTGAAAAACACCAGAGTGATGCAGGTTTATATGTAATTGTGCCAGTAATTATTTCCTCTTCCATCTTATTGCTTGGAACATTATTAATATCACACCAAAGAATGAAAAAGCTGTTTTGGGAAGATGTTCCGAACCCTAAGAATTGTTCCTGGGCACAAGGACTTAATTTTCAGAAGCCAGAAACGTTTGAGCATCTTTTTATCAAGCATACAGCATCAGTGACATGTGGTCCTCTTCTTTTGGAGCCTGAAACAATTTCAGAAGATATCAGTGTTGATACATCATGGAAAAATAAAGATGAGATGGTGCCAACAACTGTGGTCTCTCTACTTTCAACAACAGATCTTGAAAAGGGTTCTGTTTGTATTAGTGACCAGTTCAACAGTGTTAACTTCTCTGAGGCTGAGGGTACCGAGGTAACCTATGAGGACGAAAGCCAGATACAACCCTTTGTTAAATATGCCACGCTGATCAGCAACTCTAAACCAAATGAAACTGGTGAAGAACAAGGGCTTATAAATAGTTCAGTCACCAAGTGCTTCTCTAGCAAAAATTCTCCATTGAAGGATTCTTTCTCTAATAGCTCATGGGAGATAGAGGCCCAGGCATTTTTTATATTATCAGATCAGCATCCCAACATAATTTCACCACACCTCACATTCTCAGAAGGATTGGATGAACTTTTGAAATTGGAGGGGAATTTCCCTGAAGAAAATAATGATGAGAAGTCTATCTATTATTTAGGGGTCACCTCAATCAAAAAGAGAGAGAGTGGTGTGCTTTTGACTGACAAGTCAAGGGTATCGTGCCCATTCCCAGCCCCCTGTTTATTCACGGACATCAGAGTTCTCCAAGACAGTTGCTCACACTTTGTAGAAAATAATTTCAACTTAGGAACTTCTAGTAAGAAGACTTTTGCATCTTACATGCCTCAATTCCAAACTTGTTCTACTCAGACTCATAAGATCATGGAAAAC
>LEPR_XM_012801641.1_Otolemur_garnettii
ACTTCCTGGAGATTTAAGTTGTCCTGTTTGCCACCAAATGCCACCCAGGACTACTTGCTCCTGCCCGCTGGAGTCTCCGGGAACATGTCAGCTTCCCACGGCTATTATGAGACATCTGTTGAAGCTACGTTTAATTCAAGTGGTGTCTACTTTTCCAGCTTACCCAAATCAGCTTTCCACTGTTGCTTTTGGAGTGAACAAGATAAAAACTGCTCTGTCCTTGCAGATAACACTGAAGGGAAGACATTTGTTTCAACAATACATTTTTTAGTTTTTCAACAAATAGAGAATGACCTGCCTGCTTCAGCCCTGGTCACTGAGCCATTGACAGTCCCTGGATGCTTTGTAGAGAGACCTGCTGGGCAG------------------------------------------AAGCCTGAGGTGTCAGAAGACTCCGCTGGGGTCCCCCAGAGGGGCAGTTTCCAGGCAGCTCCGTGCACCTGCGATGCTCAGGGGTGCTGTGAATGCCTCGTGCCCGTGCCAGCCACCAAGCTCAACAGCAGCCTCCTTATGTATTTGAAAATCTCATCTGGTGGGATAACTTTTCAGTCACCTCTGCTGTCAGTTCAGCCCATAAATGTTGTGAAGCCTGACCCCCCAGTGGGTTTGCACATGGAGGTCACAGATGACGGCAGTTTACGAATCTCTTGGTCCAGCCCCACATTGGTACCATTTCCACTTCAATATCAAGTGAAATATTCAGAGAATTCCACAGCAATTACAAGAGAAGCTGAAAAGATCGTCCCGGCCACAGCCCTCCTAGTAGGCAGTGTGCTTCCTGGGTCTTCGTATAAGGCTCAGGTGAGGGCCAAGAGGCTGCGTGGCCCAGGAATCTGGAGTGACTGGACCCCCACACACACTTTCACCACACAAGACGTCATATACTTTCCACCTAAAATCCTGACAAGTGTTGGATCTAACGTTTCCTTTCACTGCATCTATAAGAATGAAAACAAGATTGTTTCCTCAAAAAAGATTGTTTGGTGGATGAATTTAGCTGAGAAGATTTCCCAAAGCCAGTACCACGTCGTGAGTGACCGCATTAGCAAAGTCACGTTTGCCAACCTGAATGCAACCAGACCTCGCGGGAAGTTCACGTTCGACGCGGTGTACTGCTGCGCCGGGCCCGAGTGCCACCACCGCTACGCCGAGTTATACGTGATCGATGTCAATATCAACATCTCCTGTGAAACTGATGGACACTTAACCAGGATGACCTGCAGGTGGCCCACCCCTGCTGCCCAGTCGCTCGTGGGGAGCACTTTGCAACTGAGATACCACAGGAGCAGCCTTTACTGTTCTGACACTCCGTCTATCCATCCCATCTCTGAGCCCAAAGATTGCCGTGTGCAGAAGGACGGTTTTCAGGAATGCGTTTTCCAGCCCATCTTCCTGTTGTCTGGCTACACAATGTGGATCAGGGTCAGTCACCCACTGGGGTCGCTTGACTCTCCGCCGACCTGTGTCCTTCCCGATTCTGTGGTAAAGCCACTGCCTCCATCCAGAGTGCAAGCAGAAATTACTGTAAACATTGGATTATTGAAAATATCTTGGGAAAAGCCAGTCTTTCCAGAAAATAACCTTCAGTACCAGATTCGCTATGGCTTAAATGGAAAAGACATACAATGGAAGATGCATGAGGTCTATGATGGAAAATCAAAGTCCGCCAGTGTCCTGGTGCCAGACCTGTGCGCCGTCTACACGGCCCAGGTGCGGTGCAGGAGGCTGGATGGACTGGGCTACTGGAGCAACTGGAGCAGTCCCGCCCACACCGTGATCACGGACATAAAAGTTCCTGTGAGGGGACCTGAATTTTGGAGAATAATCACTGGGGATATTACAAAAAAAGAGAGAAATGTCACCTTACTTTGGAAGCCCCTGATGAAAAATGCCTCCTTGTGCAGTGTGAGGAGATACGTGATAAGCCACTACACCTCCCGCAACGGGACGTGGCTGGAGGACGTGGGGAACGGCACCAAATCCACCTTCCTGTGGACAGAACAAGCACATACGGTTACGGTCCTGGCCGTCAATTCAATTGGTGCTTCTTTTGCAAACTTTAATTTAACCTTCTCATGGCCTATGAACAAAGTAAATGTCGTGCAGTCACTCAGTGCCTACCCTATAAACAGCAGCTGCGTGATCCTCTCCTGGGTGCTCTCGCCCAGTGACTACAACCTAATGTATTTGATTATGGAGTGGAAAAACCTTAACGAAGATGAAGAAGTTAAGTGGCTTAGGGTCCCTTCAACTGTTAAGAAGTATTATATCTATGATCATTTTATCCCCATTGAGAAATATCAGTTTAGTCTTTACCCGATATTTATGGAAGGAGTGGGGAAGCCGAAGACAATTAGTAGTTTCACCCAAGATGATACTGAGAAACACCAGAGGGAGGCAGGGCTATATGTGATTGTGCCGATAATTATTTCCTCTTCCATCTTGTTGCTTGGAACACTGTTAGTATCACACCAAAGAATGAAAAAGCTGTTTTGGGAAGATGTTCCGAACCCCAAGAATTGTTCCTGGGCTCAAGGACTTAATTTTCAGAAGCCAGAAACGTTTGAGCATCTTTTTATCAAGCATACAGAATCAGTGACGTTTGGGCCTCTTCTTTTGGAGCCTGAAACCATTTCAGAAGATATCAGTGTTGACACGTCATGGAGGAGTAAAGACGAGATGGTGCCAGCCACTGTGCTCTCCCTACTTTTGAGAACTGACATAGCAAAGGGTTTTGTTTGTGTTGGAGATCCGGGCAACAGTGCCAACTTCTCTCAGGCTGAGGGCACCCAGCTAACCTGTGAAGATGAGGAAGGGAGGCCACCCTCGGTTAAATACGCCACGCTGGTCAGT------AAATCAGGTGAAACAGATGAAGAACAAGAGCTTATAAATAGTTCAGTCAGCAAATGCTTCTCTAGCAAAAGTTCTCCCCTGGAAGAATCTTTCTCCAGGAGCTCCTGGGAGATGGAGAGTCAGGCGTTTCTGGTGTTAGCAAATCAGCATCTGAACAGATTGTTGCCACACCTCACGTTCTCAGGA---CTGGACGAACTTTTAAAACTGGAGGAAAACTTCCCTGAAGAAAATAATGATGAAAAGTCTGTGTATTACTTAGGGCTCACCTCAATCAGGAAGAGAGAGAGTGATGTGTTTTTGACGGAGGAATCCAGTGTGTCCTGCCCATTCCCAGCCCACTGTTTACTCACTGACATCACAGTCCTCCAGGACAGCTGCCCACACTTCGTGGAAAATAATTTCAACTTAGGAACTTCTGGGAGGAAGACGTTTGTCTCTTACATGCCTCAGTTTCAAACTTGTTCCACTCAGACTCATAAGATAATGGAAAGC
>LEPR_XM_003767270.1_Sarcophilus_harrisii
CCTCCATGGAATTTCATACTCTCCTGTTTGCCATCAAAC---AAAACTGCTGACTTCCATTGGCCTTCAGGAGTCTTCAAGAACAGCTCTGTCTTCAGCAGA---AATGATCAAAGGGCTGACAACAACTTTCGTTCACTTGATTCACACCCTTCAGAATTTTCAACAGAAAGTTTCTACTGTTGCCTTTGGAGTCAACATGATAAAAGTTCATCCAGGTGTGCAAACAGTACAGAAAGGAAGACATCTGTTTCTCCAGCATTCTCCCAAGCTCTTCAGCAAAGAGGTGTGAGCTGGAGCATTGAATGCTGGGTCAGAGGGGACTTGAAGATACTCATCTGTAATTTGGAATCATTGTCGAAGAATTCTTCCAAGATATCAGAATTTCAGACTCATCTTTCATATGTTTTGTTAGAAGCTCAGGAAGACTCACCTATTGTTTCCCAGAAGAGTAATTTTCAGGTTGTTCGGTGTGATTGCAATAGATCCAAAGACTGTGAATGTCATGTACCCATAAGCACAGCTAACCTCAGCTCTACCTCCTGGATATTTCTGGAAATCACAAATGGCGCCATATTTCTCCAGTCACCCATTATGTCTGTGAAGCGTATAAATATTGTGAAGCCAGATCCACCTTTACATTTGCTAATGGAAATAACAGATGAAGGGAAATTAAAGATCTCTTGGTCCAGCCCACTGTTGGTACCATATCAACTTCAGTATGAAGTGAAATACTCTGTAAAGTCAACTGAGACCATGGGACAGATTGCTGCGATTGTACTAGATACCTCCCTGCTTGTGGACAATGTGCTTCCTGGTTCTTCATATACAGTTCAGGTCCGGGGCAAGAGGCTGGATGGCCCAGGATTCTGGAGTGATTGGACCACTCCTTCCAAGTTCATTGCTCCAGAGGTCATATATTTTCCACCCAAAATTCTGACAAGTGTTGGATCTAATGCATCATTTTACTGCATCTACAAGCATCAAAACAAGATCATCCCTTCCAAGAATGTCTTCTGGTGGTTGAATTTAGCAGAAAAAATCCCCTCCAGTCACTATGACGTTATGAATGCCCATGTGAGCAGGGTCACTCTTCTCAATATGAATGCAACTAAACCCAGAGGAAAATATACTTATGATGCTGTGTACTGCTGCCAGGAGAACGAGTGCCATCACCGCTATGCAGAATTATATGTAATCGATGTCAATATCAATATCTCATGTGAAACTGATGGGTACTTAACTAAAATGACTTGCAGATGGCCAGCCAACACAGTTTCATCACTCATGGGAAGTATGTTGCAGTTAAGATATTTCAGGAGCAGCCTGTATTGTTCTGACTTTCCAACTACTCATCATGCCTCAGATCCCAAAGATTGTCATTTACAGAAGGATGGCTTTTATGAATGCACTTTCCAGCCCATCTTTCTTCTGTCTGGGTATACCATGTGGATACAGATCATCCACTCATTGGGGTCACTTGAATCTCCCCCAACATGTGTTGTTCCAGATTCTGTAGTAAAGCCACTGCCTCCCTCCAGAGTGAATGCAGAAATTATGGTCAAAACTGGTTTGTTGAATGTGAGCTGGAGAAAGCCAGTCTTACCAGAGAATAAACTTCAATTTCAAATTCGTTATGCTGTGAATGGACATGGAGAACAATGGAAGGTACATCAAGTTTATGGGTCTGAATCCCAATCTGCCAGCTTCCAAGTGTTGGATCTCTGCACAGTTTATGTCACTCAGGTCCGCTGTAAGAGGCTCGATAACCTGGGATATTGGAGTAATTGGAGCAATCCAGCCTACACGGTTGTCATGGATATAAAAGCTCCCATCAGAGGGCCTGAATTTTGGGGAGTCATTAATGAAGATGTGATGCAGAAAGAGAGAAATATTACCTTATTTTGGAAGCCTTTGGGAAAAAACCAGTCACTGTGCAGTGTGAGAAGATATACGGTGAACCATTACACTGTTAACAACATGACTTGGTCAGAAGACATAGGGAATGATACTAAAGTCACTTTTCCATGGACTGAACTAACACATACAGTTACTGTTGTGGCCGTAAACTCAATTGGCCCTTCTGTGATGAATTTTAATCTAACTTTCTCATGGAAGATGAGCACAGTAAATAGTGTACAATCCCTCAGTGCTCATGTAGTAAATAGCAGCTGTGTGGTTCTTTCCTGGATGGTGATACCTACAGAATATACTCTGATGTATTTTGTTATTGAGTGGAATAATCTTGATGAAGAGAATGGAATTAAATGGATTCGAGTTCCTTCAAATGTTAAGAAATATTATATCCATGATCACTTTATTCCTATTGAGAAATACCACTTCAGCCTTTACCCAGTGTTTCTAGAAGGAGTAGGGAAGCCTACGATGACAAATACATTCACTAGAGAAGACATCATGAAACAGGAGAATGATCCAGGTCTCTATGTAATCATTCCCATAATTATTTTCTCTTCCATCTTATTGCTTGGAACCTTGTTAATATCACATCAAAGAATGAAGAAGCTATTTTGGGAAGATGTTCCAAACCCCAAGAATTGTTCCTGGGCACAAGGAGTAAACTTTCACAAGCCTGAAACTTTTGAGCACCTTTTTATCAAGTGCACAAGAGCTGTCGCATTTGGTCCTTTTCTTCTGGAGCCTGAA------------CCACTAACTGTGGAAAGAACATGGAAAAGTGGAGAGGAG---------AAGAACATGGTACCAGCTCTTGGACTCTCCGAGCCCGAGGAGGATTCTGTTTGTCCT---GATCACATCACTAATACCCATCTCGCCCAGAGTGGTGGT------------TGTAGGAGTGAGCAGAGCAAACAA---TCCGTGAAATACGCTGTACTTTTGAATAACTCTAAGTCAAGTACGCTAGATAATAAGCAAAAGAATCTAAACAGCTCCTTCAGCAAATGTTTGTCGATAAAAAATTCCCTGTTAAAAGGGTCTTTCTCTGGTAGTTCATGGGAGATAGAGACTCAGGCCATTTTGATATTATCAGATCAACAGCCAAACACAAAACCTTCCCATTTTCCATTCTCAGATAATTCTTCTGAACTGTCAGATCAAGACAAAAACTTCCATGAAGAG------------------GTTTACTATTTAGGGATCACTTCAACAACCAAGAAGGAAAATGACATTTTTTTGACTGAGACCTCA---GTGATGTGTCCTCTCCCTGCCCACAGTTTATTCACAGATGTAGGAGTACTTCAGGACAGTTGTTCA------GTAGAAACAAACCTTCACTTGGGGGCGTCAGTTAGTAAGACGTTTGTTTCTTACATGCCTCAATTTCAGACCTGTTCTGCCAAAACACAGAAAATAACGGAAAAC
>LEPR_XM_003508141.2_Cricetulus_griseus
TCTCCCTGGAGATTTAAACTGTTTTGTGCACCACCAAATACAACGGATAACTCCCCTTTTTCACCTGCTGGAATCCCAAAGAATGCTTCTGCTTTGAGTGGGGGCTATGAAGCAGTTTTTGAAGCTAACTTGAATGCAAGCAGTGTCTACATTTCTGAGTTATCCAAAACCATTTTCCACTGTTGCTTTGGGAATGATCGAGGTAAAAACTGCTCTGTGCTAGCTGGAAACACTGAAGGGAAGTCACTGGCTTCAATGGCAAAGGCCTTAATTTTTCACCAGCTAGGTGTAAACTGGGACATAGAGTGCTGGATGAAAGGGGACTTGACATCATTCATCTGTCATATGGAACCATTACTTAAGAGCCCCTTCAAGAATTATGACTCTAAGGTCCATCTTTTTTATGATCTT------------------------------GTTCTGCATACTGCTGTTGTCCTCATGGCCATGAAAGCAGCAAGTACAGTG---ACTCCAAGTTTGAAAATTACTAAGCAAGTGAAGCCTGATCCACCATTAGGCTTGCATATGGAAATCACAGATGATGGTATTTCTTGGGATAGTCCAACGGAGGCACTGTTTCCACTTCAATAT---------------------------------------------------------------------------------------------------------CAAGTCAAATATTCAGAGAAT---ACTACAGTTATAAGAGAGGCTGCTGAAGTTGTCTCAGCTCCATCCCTGCTGCTACACAGTGTGCTGCCTGGGTCTTCATATGAGGTTCAGGTGAGAACCAAGAGACTGGACGGCTCAGGAGTCTGGAGTGACTGGAGTTTGCCTCGAGTCTTTACCACACAAGATGTCATATACTTTCCACCCAAAATTCTGACAAGTGTTGGCTCGAACGCTTCCTTCCATTGCATCTACAAAAAGGAAAACCAAATAATTTCCTCAAAACAGATAGTTTGGTGGATGAATCTAGCTGAGAAAATCCCTGAAATCCAGTATAGTGCTGTGAATGACCATGTTAGCAAAGTTATGTTTTCCAACTTGAAAGCCACCAGAACTCGGGGGAAGTTTGCCTACGATGCAGTGTACTGCTGCAGTGGGCAGGAGTGCCATCATCGCTACGCTGAGTTATATGTGATTGATGTCAATATCAATATATCATGTGAAACTGATGGGTACTTAACTAAAATGACTTGCAGATGGTCACCCAGCACAATCCAATCACTTGTGGGAAGCACTGTGCAGTTGAGGTATCACAGGAGCAGCTTGTATTGTTCCGATAGCCCATCTATTCACCCTGCATCTGAGCCCAAAAGCTGCGTCTTGCAGAGGGATGGCTTTTATGAATGTGTTTTCCAGCCAATCTTTCTATTATCTGGCTACACAATGTGGATCAGGATCAACCATTCTTTAGGTTCACTTGAGTCTCCACCAACGTGTGTCCTTCCTGACTCTGTAGTAAAACCACTACCTCCATCTAGTGTGAAAGCAGAGATTACTACAAACACTGGATTATTGAAAATATCTTGGGAAAAGCCTGTCTTTCCAGAGAATAACCTTCATTTCCAGATTCGATATGGCTTAAATGGAAAAGAAATACAGTGGAAGATGCATGAGGTATTTGATGCAAAATCAAAGTCTGTCAGCCTGCCGGTGCTGGACCTCTGTGCAGTCTATGTGGCACAGGTGCGCTGCAGGCGGTTGGATGGACTTGGGTACTGGAGTAACTGGAGCAGACCAGCCTACACACTTGTCATGGATGTAAAAGTTCCTATGAGAGGACCTGAATTTTGGAGAATAATGAATGGTGATATTACTAAAAAAGAGAAAAATGTCACCTTGCTTTGGAAGCCCCTGATGAAAAATGACTCCCTGTGCAGCGTGAGGAGGTATGTGGTGCAGCATAGTACTGCCCACAATGGGACGTGGTCAGAAGACGCGGGAGATCAGACCAATCTCACTTTCCTGTGGGCAGAACAAGCACATACCGTTACGGTTCTGGCCATCAATTCCATTGGTGCTTCCCTTGCAAATTTTAATCTAACATTTTCATGGCCAATGAGTAAAGTGAGTGCCGTGCAGTCACTGAGTGCTTACCCCCTGAGCAGCAGCTGTGTGATCCTTTCCTGGACTCTGTCACCTGGTGATTACAATCTAATATACCTGGTTATTGAATGGAAGAATCTTAATGAAGATGATGGAATCAAGTGGCTTAAAATCCCTTCGAATGTTAAGAAGTATTATATCCATGATAATTTTATTCCCATTGAAAAATATCAATTTAGTCTTTATCCAGTATTTTTGGAAGGAGTTGGAAAACCAAAGATAATTAATGGTTTCACCCAAGATGATATGGACAAGCAGCAGAATGACGCAGGGCTGTACGTGATTGTGCCCATAATTATTTCCTCCTGTGTCCTACTGCTCGGAACACTGTTAATCTCACACCAGAGAATGAAAAAGTTGTTTTGGGAAGATGTTCCAAACCCCAAGAATTGTTCCTGGGCACAAGGACTTAATTTCCAAAAGCCTGAAACATTTGAGCATCTTTTTACCAAGCATGCAGAATCAGTGATATTTGGTCCTCTTCTTCTGGAGCCTGAACCCATTTCAGAAGAAATCAGTGTCGATACAGCTTGGAAAAATAAAGATGAGATGGTACCAGCAGCTATGGTCTCGCTTCTTTTGACCACTGACCCTGAAAGGGGATCTATTTGTATTAGTGACCAGTGTAACAGTGCTACCTTCTCTGGGGCTCCAAGCACCCAGGTAACCTGTGAGGATGAGTGTCAGAGACAACCCTCAGTTAAATATGCAACTTTGGTCAGTCACTCAAAAACAGTCGAAATTGATGAAGAGCAAGGGCTTATACATGGTTCTGTCAGCAAGTGCATCACCAGTGAACACTCCCCACTGGGAGAGTCTTTCCCTAGCAGCTCCTGGGAGATAGAGGCCCAGGCGTTTTTCCTATTATCAGATCAGCAAACCAACACGATTTCACCACAACTTTCATTCTCGGGG---TTGGATGAGCTTTTGGAGCTGGAAGGAAATTTCCCTGAAGAAAATCATAATGAAAAGTCTGTCTATTATTTAGGGGTTACCTCCATCAAAAAAAGAGAGAATGATATGTTTTTGACTGATGAGTCAGGAGTATTGTGCCCATTCCCAGCCCACTGTCTGTTTAGTGATATTAGAATCCTCCAGGACAGTTGCTCACACTTTGTAGAAAATAATTTGAATTTAGGAACCTCTGCTAAGAAGACCTTTGTACCTTACATGCCGCAATTTCAAACCTGTTCCACTCACAGTCATAAGATATTGGAGAAT
>LEPR_XM_003265191.2_Nomascus_leucogenys
ACTCCTTGGAGATTTAAGTTGTCTTGCATGCCACCAAATTCAACCTATGACTACTTCCTTTTGCCTGCTGGACTCTCAAAGAATACTTCAAATTCGAATGGACATTATGAGACAGCTGTTGAACCTAAGTTTAATTCAAGTGGTACTCACTTTTCTAACTTATCCAAAACAACTTTCCACTGTTGCTTTCGGAGTGAGCAAGATAGAAACTGCTCCTTATGTGCAGACAACATTGAAGGAAAGACATTTGTTTCAACAGTAAATTCTTTAGTTTTTCAACAAATAGGTGCAAACTGGAACATACAGTGCTGGCTAAAAGGAGATTTGAAATTATTCATCTGTTATGTGGAGTCATTATTTAAGAATCCATTCAAGAATTATAACTATAAGGTCCATCTTTTATATGTTCTGCCTGAAGTGTTAGAAGATTCACCTCTGGTTCCCCAAAAAGGCAGTTTTCAGATGGCTCACTGCAATTGCAGTGTTCATGAATGTTGTGAATGTCTTGTGCCTGTGCCAGCAGCCAAACTCAATGACACTCTCCTTATGTGTTTGAAAATCACATCTGGTGGAGTAATTTTCCAGTCACCTCTAATGTCAGTTCAGCCCATAAATATGGTGAAGCCCGATCCACCATTAGGTTTGCATATGGAAATCACAGATGATGGTAATTTAAAGATTTCTTGGTCCAGCCCACCATTGGTACCATTTCCACTTCAGTATCAAGTGAAATATTCAGAGAATTCTACAACAGTTATCAGAGAAGCTGACAAGATTGTCTCAGCTACATCCGTGCTGGTAGACAGTATACTTCCTGGGTCTTCGTATGAGGTTCAGGTGAGGGGCAAGAGACTGGATGGCCCAGGAATCTGGAGTGACTGGAGTACTCCTCATGTCTTTACCACACAAGATGTCATATACTTTCCACCTAAAATTCTGACAAGTGTTGGGTCTAATGTTTCTTTTCACTGCATCTATAAGAATGAAAACAAGATTGTTTCCTCAAAAAAGATTGTTTGGTGGATGAATTTAGCTGAGAAAATTCCTCAAAGCCAGTATGATGTTGTGAATGATCATGTTAGCAAAGTTACTTTTTTCAATCTGAATGAAACCAAACCTCGAGGAAAGTTTACCTATGATGCCGTGTACTGCTGCAATGAACATGAATGCCATCATCGCTATGCTGAATTATATGCGATTGATGTCAATATCAATATCTCATGTGAAACTGATGGGTACTTAACTAAAATGACTTGCAGATGGTCAACCAATACAATCCAGTCACTTGTGGGAAGTACTTTGCAACTGAGGTATCATAGGAGCAGCCTTTACTGTTCTGACATTCCATCTATTCATCCCATATCTGAGCCCAAAGATTGCTATTTGCAGAGGGATGGTTTCTATGAATGCATTTTCCAGCCAATCTTCCTATTATCTGGCTATACAATGTGGATTAGGATCAATCACTCTCTAGGTTCACTTGACTCTCCACCAACATGTGTCCTTCCTGATTCTGTGGTGAAGCCACTGCCTCCATCCAGTGTGAAAGCAGAAATTACTATAAACATTGGATTATTGAAAATATCTTGGGAAAAGCCAGTCTTTCCAGAGAATAACCTTCAATTCCAGATTCGCTATGCTTTAAGTGGAAAAGAAGTACAATGGAAGATGTATGAAGTTTATGATGCAAAATCAAAATCTGTCAGTCTCCCAGTTCCAGATTTGTGTGCAGTCTATGCTGTTCAGGTGCGCTGTAAGAGGCTAGATGGACTGGGATATTGGAGTAATTGGAGCAATCCAGCCTACACAGTTGTCATGGATATAAAAGTTCCTATGAGAGGACCTGAATTTTGGGGAATAATTAATGGAGATACTATGAAAAAGGAGAAAAATGTCACTTTACTTTGGAAGCCCCTGATGAAAAATGACTCATTGTGCAGTGTTCAGAGATACGTGATAAACCATCATACTTCCTGCAATGGAACATGGTCAGAAGATGTGGGAAATCACACGAAATTCACTTTCCTGTGGACGGAGCAAGCACATACTGTTACAGTTCTGGCCATCAATTCAATTGGTGCTTCTGCTGCAAATTTTAATTTAACCTTTTCATGGCCTATGAGCAAAGTAAATATCGTGCAGTCACTCAGTGCTTATCCTTTAAACAGCAGTTGTGTGATTCTTTCCTGGATGCTATCACCCAGTGATTACAAGCTAATGTATTTTATTATTGAGTGGAAAAATCTTAATGAAGATGGTGAAATAAAATGGCTTAGAATCTCTTCATCTGTTAAGAAGTATTATATCCATGATCATTTTATCCCCATTGAGAAGTACCAGTTCAGTCTTTACCCAATATTTATAGAAGGAGTGGGAAAACCAAAGATAATTAATAGTTTCACTCAAGGTGATACTGAAAAACACCAGAATGATGCAGGTTTATATGTAATTGTGCCAGTAATTATTTCCTCTTCCATCTTACTGCTTGGAACATTATTAATATCACACCAAAGAATGAAAAAGCTGTTTTGGGAAGATGTTCCGAACCCCAAGAATTGTTCCTGGGCACAAGGACTTAATTTTCAGAAGCCAGAAACGTTTGAGCATCTTTTTATCAAGCATACAGCATCAGTGACATGTGGTCCTCTTCTTTTGGAGCCTGAAACAATTTCAGAAGATATCAGTGTTGATACATCATGGAAAAATAAAGATGAGATGGTGCCAACAACTGTGGTCTCTCTACTTTCAACAACAGATCTTGAAAAGGGTTCTGTTTGTATTAGTGACCAGTTCAACAGTGTTAACTTCTCTGAGGCTGAGGGTACCGAGGTAACCTATGAGGACGAAAGCCAGAGACAACCCTTTGTTAAATATGCCACGCTGATCAGCAACTCTAAACCAAGTGAAACTGGTGAAGAACAAGGGCTTATAAATAGTTCAGTCACCAAGTGCTTCTCTAGCAAAAATTCTCCATTGAAGGATTCTTTCTCTAATGGCTCATGGGAGATAGAGGCCGAGGCAGTTTTTATATTATCAGATCAGCGTCCCAACATAATTTCACCACACCTCACATTCTCAGAAGGATTGGATGAACTTTTGAAATTGGAGGGAAATTTCCCTGAAGAAAATAATGATGAAAAGTCTATCTATTATTTAGGGGTCACCTCAATCAAAAAGAGAGAGAGTGGTGTGCTTTTGACTGACAAGTCAAGGGTATTGTGCCCATTCCCAGCCCCCTGTTTATTCACGGACATCAGAGTTCTCCAGGACAGTTGCTCACACTTTGTAGAAAATAATTTCAACTTAGGAACTTCTAGTAAGAAGACTTTTGCATCTTACATGCCTCAATTCCAAACTTGTTCTACTCAGACTCATAAGATCATGGAAAAC
>LEPR_XM_008109307.1_Anolis_carolinensis
CCCCCACAGAGCTTTCAATTACCTTGCGTGCAGCCACAG---AAGATTTCTAACTTTTCTTTGTCCCCTGAGATTGTGGAGAATAGTCCTAGTTCAAACAAAGAGCATGGT------------------------ACAAGTAAAATCAATGCAACAGCTCTGGCTGAAGATAAATTTCTTTGTTGCCACTGGAGTGAAATATATATTAATTGTTTTATATATACGGCAGAAATGGAAGCCAGAACACTTACTTATGAACCTGGTGCTTTATCATCTCATCAAATAGACTCATTGTGGAATCTACAGTTTTGGACTCAAGAAAGCACACAGGAATTACTGTGTATTGTGGAATTGTCTGCCAAGTCACCGTACTGGAATGAAGACCTTACAGTTAATCTGCATTATGCATTAACAGATGTATTGGAAGCGACTTCTACACATTCACTAAAGGACAATTTTACAGTTACTCACTGCAATTCTATAAGAGACCAAAAATATGCATGCCAGATATCTTCAGTA------AAACTCAACCATACTTACATTATGTGGCTCAAGATCACAAATGGAATAGCATTGCTACAGTCGCCATTAATGTCCGTCAAGCCTATAGATATTGTAAAACCTGAGCCTCCATTACATCTAAAAATGGAAATGACAGACAAAGGACAGTTAAAGATCTCTTGGTCTAGCCCAGCATCAAAATCATATCCACTTCAGTATGAAATAAAATGCTTTGCCAATTCAACTAAAAATGTCTGGCAGGTGGTTCAGATTACCTTGGAAACTTCATTGATCATTAACAATGCTCTATTTGATTCTTCGTACAACATTCAAGTACGGTGCAAAAGACATTATGGATCAGGCCTTTGGAGTGATTGGAGCATACCTTATAGCATGAATCTGCAAGATGTAATGTATTTTCCTCAAAAGATCCTAGCAAGTGTTGGAACAAATGTTTCATTTTACTGTATCTCTAAAACCAAAGACAGAATAATTTCATCTCGGAAGATAATCTGGTGGTTGAATTTAGCAAAAGAGATCCCTAGAAGTCAGTATACAATTGTGAATGACTACATTAGCAAAGTTACACTTGTCAACCTGAGTGCAATGAACCCTGGAGGGAAATTTCTCTTCAATGCCTTATACTGTTGTAATGAGAACGAATGCAATCACCATTATGCTGAACTGTATATCATAGATGTTAATATCAGCATAACATGTGAAACTGATGGTAATTTACAAAAAATGACTTGTAGATGGTTCACCAATGGAGACCCACTGCTTTCAGAGTGCACCTTGTTGTTGAGATATTACAGGAGTGATGTCTATTGTTCAGAGTCTCCGACCATTTCTTCTTATTCAAAGATAAAAGAATGCCAGCCCCAAAGGAACAATTCTTATGAGTGCATCTTTCAACCTTTTTACCTTCTTTCTGGATACACAATGTGGATAGAGATTAAGCATTCATTAGGGACAGTTACATCTCAACCAGTGTGTATCCTTCCTAAAGAAGTAGTGAAGCCATTTTCTCCCTCCAATGTCAAAGCCGAAATAACAGAGGAAGTGGGGCTGCTCCTTGTGAGATGGAATAACCCAGAGTTTCCAAAGTATGATCTTCAGTTTCAGATTCGGTATGCTGCCAATGGAACCAAAATTAATTGGGAGATGCAGGAAATTTCTACTCCATCTGTTAGCTCTGCCATTGTAATTGTGCCAGATCCCTGCACAGTTTATATTGTTCAGGTGCGTTGCAGTTTGACTGATGGAGTTGGTTATTGGAGTGACTGGAGTAGACCTGCATATACAGTTATCAAGGATATCAAAGCCCCATTGAGAGGACCTGAATTCTGGAGAATTGTTGATGAAGATCCAGTGACGAATCAGAACAATGTAACACTATTTTGGAAGCCACTGATGAAGAATCTTTCCTTATGCAGCGTGCTAGGATATATGGTAGAGCATACAACTTCAGATAATGTTACTTGGTCAGACTACGTTGAAAATGACACAACATACACATTTTCATGGGCTGAAGATGTACATACCATTAAGGTTATAGCCATCAACTCAATTGGAGCTTCTTCTGTGAATTTTATTTTAACTCTGTCAAAACAAATGAGCACAGTAAACATTGTGGAATCTCTGAGGATCTATCCTGTAAACAGCAGTTGTGTCATTGTGACTTGGACCCTTTCACCCGTGTCTTATATTATCACATCATTTGTAATTGAATGGATAAACCTGAATGGGGAAGAGCAAATAAAATGGATAATGGTTCCTTCGGATATTAGAAGGCACCACATTTTTGATAATTTCATTCTCATTGACAAATACAGATTTAGTTTGTATCCAATAACCTGTGAAGGAGTGATGAAGCCCTATGTGACAGATGGATTCTCCAAA---GGTGAAATGGAAAACCACAATGATGTGAACGTCTATGTGATTCTACCCTTAGTCATTTCATGTTCAGTTTTGCTGTTTGGAGGTTTTCTGATCTTGCACCAAAGAATGAAGACGTTATTTTGGGATGATGTTCCAAACCCCAAGAATTGCTCCTGGGCACAAGGAGTTAATTTTCAAAAGCCAGAAACCTTTGAACATCTCTTTCTCAAGCATCCTGAAGCATTGTCATTTGGTCCTCTACTTCTGGAGCCAGAAATAGTGTTGGAAGATGTGACTATTGATAAAGCAAGGAATAATGAAGAAAAACAAGAC---TTACGAGCTATTGACTCACTGTTTGCAACCGACCTTGAACACGATTCAGCTTGTTCT---GGCCACTTCAATAGTGCAAGTCTGTCTGAGAGTGTTTGTGATGTG---GAAACCAGTAGAGGAATGACAGGACAGTCTAATGTAAAATACGCCACTATTATCACCAACTCTTATGAGCCACCAAAGGATCTAAGCAGTTCTTTGGAT---------------AGAGGCTTTATTGGCCATCATTCTTTAGCTTCAGCTTCTTTCTCTAGCAGTTCTTGGGCAATGGGAAATCAAGGATTTGTGATATTACCTGAATGCCATCAAACACTTCCCAGAAAACTTTCTGTTTCATCTGAGGGTTTTTCAGAACTTTCAGAGCAGGATAAAGCTTTTACTGGGGAAGACAGTTTGGAGGGAGGCATGTTCTACTTAGGGATGAGTCCATTTGAAAGACAAGAAACAGATCTTTTCTTAACAGAAAGTTCAAATATGGCATGTCAGTTCCACACCAGCGCTCTTATTGGAAGCATCAGATTTCCTCAGAATATAGCATCTAATCTAAACCTAAATCCTTTTATTAGCAGGCACGAAACCTCTGTTCAGTTCATATCATACATGCCGCAGTTTCAACCTCTTGCAATTAAACTGCATGAGAAAGCTGGTGGC
>LEPR_XM_009249384.1_Pongo_abelii
ACTCCTTGGAGATTTAAGTTGTCTTGCATGCCACCAAATTCAACCTATGACTACTTCCTTTTGCCTGCTGGACTCTCAAAGAATACTTCAAATTCGAATGGACATTATGAGACAGCTGCTGAACCTAAGTTTAATTCAAGTGGTACTCACTTTTCTAACTTATCCAAAACAACTTACCACTGTTGCTTTCGGAGTGAGCAAGATAGAAACTGCTCCTTATGTGCAGACAACATTGAAGGAAAGACATTTGTTTCAACAGTAGATTCTTTAGTTTTTCAACAAATAGGTGCAAACTGGAACATACAGTGCTGGCTAAAAGGAGACTTAAAATTATTCATCTGTTATGTGGAGTCATTATTTAAGAATCCATTCAAGAATTATAACTATAAGGTCCATCTTTTATATGTTCTGCCTGAAGTGTTAGAAGATTCACCTCTGGTTCCCCAAAAAGGCAGTTTTCAGATGGTTCACTGCAATTGCAGTGTTCATGAATGTTGTGAATGTCTTGTGCCTGTGCCAACAGCCAAACTTAACGACACTCTCCTTATGAGTTTGAAAATCACATCTGGTGGAGTAATCTTCCAGTCACCTCTAATGTCAGTTCAGCCCATAAATATGGTGAAGCCTGATCCACCATTAGGTTTGCATATGGAAATCACAGATGATGGTAATTTAAAGATTTCGTGGTCCAGCCCGCCATTGGTACCATTTCCACTTCAATATCAAGTGAAATATTCAGAGAATTCTACACCAGTTATCAGAGAAGCTGACAAGATTGTCTCAGCTACATCCCTGCTGGTAGACAGTATACTTTCTGGGTCTTCATATGAGGTTCAGGTGAGGGGCAAGAGACTGGATGGCCCAGGAATCTGGAGTGACTGGAGTACTCCTCATGTCTTTACCACACAAGATGTCATATACTTTCCACCTAAAATTCTGACGAGTGTTGGGTCTAATGTGTCTTTACACTGCATCTATAAGAATGAAAACAAGATTGTTCCCTCAAAAAAGATTGTTTGGTGGATGAATTTAGCTGAGAAAATTCCTCAAAGCCAGTATGATGTTGTGAGTGATCATGTTAGCAAGGTTACTTTTTTCAATCTGAATGAAACCAAACCTCGAGGAAAGTTTACCTATGATGCAGTGTACTGCTGCAATGAACATGAATGCCATCATCGCTATGCTGAATTATATGTGATTGATGTCAATATCAATATCTCATGTGAAACTGATGGGTACTTAACTAAAATGACTTGCAGATGGTCAACCAGTACAATCCAGTCACTTGCGGAAAGCACTTTGCAATTGAGGTATCATAGGAGCAGCCTTTACTGTTCTGATATTCCATCTATTCATCCCATATCTGAGCCCAAAGATTGCTATTTGCAGAGTGATGGTTTTTATGAATGCATTTTCCAGCCAATCTTCCTATTATCTGGCTACACAATGTGGATTAGGATCAATCACTCTCTAGGTTCACTTGACTCTCCACCAACATGTGTCCTTCCTGATTCTGTGGTGAAGCCACTGCCTCCATCCAGTGTGAAAGCAGAAATTACTATAAACATTGGATTATTGAAAATATCTTGGGAAAAGCCAGTCTTTCCAGAGAATAACCTTCAATTCCAGATTCGCTATGGTTTAAGTGGAAAAGAAGTACAATGGAAGATGTATGAGGTTTATGATGCAAAATCAAAATCTGTCAGTCTCCCAGTTCCAGACATGTGTGCAGTCTATGCTGTTCAGGTGCGCTGTAAGAGGCTAGATGGACTGGGATATTGGAGTAATTGGAGCAATCCAGCCTACACAGTTGTCATGGATATAAAAGTTCCTATGAGAGGACCTGAATTTTGGAGAATAATTAATGGAGATACTATGAAAAAGGAGAAAAATGTCACTTTACTTTGGAAGCCTCTGATGAAAAATGACTCATTGTGCAGTGTTCAGAGATATGTGATAAACCATCATACTTCCTGCAATGGAACATGGTCAGAAGATGTGGGAAATCACACGAAATTCACTTTCCCGTGGACAGAGCAAGCACATACTGTTACGGTTCTGGCCATCAATTCAATTGGTGCTTCTGTTGCAAATTTTAATTTAACCTTTTCATGGCCTATGAGCAAAGTAAATATCGTGCAGTCACTCAGTGCTTATCCTTTAAACAGCAGTTGTGTGATTCTTTCCTGGATAGTATCACCCAGTGATTACAAGCTAATGTATTTTATTATTGAGTGGAAAAATCTTAATGAAGATGGTGAAATAAAATGGCTTAGAATCTCTTCATCTGTTAAGAAGTATTATATCCATGATCATTTTATCCCCATTGAGAAGTACCAGTTCAGTCTTTACCCAATATTTATGGAAGGAGTGGGAAAACCAAAGATAATTAATAGTTTCACTCAAGATGATATTGAAAAACACCAGAATGATGCAGGTTTATATGTAATTGTGCCAGTAATTATTTCCTCTTCCATCTTATTGCTTGGAACATTATTAATATCACACCAAAGAATGAAAAAGCTGTTTTGGGAAGATGTTCCAAACCCCAAGAATTGTTCCTGGGCACAAGGACTTAATTTTCAGAAGCCAGAAACGTTTGAGCATCTTTTTATCAAGCATACAGCATCAGTGACATGTGGTCCTCTTCTTTTGGAGCCTGAAACAATTTCAGAAGATATCAGTGTTGATACATCATGGAAAAATAAAGATGAGATGGTGCCAACAACTGTGGTCTCTCTACTTTCAACAACAGATCTTGAAAAGGGTTCTGTTTGTATTAGTGACCAGTTCAACAGTGTTAACTTCTCTGAGGCTGAGGGTACCGAGGTAACCTATGAGGACGAAAGCCAGAGACAACCCTTTGTTAAATATGCCACGCTGATCAGCAACTCTAAACCAAGTGAAACTGGTGAAGAACAAGGGCTTATAAATAGTTCAGTCACCAAGTGCTTCTCTAGCAAAAATTCTCCATTGAAGGATTCTTTCTCTAATAGCTCATGGGAGATAGAGGCCCAGGCATTTTTTATATTATCAGATCAGCGTCCCAACATAATTTCACCACACCTCACATTCTCAGAAGGATTGGATGAACTTTTGAAATTGGAGGGAAATTTCCCTGAAGAAAATAATGATGAAAAGTCTGTCTATTATGTAGGGGTCACCTCAATCAAAAAGAGAGAGAGTGGTGTGCTTTTGACTGACAAGTCAAGGGTATTGTGCCCATTCCCAGCCCCCTGTTTATTCACGGACATCAGAGTTCTCCAGGACAGTTGCTCACACTTTGTAGAAAATAATTTCAACTTAGGAACTTCTAGTAAGAAGACTTTTGCATCTTACATGCCTCAATTCCAAACTTGTTCTACTCAGACTCATAAGATCATGGAAAAC
>LEPR_XM_009001414.1_Callithrix_jacchus
ACTCCTTGGAGATTTAAGTTGTCTTGCATGCCACCAAATAAAACTTATGACTACTTCCGTTTGCCTGCTGGACTCTCAAAGAATACTTCAGATTTGAATGGACATTATGAGAAAGCTGTTGAAGTTAAGTTTAATTCAAGTGGAACCCACTTTTCTAACTTATCTAAAACAACTTTCCACTGTTGCTTTCGGAGTGAGCAAGATATAAACTCCTCATTATGTGCAGACAACATTGAAGGAAAGACATTTTTTTCAACAGTAAATTCTTTAGGTTTTCAACAAATAGGTGCAAACTGGAACATACAGTGCTGGCTAAAAGGAGACTTGAAATTATTCATCTGTAATGTGGAGTCATTATTTAAGAATCAATTTAAGAATTATAACCATAAGGTCCATCTTTTATATGTTCTGCCTGAAGTATTAGAAGATTCACCTCTGGTTCCCCAAAAAGGCAGTTTTCAGATTGTTCAGTGCAACTGCAGTGTTCACAAATGTTGTGAATGTCTCGTGTCTGTGCCAACAGCCAAACTCAACGACACTCTTCTCATGTATTTGAAAATCACATCTGGTGGAGTAATTTTTCAGTCACCTCTAATGTCAGTTCAGCCCATAAATGTGGTGAAGTCTGATCCACCATTAGGTTTGCATATGGAAATCACAGATGATGGTAATTTAAAGATTTCTTGGTCCAGCCCACCATTGGTAGGATTTCCACTTCAATATCAAGTGAAATACTCAGAGAATTCTTCAACAGTTATCAGAGAAGCTGACAAGATTGCCTCAGCTACATCCCTGCTGGTAGACAGTGTACATCCTGGGTCTTCATATGAGGTTCAGGTGAGGGGCAAAAGACTGGATGGCCCAGGAATCTGGAGTGACTGGAGTACTCCTCATGTCTTTACCACACAAGATGTCATATACTTTCCACCTAAAATTCTGACAAGTGTTGAGTCTAATGTTTCTTTTCACTGCATCTATAAGAATGAAAACAAGATTGTTTCCTCAAAAAAGATTGTTTGGTGGATGAATTTAGCTGAGAAAATTCCTCAAAGCCAGTATGATGTTGTTAGTGATCATGTTAGCAAAGTTACTTTTTTCAATCTGAATGCAACCAAACCTCGAGGAAAATTTACCTATGACGCAGTGTACTGCTGCAATGAACATGAATGCCATCATCACTATGCTGAATTATATGTGATTGATGTCAGTATCAATATCTCATGTGAAACTGATGGGAGCTTAACTAAAATGACTTGCAGATGGTCAACCAATACAATCCAATCACTTGCGGGAAGCACTTTGCAATTGAGGTATTATCGGAGCAGACTTTACTGTTCTGATAGTCCATCTATTTATCCCATATCTGAACCCAAAGATTGCCATTTGCAGAGGGATGGTTTTTATGAATGCATTTTCCAGCCAATCTTTCTATTATCCGGCTATACAATGTGGATTAGGATCAATCACTCTCTAGGTTCACTTGACTCTCCGCCAACATGTGTCCTTCCTAATTCTGTGGTGAAGCCACTGCCTCCATCCAGTGTGAAAGCAGAAATTACTGTAAAAACTGGATTATTGAAAATATCTTGGGAAAACCCAGTCTTTCCAGAGACTAATCTTCAATTCCAGATTCGCTATGGTTTAACTGGAAAAGAAGTACAATGGAAGATATATGAGGTTTATGATGCAACATCAAAATATGTCAGTCTACCAGTTCCAGACCTGTGTGCAGTCTATGTTGTTCAGGTGCGCTGTAAGAGGCTAGACGGACTGGGATACTGGAGTAATTGGAGCAGTCCAGCCTACACAGTTGTCATGGATATAAAAGTTCCTATGAGAGGACCTGAATTTTGGAGAAAAATTAATGGAGATACTATGAAAAAAGAGAAAAATGTCACTTTACTTTGGAAGCCCCTGATGAAAAGAGATTCACTGTGCAGTGTCCAGAGATATGTGATAAACCATCATACTTCCCTCAATGGAACATGGTCAGAAGATGTGGGAAATCACACTAAATACACCTTCCTGTGGACAGAACAAGAGCATACTGTTACGGTTCTAGCCATCAATTCAGTTGGTGATTCTGTTGCAAATTTTAATTTAACCTTTTCATGGCCTATGAGCAAAGTAAATATCATCCAGTCACTCAGTGCTTATCCTTTAAACAGCAGTTGTGTGATTCTTTCCTGGATGCTATCACCCAGTGACTACAAGCCAATGTCTTTTATTATTGAGTGGAAAAATCTTAATGAAGATGATGAAATAAAATGGCTTAGAATCTCTTCATCTGTTAAGAAGTGTTATATCCATGATCATTTTATTCCCATCGAGAAGTACCAGTTCAGTCTTTACCCAATATTTATGGAAGGAGTGGGAACACCAAAGATAATTAATAGCTTCACTCAAGATGATATTGAAAAACACCAAAATGATGCAGGTTTATATGTAATTGTGCCAGTAATTATTTCCTCTTTCATCTTACTACTTGGAACACTATTCATATCACACCAAAGAATGAGAAAGCTGATTTGGGAAGATGTTCCAAATCCCAAGAAGTGTTCCTGGGCACAAGGACTTAATTTTCAGAAGCCAGAAACATTTGAGCATCTTTTTATCAAGCATACAGAATCAGTGACATTTCGTCCTCTTCTTTTGGAGCCTGAAGCAATTTCAGAAGATATCAGTGTTGATACATCATGGAAAAATAAAGATGAGATGGTGCCAACAACTGTGGTCTCTCTCCTTCCAACAACAGATCTTGAAAAGGGTTCTGTTTGTATTAGTGACCAGTTCAACAGTTCTAACTTCTCTGAGGCTGAGGGTACCAAGGTAACCTGTGAGGACGAAAGCCGAAGACAACCCTTTGTTAAATATGCCATGCTGGTCAGCAACTCTAAACTAGGTGAAACTGATGAAGAACAAGGGCTTATAAATAGTTCAGTCAGCAAATGCTTCTCTAGCAAAAATTATCCTCTGAAGGATTCTTTCTCTAATAGCTCATGGGAAATAGAGGCACAGGCATTTTTTATATTATCAGATCAGCATCTCAACATAATTTCACCACACCTCACATTCTCAGAAGGATTGGATGACCTTTTGAAACTGGAGGGAAATTTCCCTGAAGAAAATAATGATGAAAAGTCTATCTGTTATTTAGGGGTCACCTCAATCAAAAAGAGAGAGAGTGATATGCTTTTGACTGACAAGTCAAGGGTATTGTGCCCTTTCCTAGACCCCCGTTTATTCACGGATATCAGAGTTCTCCAGGACAGTTGTTCACACTTTGTAGAAAATAATTTCAACTTAGGAATTTCTAGTAAGAAGGCTTTTGTATCTTACATGCCTCAATTCCAGACTTGTTCTACTCAGACTCGTAAGATCATGGAAAAC
>LEPR_XM_008265109.1_Oryctolagus_cuniculus
ACTCCCTGGAGATTTAAGTTGTCTTGCATGCCAGCAAATGCAACCCATGACTATTTCCTCTTGCCTGCTGGAATCTCCAAGAACACTTCAAATTCTAGTGGACATTATGAAGCAATTATTGAAGATAAATTTAATTCAAGTGACACCTACTTTTCTAACTTATCCCAAACAACATTTTACTGTTGTTTTTGGAGTGAGCAAGATACTAACTGCTCTGTGCGTGCAGACAACATTGAAGGGAAGACATTTGTTTCAACAGTAAATTCCTTAGTTTTTCAACAAGTAGGTGCAAACTGGGACATACAGTGCCAGATGAAAGGGGACTTGAAATTATTCATCTGTTATATGGAGTCATTACTTAAGAATCCTTTTAAGAATGTTGGCCTTAAGGTCCATCTTTTATATGTTCTGCCTGAAATGTTAGAAGATTCTCTTCTGGTCCCCCAGAAAGGCACTTTTCAGATGGTGCAGTGCAACTGCAGTGTTCATGAGCGTTGTGAGTGTCATGTGCCTGTGCCAGCAGCCAAGCTCAACTACACCCTTCTTATGTATTTCAAAGTCACATCTGGTGGAGTGTTTTTGCAGTCCCCTCTCATGTCGGTTCAGCTCATAGATGCCGTGAAGCCTGATCCACCGTTAGGCTTGCGTATGGAAATCACGGACAAGGGCAATTTAAAGATTTCTTGGTCCAACCCAGCCCAGGTACCATTTCCACTGCAATATCAAGTGAAATACTCAGAGAATTCCACAACAATTATAAGAGAAGTTGCTGAGATTGTATCAGCTACATTCCTGCTAGTAGACAGTGTGCTTCCTGGGTCTTCATACAAGGCTCAGGTGAGGGGCAGGAGACTGGACGGTCCAGGAACATGGAGTGACTGGAGTACCCCTCAAATCTTTGTCACGCAAGATGTCATTTACTTTCCACCTAAAATTCTGACAAGTGTTGGGTCTAACGTTTCTTTTCACTGCATCTATAAAAATGAGCACAAGATTGTGTCCTCAAAACAGATTGTTTGGTGGATGAATTTAGCTGAGAAAATTCCTCAAAGCCAGTATACCGTTGTGAATGATCGTGTCAGCAAAGTTACTTTTCCCAATTTGAATGCAACCAAACCTCGAGGGAAGTTTACCTACGATGCAGTGTACTGCTGCCGTGACCATGAATGCCATCATCGCTATGCGGAATTATATGTGGTTGATGTCAATATCAATATATCATGTGAAACTGATGGGTACTTAACTAAAATGACTTGCAGATGGTCAGCCAATACAATCCAATCACTTGTGGGAAGTACCTTGCAGTTGAGGTATCATAGGAGCAGCCTTTATTGTTCTGATATTCCATCTATTCATCCCATATCTGAACCCAAAGAGTGCCATTTGCAGAGGGATGGTTTTTATGAGTGCATTTTTCAGCCAATCTTCCTATTATCTGGTTACACAATGTGGATTAGGGTCAACCACTCGTTAGGTTCACTTGACTCTCCACCAACGTGTGTCCTTCCTGATTCTGTAGTGAAACCGTTGCCTCCATCCATTGTAAAAGCAGAAATCACTGTAAACATTGGCTTACTGAAGCTATCTTGGGAAAAGCCAGTCTTTCCAGAGAATAATCTCCAGTTCCAGATCCGCTATGGCTTAAGTGGAAATGAAAAGCAATGGAAGGTGTTTGAGGTACATGATTCAAAATCAAAGTCTGCCAATCTGTCAGTACCAGACCTGTGTGCCGTCTATGCTGCTCAGGTGCGCTGCAAGAGGTTAGATGGACTAGGATATTGGAGTAATTGGAGCAAGCCAGCCTACACTGTTGTCAAGGATGTGAAAGTTCCTGTGAGAGGACCTGAATTTTGGAGAATAATTGATGGAGATGTTACTAAAAAGGAGAGAAATGTCACCTTACTGTGGAAGCCCCTGATGAAAAGTGACTCACTGTGCAGTGTGAGCAGATATGTGGTAAACCATTACACTTCCCACAATGGAACATGGTCTGAAGATGTGGGAAATCACACCAGATTCACTTTTATTTGGGCAGAACAGGTGCATACGGTTACAGTTGTGGCCATCAATTCAATTGGTGCTTCGTCTTCCAATTTTAATTTAACTTTCTCATGGCCTGTGAGCAAAGTAAATACCGTGCAGTCACTCAGTGCTTATCCTTTAAACAGCAGTTGTGTGATTCTGTCCTGGATACCATTGCCCAGTGACTACAACCTAATGTATTTTATCATTGAATGGAAAAACCTTAATGAAGATAATGAAATCAAGTGGCTTAGAATCCCTTCATCTGTTAAGAAGTATTCTATCCATGATAATTTTATCCCCATTGAGAAATATCAGTTCAGTCTTTATCCAATATTTATGGAAGGAGTGGGAAAACCAAAGATAATTAATAGTTTCACCCAAGATAATGATGAGAAACTCCAGAATGATGCTGGTCTATATGTAATCGTGCCAATAATTATTTCCTCTTCTGTCTTGTTGCTTGGGACATTGTTAATATCACACCAAAGAATGAAAAAGCTGTTTTGGGAAGATGTTCCAAACCCCAAGAATTGTTCCTGGGCACAAGGACTTAATTTTCAGAAGCCAGAAACGTTTGAGCATCTTTTTACCAAGCATGCCGCGTCAGTGACATTTGGCCCTCTTCTTTTGGAGCCTGAAACCATTTCCGAAGATATCAGTGTTGACACATCATGGAAGAACAGAGATGAGGTGGTGCCCGCAGCTACGGTCTCACTGCTTTTGCCATCTGATTTTGAAAAGGATTCTATTTGTATTGGTGAGCAAGGCAACAGTGCTAACTTCTCAGAGGTGGAGAGCTCCCAGGTAACCTGTGAGGATGAAAGCCAGGGACAGCCCTCCGTGAAATACGCCACACTGGTCAGCAGCTCAAAATCAAGTGACACCAGCGACGAGCGAGAGCTGATCAACAGTTCAGTGAGCAAGTGCTTCTCTAGCAAAAATTCTCCGCTGAAAGATTCTCTCCCTAATAACTCATGGCAGATAGAGTCCCAAGCATTTCTCTTATTATCAGATCAACACCCCAACATAATTTCACCACATCTTACGTTCTCAGAAGGATTGGACAAACTTTTGAACCTGGAGGGAAGTTTCCCCGAAGAAAATAATTGTGAAAAGTCTGTCTATTATTTGGGTGTTACCTCAATCAAAAAAAGAGAGAGTGGTGTGTTTTTGACTGACGAATCAGGAGAGCTGTGCCCGTTCCCAGCTCACTGTTTATTCACTGACGTCAGAATCCTCCAGGACACCTGCTCACAATTTGCAGAAAATAATTTCGACTTAGGAACATCTGCTAAGAAGACCTTTGTATCTTACATGCCTCAATTTCAAACTTGTTCCACTCAAACTCATAAGATAATGGAAAAC
>LEPR_XM_005353471.2_Microtus_ochrogaster
GCTCCCTGGAGATTTAAGTTGTTTTGTGCACCACCAAACGCAACAGGGGATGCCTTTCTCTCACCTGCCGGAATCCCAAAGAGGGCTTCGGCTTTGAGTGGGGCTTATGAAGCAGACATCGAAGCTAGCTTTAACGCAAGTGGTGTCTACGTGTCTGAGTCATCCCAAACTGTTTTCCACTGTTGCTTGGGGACTGAGCGAGGTACAAACTGCTCTGTGCTAGCAAGTAAAACTGAAGGGAAGATGCTGGCTTCAACGGTAAAGGCTTTAGTCTTTCGCCAGCTAGGTATAAACTGGGACATCGAGTGCTGGATGAAAGGGGACTTGACCTTATTCAGTTGTCACATGGAGCCATTGCTTAAGAACCCCCTCAAGAATTATGACTCTAAGGTCCATCTTTTATATGATCTGCCTGAAGTCACAGATGATTTGTCCCGGGCCCCCTCGAAAGACAGTTTTCAGGCCGTGCAGTGCAACTGCAGTGTTCGGGGC---TGTGACTGCGATGTGCCAGTGCCAAGTGCCCAACTCAACCACTCTCTTCTGATGTATTTGGAAATGACAGCTGCTGGTGTCACTTTTCAGTCCCCTCTGCTGTCCGTGCAGCCCTCACTTGTCGTGAAGCCTGATCCACCGATAGGTTTGCATATGGAAATCACAGATGATGGTAATTTAAAGATTTCTTGGGACAGCCCAACAGAGGCCCAGTTTCCACTTCAGTATCAAGTGAAATATTCAGAGAAT---TCTACAGTTACAAAAGAGGTTACTGAAGTTGTCTCGGCTGCATTCCTGCTGGTGCACAGTGTGCTTCCCGGATCTTCTTACGAAGTTCAGGTGAGGAGCAAGAGGCTGGACCACTCAGGACTCTGGAGTGACTGGAGTTTGCCTCGAGTCTTTTCCATACAAGATGTCATGTACTTTCCACCCAAAATTCTGACAAGTGTCGGATCGAACGCTTCCTTCCATTGCATCTACAAGAATGAAAACCAAATTATTTCCTCCAAACAGATAGTTTGGTGGATGAATCTAGCCGAGAAAATCCCTGAAATCCAGTATAGCGCTGTGAATGACCGTGTGAGCAAAGTTACTTTTTCCAACTTGAAAGCCACCAGGCCCCGCGGGAAGTTTGCCTATGATGCAGTGTATTGCTGCAGTGGGCAGGAGTGTCACCACCGCTACGCTGAGTTATATGTGATCGATGTCAATATCAATATATCATGTGAAACTGACGGGTACTTAACTAAAATGACTTGCAGATGGTCACCCAGCACAATCCAATCACTTGTGGGAAGCACTGTGCAGTTGAGGTATCACAGGAGCAGCCTGTATTGTTCCGATAGTCCATCTATTCATCCTGCATCTGAGCCCAAAAACTGCATCTTGCAGAAGGATGGATTTTATGAATGTGTTTTCCAGCCCATCTTTCTATTATCTGGCTACACAATGTGGATCAGGATCAACCATTCTTTAGGCTCACTTGACTCTCCACCCACGTGTGTCCTTCCTGACTCTGTAGTAAAACCACTACCTCCATCTAGTGTGAAAGCAGAGATTACTGTCAACATTGGATTATTAAAAGTATCTTGGGAAAAGCCTGTCTTTCCGGAGAATAACCTTCAGTTCCAGATTCGATATGGCTTAAATGGAAAAGACATACAATGGAAGACACACGATGTATTTGATGCAAAAGCAAAGTCTGCCAGCCTGCCGGTGCTGGACCTCTGTGCTGTCTACGTGGTACAGGTGCGCTGCAGGCGGCTGGATGGATTTGGGTACTGGAGTAATTGGAGCAGGCCAGCCTACACGCTTGTCATGGATGTAAAAGTTCCTATGAGAGGACCTGAATTCTGGAGAATAATGGATGGGGATGTTACTAAAAGAGAGAGAAATGTCACCTTGCTTTGGAAGCCCCTGATGAAAAACGACTCCCTGTGCAGTGTGAGGAGGTACGTGGTCCAGCATCGGACTGCCCACAATGGGACGTGGTCAGAAGACGCAGGAGATCAGACCAATCTCACCTTCCTGTGGGCAGAGCAAGCACATACGGTTACTGTTCTGGCCGTCAATTCCATCGGTGCTTCACTCGCAAATTTTAATCTAACGTTTTCATGGCCGATGAGTAAAGTGAGTGCCGTGCAGTCACTCAGTGCTTACCCCCTGAGCAGCAGCTGTGTGATCCTTTCCTGGACTCTGTCACCCGGGGATTACAACCTCATATACCTGGTTATTGAATGGAAGAACCTTAATGAAGACGATGGAATGAAATGGCTTAGGATCCCTTCGAATGTTAGGAAGTATTACATCCACGATAACTTTATTCCCATTGAGAAATATCAGTTTAGTCTTTACCCAGTATTTATGGAAGGAGTTGGAAAACCAAAGATAATTAATGGTTTCACCCAAGATGGTGTGGACAAGCAGCAGAGTGACGCGGGGCTCTATGTGATTGTGCCCATAATTATTTCCTCTTGTGTCCTGCTCCTCGGAACACTGTTAATCTCACACCAGAGAATGAAAAAGCTGTTTTGGGAAGACGTTCCAAACCCCAAGAATTGTTCCTGGGCACAAGGACTTAATTTCCAAAAGCCGGAAACATTTGAGCATCTTTTCACCAAGCATGCAGAGTCAGTGATATTTGGTCCTCTTCTTCTGGAGCCCGAACCCATTTCAGAAGAAATCAGCGTCGATCCAGCTTGGAAAAATAAAGATGAGATGGTACCAGCAGCTATGGTCTCGCTTCTTCTGACCACTGACCCTGAGAGAGGTTCTCTTTGTATTAGTGACCAGTGTAACAGTGCCACCTTCTCTGGGGCTCCAAGCACCCAGGTAACTTGTGAGGATGAGTGTCAGAGACAATCCTCAGTGAAATATGCAACGCTCGTCAGCCACTCGAAAACGGTTGAAATGGAGGAAGAGCAAGAGCTTCTGCACGGTTCTGTCAGCAAGAGCATCTCCAGCGAACACTCCCCACTGAGAGCATCTTTCCCTAGCAGCTCCTGGGAGATAGAGGCGCAGGCGTTTTTCCTGTTATCAGATCAGCAACCCAACACGATTTCTCCACCAGTTTCATCCTCGGGG---TTGGATGAACTTTTGGAACTGGAAGGGAATTTCCCTGAAGAAGATCCGAGTGAGAAGTCTATCTATTATTTAGGGGTCACCTCCATCAAAAAAAGAGAGACTGATATGTTTTTGACTGACGATTCAGGAGTATTGTGCCCATTCCCAGCCCACTGTCTGTTTAGTGACATCCGAATCCTCCAGGAGAGTTGCTCACACTTTGTAGAAAATAACTTGACTTTAGGAACTTCCGCTAAGAAGACCTTCGTACCTTACATGCCACAGTTTCAAACCTGTTCCGCTCAGTCA------------------
