# Supplementary material for: On the Molecular Evolution of Leptin, Leptin Receptor, and Endospanin
Source: Front Endocrinol (Lausanne). 2017 Apr 10;8:58. doi: 10.3389/fendo.2017.00058 (PMC5385356; doi:10.3389/fendo.2017.00058)
Supplement: Supplementary file 1 [file data_sheet_1.zip › LEPROT.fas]

>LEPROT_NM_017526.4_Homo_sapiens
ATGGCGGGCGTTAAAGCTCTCGTGGCATTATCCTTCAGTGGGGCTATTGGACTGACTTTTCTTATGCTGGGATGTGCCTTAGAGGATTATGGCGTTTACTGGCCCTTATTCGTCCTGATTTTCCACGCCATCTCCCCCATCCCCCATTTCATTGCCAAAAGAGTCACCTATGACTCAGATGCAACCAGTAGTGCCTGTCGGGAACTGGCATATTTCTTCACTACTGGAATTGTTGTTTCTGCCTTTGGATTTCCTGTTATTCTTGCTCGTGTGGCTGTGATCAAATGGGGAGCCTGCGGCCTTGTGTTGGCAGGCAATGCAGTCATTTTCCTTACAATTCAAGGGTTTTTCCTTATATTTGGAAGAGGAGATGATTTTAGCTGGGAGCAGTGGTAG
>LEPROT_NM_175036.4_Mus_musculus
ATGGCGGGCGTTAAAGCTCTCGTGGCGCTCTCCTTCAGTGGGGCAATTGGGCTGACTTTTCTTATGCTGGGATGTGCGTTGGAGGACTATGGCGTTTACTGGCCCCTGTTCGTCTTGATTTTCTACGTCATCTCCCCCATCCCCTACTTCATTGCCAAAAGGGTCACATATGACTCCGACGCGACCAGCAGTGCCTGTCGGGAACTGGCGTATTTCTTCACCACTGGGATTGTTGTTTCTGCCTTTGGACTTCCTGTTGTTCTTGCTCGTGTGGATGTGATCAAGTGGGGAGCCTGTGGTCTTGTGCTGGCCGGCAACGCTGTCATTTTCCTCACAATTCAAGGCTTCTTCCTCGTCTTTGGAAGAGGAGATGATTTCAGTTGGGAACAGTGGTAG
>LEPROT_NM_020099.2_Rattus_norvegicus
ATGGCGGGCGTTAAAGCTCTTGTGGCACTCTCCTTCAGTGGGGCAATTGGGCTGACCTTTCTTATGCTGGGATGTGCCTTGGAGGACTATGGCGTTTACTGGCCCCTGTTCGTCTTGATTTTCTACGTCATCTCCCCCATCCCCTACTTCATTGCCAAAAGGGTCACCTATGACTCGGACGCGACTAGCAGTGCCTGTCGGGAACTGGCATATTTCTTCACCACTGGGATTGTTGTTTCTGCCTTTGGATTTCCTGTTATTCTTGCTCGCGTGGCTGTGATCAAGTGGGGAGCCTGTGGTCTTGTGCTGGCTGGCAATGCTGTTATTTTCCTCACGATCCAAGGCTTCTTCCTCGTCTTTGGGAGAGGAGATGATTTCAGTTGGGAACAGTGGTAG
>LEPROT_NM_001093878.1_Xenopus_laevis
ATGGCGGGGATTAAAGCACTTGTTGCATTATCCTTTAGTGGAGCCATTGGATTAACTTTCCTTATGTTGGGATGTGCCTTGGAAAGCTACAAGGTGTATTGGCCTTTGTTTGTTTTGATATTTTATACCATCAGTCCGATTCCATATTTTATTGCTACACGAATTAGTGATGATACAGATGCTGCCAGCAGTGCCTGCAGAGAACTGGCATTTTTCTTCACCACTGGAATCGTTGTCTCAGCGTTTGGCTTGCCCATAGTTCTGGCCAGAATTGGTGTGATTCTTTGGGGTGCCTGTGGACTGGTGCTTGCAGGGAATGCTGTTATTTTCCTTACAATACTGGGCTTTTTCATTGTGTTTGGAAGATCAGATGACTTTAGCTGGGAGCAGTGGTAA
>LEPROT_NM_001007958.1_Gallus_gallus
ATGGCGGGTATCAAAGCTCTCGTGGGGCTGTCCTTCAGCGGAGCCATCGGGCTGACGTTCCTCATGCTGGGCTGCGCCCTGGAGTACTACGGTGTTTACTGGCCTATGTTTGTCTTAATATTTTACTTCATCTGCCCCATTCCCCACTTCATTGCCAGAAGAGTAAGCGATGACAGCGACGCAGCCAGCAGTGCCTGCAGGGAGCTGGCGTACTTCTTCACAACTGGAATTGTCGTTTCTGCTTTTGGCTTTCCCATAATCCTTGCGCGGGTCGAAGCGATCAAATGGGGAGCCTGTGGTCTGGTGCTGGCTGGCAATGCAGTCATTTTCCTTACTATTTTAGGCTTTTTTCTTGTGTTTGGTAGAGGAGATGACTTTAGCTGGGAACAGTGGTAG
>LEPROT_NM_001017787.1_Danio_rerio
ATGGCAGGAATAAAAGCTCTTGTTGCGTTATCCTTTAGTGGTGCACTTGGACTGACATTTCTCCTTTTGGGATGTGCACTGGAACAGTTTGGACAGTATTGGCCCATGTTTGTTCTGATATTCTACATCTTATCACCTATACCAAATCTAATAGCCAGGCGGCATGCGGATGACACT---GAGTCAAGCAATGCATGCCGGGAACTTGCATACTTTTTAACCACAGGTATTGTGGTGTCAGCTTATGGTCTCCCTGTTGTGCTGGCTCGAAAAGCTGTGATTCAATGGGGTGCCGCTGGTCTGGTAATGGCTGGAAATTGTGTAATTTTTCTGACTATTCTGGGTTTCTTCCTGATATTTGGAGGTGGAGATGACTTCAGTTGGGAACAGTGGTAA
>LEPROT_NM_001034741.1_Bos_taurus
ATGGCTGGCGTTAAAGCTCTTGTGGCCTTATCTTTCAGTGGGGCTATTGGGCTGACTTTTCTGATGCTGGGATGTGCCTTAGAGGATTATGGCGTTTACTGGCCCTTGTTTGTCCTGATTTTCCACGCCATCTCTCCCATCCCCCATTTCATTGCCAAACGAGCAACATACGACTCCGATGCAACAAGTAGCGCCTGTCGGGAACTGGCTTATTTTTTCACTACAGGAATTGTTGTCTCTGCCTTTGGATTTCCTGTTATTCTTGCTCGTGTGTCTGTGATCAAATGGGGAGCCTGTGGCCTGGTGCTGGCAGGCAATGCAGTGATTTTCCTTACAATTCAAGGTTTCTTCCTTGTATTTGGAAGAGGAGATGATTTTAGCTGGGAGCAGTGGTAG
>LEPROT_NM_001017102.2_Xenopus_(Silurana)_tropicalis
ATGGCGGGGATTAAAGCACTTGTTGCATTATCCTTTAGTGGAGCTATTGGATTAACCTTCCTTATGTTGGGATGTGCCTTGGAGAGCTACAAGGTGTATTGGCCTTTGTTTGTTTTGATATTTTATGCCATCAGTCCAATTCCTTATTTTATTGCCATACGAATCAGTGACGATACCGATGCTGCCAGCAGTGCTTGCAGGGAATTGGCATTTTTCTTCACTACTGGAATCGTTGTCTCTGCCTTTGGCTTGCCTATAGTTCTAGCCAGAGTTGGTGTGATTCTGTGGGGTGCGTGTGGACTGGTGCTTGCAGGGAATGCTGTTATTTTCCTTACAATACTGGGCTTCTTCATTGTGTTTGGAAGATCAGATGACTTTAGCTGGGAGCAGTGGTAA
>LEPROT_NM_001136149.1_Takifugu_rubripes
ATGGCTGGCATCAAAGCTTTGGTCGGGCTGTCCTTCAGTGGTGCCATGGGACTCACGTTGCTCCTTCTGGGTTGTGCACTGGAGCAGTATGGGATATACTGGCCACTATTTGTCCTGATTTTCTATGTTCTGAGCCCCATTCCGACCTTCATATCCAGACGCCTCAGTGATGGT---GGTTCTTCCAGCAATGCATGCAGAGAGCTGGCCTACTTCCTAACAACTGGCATTGTGGTGTCATCTTTCGGGCTACCTATTGTGCTAGCCCGCACAGCAACGATTCAGTGGGGAGCTTGTGGTCTGGTGATGACAGGAAATGCCGTCATCTTCCTCACAATCTTTGGCTTCTTCGTCGTGTTTGGAGGAGGAGATGAGTTCAGCTGGGAACAGTGGTAG
>LEPROT_XM_003990161.3_Felis_catus
ATGGCGGGCGTTAAAGCTCTTGTGGCATTATCCTTCAGTGGGGCTATTGGGCTGACTTTTCTTATGCTGGGATGTGCCTTAGAAGATTATGGCGTTTACTGGCCCTTGTTTGTCCTGATATTTCACGCCATCTCTCCCATCCCCCATTTCATTGCCAAAAGAGCAACGTATGACTCTGATGCCACAAGTAGTGCCTGTCGGGAGCTGGCATATTTTTTCACTACTGGAATTGTTGTTTCTGCCTTTGGATTTCCTGTTATTCTTGCCCGTGTGTCTGTGATCAAATGGGGAGCCTGTGGCCTTGTGCTGGCAGGCAATGCAGTCATTTTCCTGACAATTCAAGGTTTTTTCCTTGTGTTTGGAAGAGGAGATGATTTTAGCTGGGAGCAGTGGTAG
>LEPROT_XM_008831055.1_Nannospalax_galili
ATGGCAGGAGTTAAAGCTCTTGTGGCGCTGTCCTTCAGCGGGGCTATTGGGTTGACTTTTCTTATGCTGGGATGTGCCTTGGAGGACTATGGCGTTTATTGGCCCTTGTTCGTCCTGATTTTCTACGTCATCTCCCCCATCCCCTACTTCATTGCCAAAAGGGTGACATATGACTCTGATGCGACCAGCAGTGCCTGTCGGGAGCTGGCATATTTCTTCACTACTGGGATTGTTGTTTCCGCCTTTGGGTTTCCTGTTATCCTTGCTCGCGTGGCTGTGATCAAATGGGGAGCCTGTGGGCTGGTGCTGGCAGGCAATGCTGTCATTTTCCTAACGATTCAAGGCTTTTTCCTTGTATTTGGAAGAGGAGATGATTTCAGTTGGGAGCAGTGGTAG
>LEPROT_XM_004762952.2_Mustela_putorius_furo
ATGGCGGGCGTTAAAGCTCTCATGGCACTGTCCTTCAGTGGGGCCATTGGGCTGACTTTTCTCATGCTGGGATGTGCCTTAGAGGATTATGGCGTTTACTGGCCCTTGTTTGTCCTGATATTTCACGTCATCTCTCCCATCCCCCATTTCATTGCCAAAAGAGCAACTTATGACTCCGACGCCACAAGTAGTGCCTGCCGGGAACTGGCATATTTTTTTACTACTGGAATTGTTGTCTCTGCCTTTGGATTTCCTGTTATTCTTGCCCGTGTGTCCGTGATCAAATGGGGAGCCTGTGGCCTTGTGCTGGCAGGCAATGCAGTCATTTTCCTTACAATTCAAGGTTTTTTCCTTGTATTTGGAAGAGGAGATGATTTTAGCTGGGAACAGTGGTAG
>LEPROT_XM_003508137.2_Cricetulus_griseus
ATGGCGGGCGTTAAAGCTCTGGTGGCACTATCCTTCAGCGGGGCTATTGGGCTGACTTTTCTTATGCTGGGATGTGCCTTGGAGGACTATGGCGTTTACTGGCCTCTGTTCGTCTTGATCTTCTACGTCATTTCCCCCATCCCCTACTTCATTGCCAAAAGGGTCACCTATGACTCCGATGCGACCAGCAGTGCCTGTCGGGAACTGGCATATTTCTTCACTACTGGGATTGTTGTTTCTGCCTTTGGATTTCCTGTTATTCTTGCTCGTGTGGCTGTGATCAAGTGGGGAGCCTGTGGCCTTGTGCTGGCTGGCAATGCTGTCATTTTTCTCACAATTCAAGGCTTTTTCCTCGTCTTTGGAAGAGGAGATGACTTCAGTTGGGAACAGTGGTAG
>LEPROT_XM_002923635.2_Ailuropoda_melanoleuca
ATGGCGGGTGTTAAAGCTCTCGTGGCATTATCCTTCAGTGGAGCTATTGGGCTGACTTTTCTCATGCTGGGATGTGCCTTAGAGGATTATGGCGTTTACTGGCCCTTGTTTGTCCTGATATTTCACGTCATCTCTCCCATCCCCCATTTCATTGCCAAAAGAGCAACTTATGACTCGGACGCAACAAGTAGTGCCTGCCGGGAGCTGGCATATTTTTTCACTACTGGAATTGTTGTCTCTGCCTTTGGATTTCCTGTTATTCTTGCCCGTGTGTCTGTGATCAAGTGGGGAGCCTGTGGCCTTGTGCTGGCAGGCAACGCAGTCATTTTCCTTACAATTCAAGGTTTTTTCCTTGTATTTGGAAGAGGAGATGATTTTAGCTGGGAGCAGTGGTAG
>LEPROT_XM_007910039.1_Callorhinchus_milii
ATGGCGGGGATCAAAGCTCTGGTTGGCTTGTCATTCAGCGGTGCCATTGGCTTGACATTCCTTATGTTGGGATGTGCCCTTGAACAGTACGGGGTTTACTGGCCTCTCTTCGTGCTGATCTTTTACTGCCTGTCGCCCATCCCGAGCTTCATCGCGCGGAGACTGGGGGATGACACGGACGCCGCGAGCAGCGCCTGCCGGGAGTTGGCGTATTTCTTCACCACTGGCATCGTAGTGTCCGCCTTCGGGCTGCCGATCATTCTTGCCCGTGTGGATGTGATCCGATGGGGAGCCTGTGGGCTGGTGCTGGCAGGCAATGCAGTCATCTTCCTCACCATATTGGGCTTTTTCCTGGTGTTTGGCCGAGGTGATGACTTCAGTTGGGAGCAGTGGTGA
>LEPROT_XM_015372961.1_Cyprinodon_variegatus
ATGGCTGGGATTAAAGCGCTGGTTGGCCTGTCATTTAGCGGGGCCATAGGACTGACATTTCTTCTGCTGGGCTGCGCATTGGAACAGTACGGCGTTTACTGGCCGCTTTTTGTGCTGATTTTCTACATTTTAAGTCCAATCCCAACCTTTATATCCAGACGTCTCAGTGATGAT---GACTCCTCCAGCAACGCATGCAGGGAACTGGCCTACTTTTTAACGACGGGCATCGTGGTGTCGTCTTTTGGGCTCCCCATCGTCTTAGCTCGGAATTCCACAATCGAGTGGGGCGCCTGTGCCCTGGTGATGACGGGAAACGCTGTCATCTTCCTCACCATCCTTGGCTTCTTTTTCATCTTCGGAGGTGGGGATGACTTCAGCTGGGAGCAGTGGTAG
>LEPROT_XM_015078346.1_Acinonyx_jubatus
ATGGCGGGCGTTAAAGCTCTTGTGGCATTATCCTTCAGTGGGGCTATTGGGCTGACTTTTCTTATGCTGGGATGTGCCTTAGAAGATTATGGCGTTTACTGGCCCTTGTTTGTCCTGATATTTCACGCCATCTCTCCCATCCCCCATTTCATTGCCAAAAGAGCAACGTATGACTCTGATGCCACAAGTAGTGCCTGTCGGGAGCTGGCATATTTTTTCACTACTGGAATTGTTGTTTCTGCCTTTGGATTTCCTGTTATTCTTGCCCGTGTGTCTGTGATCAAATGGGGAGCCTGTGGCCTTGTGCTGGCAGGCAATGCAGTCATTTTCCTGACAATTCAAGGTTTTTTCCTTGTGTTTGGAAGAGGAGATGATTTTAGCTGGGAGCAGTGGTAG
>LEPROT_XM_015024969.1_Poecilia_latipinna
ATGGCTGGGATTAAAGCTCTGGTTGGTCTTTCGTTCAGCGGCGCCATCGGACTGACTTTTCTTCTTCTGGGCTGCGCACTGGAACAGTACGGGGTTTACTGGCCGCTTTTTGTGCTGATTTTCTACGTGTTGAGTCCCATCCCAACCTTCATATCCAGACGCCTGAGTGACGAC---GACTCGTCCAGTAATGCATGCAGGGAGCTGGCCTACTTTTTAACGACGGGGATCGTGGTGTCGTCTTTTGGGCTCCCCATTGTCTTGGCCCGAAACAGTACGATCCAGTGGGGCGCCTGCGGCCTGGTGATGACGGGAAACGCCGTCATCTTCCTCACCATCCTCGGCTTCTTCGTCATCTTCGGAGGTGGGGACGAGTTCAGCTGGGAGCAGTGGTAG
>LEPROT_XM_014995565.1_Poecilia_mexicana
ATGGCTGGGATTAAAGCTCTGGTTGGTCTTTCGTTCAGCGGCGCCATCGGACTGACTTTTCTTCTTCTGGGCTGCGCACTGGAACAGTACGGGGTTTACTGGCCGCTTTTTGTGCTGATTTTCTACGTGTTGAGTCCCATCCCAACCTTCATATCCAGACGCCTGAGTGACGAC---GACTCGTCCAGTAATGCATGCAGGGAGCTGGCCTACTTTTTAACGACGGGGATCGTGGTGTCGTCTTTTGGGCTCCCCATTGTCTTGGCCCGAAAGAGTACGATCCAGTGGGGCGCCTGCGGCCTGGTGATGACGGGAAACGCCGTCATCTTCCTCACCATCCTCGGCTTCTTCGTCATCTTCGGAGGTGGGGACGAGTTCAGCTGGGAGCAGTGGTAG
>LEPROT_XM_014937654.1_Calidris_pugnax
ATGGCGGGCGTCAAAGCTCTCGTGGCGCTCTCCTTCAGCGGAGCCATCGGCCTGACCTTCCTCATGCTGGGCTGCGCCCTGGAGTACTACGGTGTGTACTGGCCTCTGTTTGTCTTAATATTTTACTTCATCTGCCCCATTCCCCACTTCATTGCAAAAAGAGTAAGTGATGACAGTGATGCAGCCAGCAGTGCCTGCAGGGAATTGGCATATTTCTTCACAACTGGAATTGTTGTTTCTGCGTTTGGATTTCCTATAATCCTTGCACGGGTTGAAGCGATCAAATGGGGAGCCTGTGGTCTGGTGCTGGCTGGAAATGCAGTCATTTTCCTTACTATTTTAGGCTTTTTTCTTGTGTTTGGTAGAGGAGATGACTTTAGCTGGGAACAGTGGTAG
>LEPROT_XM_014891093.1_Sturnus_vulgaris
ATGGCGGGCGTGAAAGCTCTCGTGGCCCTGTCGTTCAGCGGAGCCATCGGGCTGACGTTCCTCATGCTGGGTTGCGCCCTGGAGTACTACGGTGTGTACTGGCCCCTGTTTGTGTTGATATTTTACTTCATCTGCCCCATTCCCCACTTCATAGCCAAGAGAGTGGGTGATGACAGTGATGCAGCCAGCAGTGCCTGCAGGGAGCTGGCCTATTTCTTCACCACAGGAATTGTTGTCTCTGCTTTTGGATTTCCTATCATCCTTGCACGGGTGGAAGCAATCAAATGGGGAGCCTGTGGCCTGGTGCTGGCTGGCAATGCAGTCATTTTCCTGACTATTTTAGGCTTTTTCCTTGTGTTTGGCAGAGGAGATGACTTTAGCTGGGAGCAGTGGTAG
>LEPROT_XM_013962776.1_Capra_hircus
ATGGCTGGCGTTAAAGCTCTTGTGGCATTATCTTTCAGTGGGGCTATTGGGCTGACTTTTCTGATGCTGGGATGTGCCTTAGAGGATTATGGCGTTTACTGGCCCTTGTTTGTCCTGATTTTCTACGCCATCTCTCCCATCCCCCATTTCATTGCCAAACGAGCAACATATGACTCCGATGCAACAAGTAGTGCCTGTCGGGAACTGGCTTATTTTTTCACTACAGGAATTGTTGTTTCTGCCTTTGGATTTCCTGTTATTCTTGCCCGTGTGTCTGTGATCAAATGGGGAGCCTGTGGCCTGGTGCTGGCAGGCAATGCAGTGATTTTCCTTACAATTCAAGGTTTCTTCCTTGTATTTGGAAGAGGAGATGATTTTAGCTGGGAGCAGTGGTAG
>LEPROT_XM_013193084.1_Anser_cygnoides_domesticus
CCTTGTCCCCTTGCAGCTCTCGTGGGGCTGTCGTTCAGCGGAGCCATCGGGCTGACCTTCCTCATGCTGGGCTGCGCCCTGGAGTACTACGGCGTGTACTGGCCGATGTTTGTCTTAATATTTTACTTCATCTGCCCCATTCCCCACTTCATCGCAAAGAGAGTGAGTGACGACAGCGACGCGGCCAGCAGCGCCTGCAGGGAGCTGGCGTATTTCTTCACCACTGGGATTGTGGTCTCCGCCTTTGGGTTTCCCATAATCCTGGCACGGGTCGAAGCGATCAAATGGGGAGCCTGTGGCCTGGTGCTGGCTGGCAATGCAGTCATTTTCCTTACTATCTTAGGCTTTTTTCTTGTGTTTGGTAGAGGAGATGACTTTAGCTGGGAGCAGTGGTAG
>LEPROT_XM_013020597.1_Dipodomys_ordii
ATGGCGGGCGTTAAAGCTCTGGTGGCATTGTCTTTCAGTGGAGCTATTGGGCTGACCTTTCTTATGCTGGGATGTGCCTTGGAGGATTATGGCGTTTACTGGCCCTTGTTCGTCCTGATTTTCCACGTCATCTCCCCCATCCCCCATTTCATTGCCAAAAGAACCACATATGATTCGGATGCAACCAGTAGTGCCTGTCGGGAGTTGGCATACTTCTTCACTACTGGGATTGTTGTTTCTGCCTTTGGATTTCCTGTTATTCTTGCTCGTGTGTCTGTGATCAAATGGGGAGCTTGTGGCCTTGTGCTGGCAGGCAATGCTGTCATTTTCCTTACAATTCAAGGCTTTTTCCTTGTATTTGGAAGAGGAGATGATTTTAGCTGGGAACAGTGGTAG
>LEPROT_XM_012861076.1_Fundulus_heteroclitus
ATGGCCGGGATTAAAGCGCTGGTTGGCCTTTCGTTCAGCGGTGCCATCGGACTGACATTTCTCCTGCTGGGCTGCGCACTGGAACAGTACGGGGTATACTGGCCGCTTTTCGTGCTGATTTTCTACATCTTGAGTCCAATCCCAACCTTCATATCCAGACGCCTCAGTGACGAC---GACTCCTCCAGCAATGCATGCAGGGAGCTGGCCTACTTTTTAACAACGGGCATCGTGGTGTCGTCTTTTGGGCTCCCCATTGTCTTAGCCCGGACTCAGACGATCGAGTGGGGCGCCTGTGGCCTGGTGATGACAGGAAACGCCGTCATCTTCCTCACCATCCTTGGCTTCTTTGTCGTCTTCGGGGGTGGGGATGACTTCAGCTGGGAGCAGTGGTAG
>LEPROT_XM_012817494.1_Clupea_harengus
ATGGCGGGGATTAAAGCATTGGTGGGACTGTCCTTCACTGGGGCTATTGGTCTGACCTTCCTGTTGTTGAGCTGTGCATTGGATCAGTATGGGGTGTATTGGCCATTTTTCGTCCTCATCTTCTACGTGTTGTGCCCCATCCCTCACTTTATCGCCAAGAGAGTCAGCGATGACGGGGACTCAGGCAGTAACGTCTATCGCGAGCTGGCGTACTTCCTGACCAGTGGCATTGTGGTGTCTGCTTTCGGTCTGCCCATGGTCCTTGCCCACGTCTCAGTGATCCAGTGGGGTGCCTGTGGACTGGTGTTGGCAGGCAACACGGTCATCTTTCTCACCATCCTAGGCTTCTTCCTGGTGTTCGGCGGCGGGGATGATTTCAGCTGGGAGCAGTGG---
>LEPROT_XM_012767147.1_Microcebus_murinus
ATGGCGGGCGTTAAAGCTCTTGTGGCATTATCCTTCAGTGGGGCCATTGGGCTGACTTTTCTTATGCTGGGCTGTGCCTTAGAGGATTATGGCGTTTACTGGCCTTTATTCGTCCTGATTTTCCACGCCATCTCCCCCATTCCCCATTTCATTGCCAAAAGAGTCACATATGACTCTGATGCAACCAGTAGTGCCTGTCGGGAACTGGCATATTTCTTCACTACTGGAATTGTTGTTTCTGCCTTTGGATTTCCTGTTATTCTTGCTCGTGTGGCTGTGATCAAATGGGGAGCCTGTGGCCTTGTGCTGGCAGGCAATGCAGTCATTTTCCTTACAATTCAAGGTTTTTTCCTTGTATTTGGAAGAGAAGATGATTTTGGCTGGGACCGGTGGTAG
>LEPROT_XM_012639492.1_Propithecus_coquereli
ATGGCGGGCGTTAAAGCTCTCGTGGCATTATCCTTCAGTGGGGCTATTGGGCTGACTTTTCTTATGCTGGGCTGTGCCTTAGAGGATTATGGCGTTTACTGGCCCTTGTTCGTCCTGATTTTCCACGCCATCTCCCCCATTCCCCACTTCATTGCCAAAAGAGTCACCTATGACTCCGATGCCACCAGTAGTGCCTGTCGGGAACTGGCATATTTCTTCACTACTGGAATTGTCGTTTCTGCCTTTGGATTTCCTGTTATTCTTGCTCGTGTGGCTGTGATCAAATGGGGAGCCTGTGGCCTTGTGCTGGCAGGCAATGCAGTAATTTTCCTTACAATTCAAGGTTTTTTCCTTGTATTTGGAAGAGAAGATGATTTTAGCTGGGACCGGTGGTAG
>LEPROT_XM_004281626.2_Orcinus_orca
ATGGCGGGCGTTAAAGCTCTTGTGGCATTATCCTTCAGTGGGGCTATTGGGCTGACTTTTCTTATGCTGGGATGTGCCTTAGAGGATTATGGTGTTTACTGGCCCTTGTTTGTCCTGATATTCCATGCCATCTCTCCCATCCCCTATTTCATTGCCAAACGAGCAACATATGACTCCGATGCAACAAGTAGTGCCTGTCGGGAACTGGCTTATTTTTTCACTACCGGAATTGTTGTTTCTGCCTTTGGATTTCCTGTTATTCTTGCTCGTGTGGCCGTGATCAAGTGGGGAGCCTGTGGCCTGGTGCTGGCAGGCAATGCAGTGATTTTCCTTACAATTCAAGGTTTTTTCCTTGTATTTGGAAGAGGAGATGATTTTAGCTGGGAGCAGTGGTAG
>LEPROT_XM_012442666.1_Aotus_nancymaae
ATGGCGGGCGTTAAAGCTCTTGTGGCATTATCCTTCAGTGGGGCTATTGGGCTGACTTTTCTTATGCTGGGATGTGCCTTAGAGGATTATGGCGTTTACTGGCCCTTATTCGTCCTGATTTTCCACGCCATCTCCCCCATCCCTCATTTCATTGCCAAAAGAGTCACATATGACTCTGATGCAACCAGTAGTGCCTGTCGGGAACTGGCGTATTTCTTCACTACTGGAATTGTTGTTTCTGCCTTTGGATTTCCTGTTATTCTTGCTCGTGTGGCTGTGATCAAATGGGGAGCTTGTGGCCTTGTGTTAGCAGGCAATGCAGTCATTTTCCTTACAATTCAAGGGTTTTTCCTTATATTTGGAAGAGGAGATGATTTTAGCTGGGAGCAGTGGTAG
>LEPROT_XM_012082358.1_Cercocebus_atys
CTAATGGCATCTCACGCTCTTGTGGCATTATCCTTCAGTGGGGCTATTGGGCTGACTTTTCTTATGCTGGGATGTGCCTTAGAGGATTATGGCGTTTACTGGCCCTTATTCGTCCTGATTTTCCACGCCATCTCCCCCATACCCCATTTCATTGCCAAAAGAGTCACCTATGACTCAGACGCAACCAGTAGTGCCTGTCGGGAACTGGCATATTTCTTCACTACTGGAATTGTTGTTTCTGCCTTTGGATTTCCTGTTATTCTTGCTCGTGTGGCTGTGATCAAATGGGGAGCCTGTGGCCTTGTGTTGGCAGGCAATGCAGTCATTTTCCTTACAATTCAAGGGTTTTTCCTTATATTTGGAAGAGGAGATGATTTTAGCTGGGAGCAGTGGTAG
>LEPROT_XM_011985483.1_Mandrillus_leucophaeus
ATGGCGGGCGTTAAAGCTCTTGTGGCATTATCCTTCAGTGGGGCTATTGGGCTGACTTTTCTTATGCTGGGATGTGCCTTAGAGGATTATGGCGTTTACTGGCCCTTATTCGTCCTGATTTTCCACGCCATCTCCCCCATACCCCATTTCATTGCCAAAAGAGTCACCTATGACTCAGACGCAACCAGTAGTGCCTGTCGGGAACTGGCATATTTCTTCACTACTGGAATTGTTGTTTCTGCCTTTGGATTTCCTGTTATTCTTGCTCGTGTGGCTGTGATCAAATGGGGAGCCTGTGGCCTTGTGTTGGCAGGCAATGCAGTCATTTTCCTTACAATTCAAGGGTTTTTCCTTATATTTGGAAGAGGAGATGATTTTAGCTGGGAGCAGTGGTAG
>LEPROT_XM_011940684.1_Colobus_angolensis_palliatus
ATGGCGGGCGTTAAAGCTCTTGTGGCATTATCCTTCAGTGGTGCTATTGGGCTGACTTTTCTTATGCTGGGATGTGCCTTAGAGGATTATGGCGTTTACTGGCCCTTATTCGTCCTGATTTTCCACGCCATCTCCCCCATCCCCCATTTCATTGCCAAAAGAGTCACCTATGACTCAGACGCAACCAGTAGTGCCTGTCGGGAACTGGCATATTTCTTCACTACTGGAATTGTTGTTTCTGCCTTTGGATTTCCTGTTATTCTTGCTCGTGTGGCTGTGATCAAATGGGGAGCCTGTGGCCTTGTGTTGGCAGGCAATGCAGTCATTTTCCTTACAATTCAAGGGTTTTTCCTTATATTTGGAAGAGGAGATGATTTTAGCTGGGAGCAGTGGTAG
>LEPROT_XM_011770599.1_Macaca_nemestrina
ATGGCGGGCGTTAAAGCTCTTGTGGCATTATCCTTCAGTGGGGCTATTGGGCTGACTTTTCTTATGCTGGGATGTGCCTTAGAGGATTATGGCGTTTACTGGCCCTTATTCGTCCTGATTTTCCACGCCATCTCCCCCATACCCCATTTCATTGCCAAAAGAGTCACCTATGACTCAGACGCAACCAGTAGTGCCTGTCGGGAACTGGCATATTTCTTCACTACTGGAATTGTTGTTTCTGCCTTTGGATTTCCTGTTATTCTTGCTCGTGTGGCTGTGATCAAATGGGGAGCCTGTGGCCTTGTGTTGGCAGGCAATGCAGTCATTTTCCTTACAATTCAAGGGTTTTTCCTTATATTTGGAAGAGGAGATGATTTTAGCTGGGAGCAGTGGTAG
>LEPROT_XM_011595307.1_Aquila_chrysaetos_canadensis
ATGGCGGGCATCAAAGCTCTCGTGGCGCTGTCCTTCAGCGGAGCCATCGGGCTGACGTTCCTCATGCTGGGCTGCGCCCTGGAGTACTACGGTGTATACTGGCCTCTGTTTGTCTTAATATTTTACTTCATCTGCCCCATTCCCCACTTCATTGCAAAAAGAGTAAGTGATGACAGTGATGCAGCCAGCAGTGCCTGCAGAGAACTGGCATATTTCTTCACAACTGGAATTGTTGTTTCTGCCTTTGGATTTCCTATCATCCTTGCACGGGTTGAAGCGATCAAATGGGGAGCCTGTGGTCTGGTGCTGGCTGGCAATGCAGTCATTTTCCTTACTATTTTAGGCTTTTTTCTTGTGTTTGGTAGAGGAGATGACTTTAGCTGGGAACAGTGGTAG
>LEPROT_XM_011369581.1_Pteropus_vampyrus
ATGGCGGGCATTAAAGCTCTTGTGTTATTATCCTTCAGCGGAGCTATTGGACTGACTTTTCTTATGCTGGGATGTGCCTTAGAGGATTATGGTGTTTACTGGCCCTTGTTCGTCCTGATATTTCATGCCATCTCTCCCATTCCCCATTTCATTGCCAAAAGAGCAACATATGACTCTGATGCAACAAGCAGTGCCTGTCGGGAACTGGCATATTTTTTCACTACTGGAATTGTTGTTTCTGCCTTTGGATTTCCTGTTATTCTTGCTCGTGTGGCTGTGATCAAATGGGGAGCCTGTGGCCTTGTGCTGGCAGGCAATGCAGTCATTTTCCTTACAATTCAAGGTTTTTTCCTTGTATTTGGAAGAGGAGATGATTTTAGCTGGGAACAGTGGTAG
>LEPROT_XM_011000959.1_Camelus_dromedarius
ATGGCGGGCGTTAAAGCTCTTGTGGCTTTGTCCTTCAGTGGGGCTATTGGGCTGACTTTTCTTATGCTGGGATGTGCCTTAGAGGATTATGGCGTTTACTGGCCCTTGTTCGTCCTGATCTTCCATGCCATCTCTCCCATTCCCTATTTCATCGCCAAGAGAGCAACGTATGACTCCGATGCAACAAGCAGTGCCTGTCGGGAACTGGCCTATTTTTTCACTACTGGAATCGTTGTTTCTGCCTTCGGATTTCCTGTTATTCTTGCCCGGGTGGCTGTGATCAAATGGGGAGCCTGTGGCCTGGTGCTGGCAGGCAATGCGGTCATTTTCCTTACAATTCAAGGTTTTTACCTTGTATTTGGAAGAGGAGATGATTTTAGCTGGGAGCAGTGGTAG
>LEPROT_XM_010949543.1_Camelus_bactrianus
ATGGCGGGCGTTAAAGCTCTTGTGGCTTTGTCCTTCAGTGGGGCTATTGGGCTGACTTTTCTTATGCTGGGATGTGCCTTAGAGGATTATGGCGTTTACTGGCCCTTGTTCGTCCTGATCTTCCATGCCATCTCTCCCATTCCCTATTTCATCGCCAAGAGAGCAACGTATGACTCCGATGCAACAAGCAGTGCCTGTCGGGAACTGGCCTATTTTTTCACTACTGGAATCGTTGTTTCTGCCTTCGGATTTCCTGTTATTCTTGCCCGGGTGGCTGTGATCAAATGGGGAGCCTGTGGCCTGGTGCTGGCAGGCAATGCGGTCATTTTCCTTACAATTCAAGGTTTTTACCTTGTATTTGGAAGAGGAGATGATTTTAGCTGGGAGCAGTGGTAG
>LEPROT_XM_010894841.2_Esox_lucius
ATGGCGGGTATTAAAGCGTTGGTGGCGTTGTCATTCAGTGGAGCCATTGGCCTGACATTCCTCCTGTTGGGCTGTGGACTGGAGGAGTATGGGGTGTACTGGCCTCTCTTCGTCCTCATCTTCTACGTACTCTCGCCGATCCCGACCTTCATATCCAGGAGGCTCAGTGATGACAGTGATGCCACCAGCAACGCGTGCAGGGAGCTGGCGTACTTCTTCACCACTGGCATCGTGGTGTCCGCGTTCGGACTTCCGATCATTATGGCCCGGACAGAGCTAATCCAGTGGGGGGCTTGTGGCCTGGTGATGGCCGGCAACTCCGTCATCTTCTTCACCATCCTGGGCTTCTTCCTGGTGTTCGGAAGGGGAGACGACTTCAGCTGGGAGCAGTGGTAG
>LEPROT_XM_010850264.1_Bison_bison_bison
ATGGCTGGCGTTAAAGCTCTTGTGGCCTTATCTTTCAGTGGGGCTATTGGGCTGACTTTTCTGATGCTGGGATGTGCCTTAGAGGATTATGGCGTTTACTGGCCCTTGTTTGTCCTGATTTTCCACGCCATCTCTCCCATCCCCCATTTCATTGCCAAACGAGCAACATACGACTCCGATGCAACAAGTAGCGCCTGTCGGGAACTGGCTTATTTTTTCACTACAGGAATTGTTGTTTCTGCCTTTGGATTTCCTGTTATTCTTGCTCGTGTGTCTGTGATCAAATGGGGAGCCTGTGGCCTGGTGCTGGCAGGCAATGCAGTGATTTTCCTTACAATTCAAGGTTTCTTCCTTGTATTTGGAAGAGGAGATGATTTTAGCTGGGAGCAGTGGTAG
>LEPROT_XM_010768629.1_Notothenia_coriiceps
ATGGCAGGAATTAAAGCACTGGTGGGTTTGTCCTTCAGCGGTGCCATTGGACTCACATTTCTTCTTCTGGGCTGCGGACTGGAACAATACGGGGTATACTGGCCGCTGTTTGTCCTGTTCTTCTACATATTGAGCCCCATCCCGACCTTCATATCCAGACGCCTCAGCGATGAT---GATTCCTCCAGCAACGCATGCAGAGAGCTGGCCTACTTCCTAACAACTGGCATTGTGGTATCTTCTTTTGGGCTTCCCATTGTGCTAGCCCGGACCACCACGATCCAGTGGGGTGCGTGCGGTCTGGTGATGACAGGAAACGCCGTCATCTTCCTCACCATCCTCGGCTTCTTCCTGGTGTTCGGAGGCGGGGACGACTTCAGCTGGGAGCAGTGGTAG
>LEPROT_XM_010741504.1_Larimichthys_crocea
ATGGCCGGCATCAAAGCACTCGTTGGTCTGTCCTTCAGTGGTGCCATTGGACTTACGTTTCTTCTCCTGGGTTGTGCACTGGAACAGTACGGGGTATACTGGCCGCTGTTTGTCCTGATTTTCTACGTAATAAGCCCCATCCCGACCTTCATATCTAGACGCCTCAGTGATGACACTGACTCCTCCAGCAATGCATGCAGAGAGCTGGCCTACTTCGTAACAACTGGCATCGTGATATCATCTTTTGGGCTTCCCATTGTGCTAGCCCGCACTAAAGCAATCCAGTGGGGTGCCTGCGGTTTGGTGATGACAGGAAACGCTGTTATCTTCCTCACCATCCTTGGCTTTTTTGTTGTGTTTGGAGGCGGGGACGACTTTAGTTGGGAGCAGTGGTAG
>LEPROT_XM_010605234.1_Fukomys_damarensis
CATCTGCCGACAGCAGCTCTGGTGGCGCTGTCCTTCAGCGGGGCGATTGGGCTGACCTTTCTGATGCTGGGATGTGCCCTGGAGGATTATGGTGTCTACTGGCCCCTGTTCGTGCTGGTCTTCCACGCTGTCTCACCCCTGCCCCACTGCATCACCAAGAGGGTCACCTATGACTCGGACGCGGCCAGCAGTGCCTGCCGGGAGCTGGCCTACTTCTTCACCACCGGGATCGTCGTGTCTGCCTTTGGGTTTCCTGTCATTCTGGCTCGTGTGGCCGTGATCAAGTGGGGAGCCTGCGGCCTGGTGCTGGCAGGCAACGCTGTCATTTTCCTGACAATTCAAGGTTTTTTCCTCGTCTTTGGAAGAGGAGATGATTTTAGCTGGGAGCAGTGGTAG
>LEPROT_XM_010561524.1_Haliaeetus_leucocephalus
ATGGCGGGCATCAAAGCTCTCGTGGCGCTGTCCTTCAGCGGAGCCATCGGGCTGACGTTCCTCATGCTGGGCTGCGCCCTGGAGTACTACGGTGTATACTGGCCTCTGTTTGTCTTAATATTTTACTTCATCTGCCCCATTCCCCACTTCATTGCAAAAAGAGTAAGTGATGACAGTGATGCAGCTAGCAGTGCCTGCAGGGAACTGGCATATTTCTTCACAACTGGAATTGTTGTTTCTGCCTTTGGATTTCCTATCATCCTTGCACGGGTTGAAGCGATCAAATGGGGAGCCTGTGGTCTGGTGCTGGCTGGCAATGCAGTCATTTTCCTTACTATTTTAGGCTTTTTTCTTGTGTTTGGTAGAGGAGATGACTTTAGCTGGGAACAGTGGTAG
>LEPROT_XM_010408726.1_Corvus_cornix_cornix
ATGGCGGGCGTGAAAGCTCTCGTGGCCCTTTCCTTCAGCGGAGCCATCGGGCTGACGTTCCTCATGCTGGGCTGCGCCCTGGAGTACTACGGTGTGTACTGGCCTCTGTTTGTGTTAATATTTTACTTCATCTGCCCCATTCCCCACTTCATTGCCAAGAGGGTCAGTGATGACAGTGATGCAGCCAGCAGTGCCTGCAGGGAGCTGGCCTATTTCTTCACCACAGGAATTGTTGTCTCTGCCTTTGGATTTCCTATCATCCTTGCTCGGGTGGAAGCAATCAAATGGGGAGCCTGTGGCCTGGTGCTGGCTGGCAATGCAGTCATTTTCCTTACTATTTTAGGCTTTTTCCTTGTGTTTGGCAGAGGAGATGACTTTAGCTGGGAGCAGTGGTAG
>LEPROT_XM_010370719.1_Rhinopithecus_roxellana
ATGGCGGGCGTTAAAGCTCTTGTGGCATTATCCTTCAGTGGTGCTATTGGGCTGACTTTTCTTATGCTGGGATGTGCCTTAGAGGATTATGGCGTTTACTGGCCCTTATTCGTCCTGATTTTCCACGCCATCTCCCCCATCCCCCATTTCATTGCCAAAAGAGTCACCTATGACTCAGACGCAACCAGTAGTGCCTGTCGGGAACTGGCATATTTCTTCACTACTGGAATTGTTGTTTCTGCCTTTGGATTTCCTGTTATTCTTGCTCGTGTGGCTGTGATCAAATGGGGAGCCTGTGGCCTTGTGTTGGCAGGCAATGCAGTCATTTTCCTTACAATTCAAGGGTTTTTCCTTATATTTGGAAGAGGAGATGATTTTAGCTGGGAGCAGTGGTAG
>LEPROT_XM_010348062.1_Saimiri_boliviensis_boliviensis
ATGGCGGGCGTTAAAGCTCTTGTGGCATTATCCTTCAGTGGGGCTATTGGGCTGACTTTTCTTATGCTGGGATGTGCCTTAGAGGATTATGGCGTTTACTGGCCCTTATTCGTCCTGATTTTCCACGCCATCTCCCCCATCCCTCATTTCATTGCCAAAAGAGTCACATATGACTCTGATGCAACCAGTAGTGCCTGTCGGGAACTGGCATATTTCTTCACTACTGGAATTGTTGTTTCTGCCTTTGGATTTCCTGTTATTCTTGCTCGTGTAGCTGTGATCAAATGGGGAGCTTGTGGCCTTGTGTTAGCAGGCAATGCAGTCATTTTCCTTACAATTCAAGGGTTTTTCCTTATATTTGGAAGAGGAGATGATTTTAGCTGGGAGCAGTGGTAG
>LEPROT_XM_010307688.1_Balearica_regulorum_gibbericeps
------------------CTCGTGGGGCTGTCCTTCAGCGGAGCCATCGGGCTGACGTTCCTCATGCTGGGCTGCGCCCTGGAGTACTACGGTGTATACTGGCCTCTGTTTGTCTTAATATTTTACTTCATCTGCCCCATTCCCCACTTCATTGCGAAAAGAGTAAGTGACGACAGTGATGCGGCCAGCAGTGCCTGCAGGGAATTGGCTTATTTCTTCACAACTGGAATTGTCGTTTCTGCCTTTGGATTTCCTATAATCCTTGCACGGGTTGAAGCGATCAAATGGGGAGCCTGTGGTCTGGTGCTGGCTGGCAATGCAGTCATTTTCCTTACTATTTTAGGCTTTTTTCTTGTGTTTGGTAGAGGAGATGACTTTAGCTGGGAACAGTGGTAG
>LEPROT_XM_010293066.1_Phaethon_lepturus
ATGGCGGGCATCAAAGCTCTCGTGGCGCTGTCCTTCAGCGGAGCCATCGGCCTGACGTTTCTCATGCTGGGCTGCGCCCTGGAGTACTACGGTGTATACTGGCCTTTGTTTGTCTTAATATTTTACTTCATCTGCCCCATTCCCCACTTCATTGCAAAAAGAGTAAGTGATGACAGTGATGCAGCCAGCAGTGCCTGCAGGGAATTGGCATATTTCTTCACAACTGGAATTGTTGTTTCTGCCTTTGGATTTCCTATAATCCTTGCACGGGTTGAAGCGATCAAATGGGGAGCCTGTGGTCTGGTGCTGGCTGGCAATGCAGTCATTTTCCTTACTATTTTAGGCTTTTTTCTTGTGTTTGGTAGAGGAGATGATTTTAGCTGGGAACAGTGGTAG
>LEPROT_XM_010189011.1_Mesitornis_unicolor
ATGGCGGGCGTCAAAGCTCTCGTAGCGCTGTCCTTCAGCGGAGCCATCGGGCTGACGTTCCTCATGCTGGGCTGCGCCCTGGAGTACTACGGCGTATACTGGCCTCTGTTTGTCTTAATATTTTACTTCATCTGCCCCATTCCCCACTTCATTGCAAAAAGAGTAAGTGATGACAGTGATGCAGCCAGCAGTGCCTGCAGGGAACTGGCATATTTCTTCACAACCGGAATTGTTGTTTCTGCTTTTGGATTTCCTATAATCCTTGCACGGGTGGAAGCGATCAAATGGGGAGCCTGTGGTCTGGTGCTGGCTGGCAATGCAGTCATTTTCCTTACCATTTTAGGCTTTTTTCTTGTGTTTGGTAGAGGAGATGACTTTAGCTGGGAACAGTGGTAG
>LEPROT_XM_010150013.1_Eurypyga_helias
------------------CTCGTGGCGCTCTCCTTCAGCGGAGCCATCGGGCTGACCTTCCTCATGCTGGGCTGCGCCCTGGAGTACTACGGCGTATACTGGCCTCTATTTGTCTTAATATTTTACTTCATCTGCCCCATTCCCCACTTCATTGCAAAAAGAGTAAGTGATGACAGTGATGCAGCCAGCAGTGCCTGCAGGGAATTAGCATATTTCTTCACAACTGGGATTGTTGTTTCTGCCTTTGGATTCCCTATAATCCTTGCACGGGTTGAAGCGATCAAATGGGGAGCCTGTGGTCTGGTGCTGGCTGGCAATGCAGTCATTTTCCTTACTATTTTAGGCTTTTTCCTTGTGTTTGGTAGAGGAGATGACTTTAGCTGGGAACAGTGGTAG
>LEPROT_XM_010135740.1_Buceros_rhinoceros_silvestris
------------------CTCGTAGCGCTGTCCTTCAGCGGAGCCATCGGGCTGACGTTCCTCATGCTGGGCTGCGCCCTGGAGTACTACGGTGTATACTGGCCTCTCTTTGTCTTAATATTTTACTTCATCTGCCCCATTCCCCACTTCATTGCCAAGAGAGTGGGCGACGACAGTGATGCAGCCAGCAGCGCCTGCAGGGAGCTGGCGTATTTCTTCACAACTGGGATCGTGGTTTCTGCCTTTGGATTCCCAATCATCCTTGCACGGGTTGAAGCGATCAAATGGGGAGCCTGTGGCCTGGTGCTGGCTGGCAATGCAGTCATTTTCCTTACTATTTTAGGCTTTTTTCTTGTGTTTGGGCGAAAGAAGAAACTACACTCAGGACACTTAGGG
>LEPROT_XM_010074479.1_Pterocles_gutturalis
------------------CTCGTGGCGCTGTCCTTCAGCGGAGCCATCGGGCTGACCTTCCTCATGCTGGGCTGCGCCCTGGAGTACTACGGTGTATACTGGCCTCTGTTTGTCTTAATATTTTACTTCATCTGCCCCATTCCCCACTTCATTGCCAAAAGAGTAAGTGATGACAGTGATGCGGCCAGCAGTGCCTGCAGGGAGTTGGCGTATTTCTTCACAACTGGAATTGTTGTTTCTGCCTTTGGATTTCCTATAATCCTTGCACGGGTTGAAGCGATCAAATGGGGAGCCTGTGGTCTGGTGCTGGCTGGCAATGCAGTCATTTTCCTTACTATTTTAGGCTTTTTTCTCGTATTTGGTAGAGGAGATGACTTTAGCTGGGAACAGTGGTAG
>LEPROT_XM_010116165.1_Chlamydotis_macqueenii
ATGGCGGGCATCAAAGCTCTCGTGGCGCTGTCCTTCAGCGGGGCCATCGGGCTGACGTTCCTCATGCTGGGCTGCGCCCTGGAGTACTACGGTGTATACTGGCCTCTGTTTGTCTTAATATTTTACTTCATCTGCCCCATTCCCCACTTCATTGCAAAAAGAGTAAGCGATGACAGCGATGCGGCCAGCAGCGCCTGCAGGGAGTTGGCGTATTTCTTCACGACTGGAATTGTTGTTTCTGCTTTTGGATTTCCTATAATCCTTGCACGGGTTGAAGCGATCAAATGGGGAGCCTGTGGCCTGGTGCTGGCTGGCAATGCAGTCATTTTCCTTACCATTTTAGGCTTTTTTCTTGTGTTTGGTAGAGGAGATGACTTTAGCTGGGAACAGTGGTAG
>LEPROT_XM_010010496.1_Nestor_notabilis
------------------CTCGTGGCGCTGTCCTTCAGCGGAGCCATCGGGCTGACGTTCCTCATGCTGGGGTGCGCCCTGGAGTACTACGGTGTATACTGGCCTCTGTTTGTCTTAATATTTTACTTCATCTGCCCCATTCCCCACTTCATTGCAAAAAGAGTCAGTGATGACAGTGATGCAGCCAGCAGTGCCTGCAGGGAATTGGCGTATTTCTTCACAACTGGGATTGTTGTTTCTGCCTTTGGATTCCCTATAATCCTGGCACGGGTTGAAGCGATCAAATGGGGAGCCTGTGGTCTGGTGCTGGCTGGCAATGCAGTCATTTTCCTTACTATTTTAGGCTTTTTCCTTGTGTTTGGTCAAAAGAAGGAACTATGCACAGGACACTTACAA
>LEPROT_XM_009992632.1_Tauraco_erythrolophus
---------------------GTGGCGCTGTCCTTCAGCGGAGCCATCGGGCTGACGTTCCTCATGCTGGGCTGCGCCCTGGAGTACTACGGTGTATACTGGCCTCTGTTTGTCTTAATATTTTACTTCATCTGCCCCATTCCGCACTTCATTGCCAAAAGAGTCAGTGATGACAGCGACGCAGCCAGCAGTGCCTGCAGGGAATTGGCGTATTTCTTCACAACCGGAATCGTTGTTTCTGCCTTCGGATTTCCTATCATCCTTGCACGGGTTGAAGCGATCAAATGGGGAGCCTGTGGTCTGGTGCTGGCTGGCAATGCAGTCATTTTCCTTACTATTTTAGGCTTTTTTCTTGTGTTTGGTAGAGGAGATGACTTTAGCTGGGAGCAGTGGTAG
>LEPROT_XM_009948704.1_Leptosomus_discolor
ATGGCGGGCGTGAAAGCTCTCGTAGCGCTGTCCTTCAGCGGAGCCATCGGGCTGACGTTCCTCATGCTGGGCTGCGCCCTGGAGTACTACGGTGTATACTGGCCTCTGTTTGTCTTAATATTTTACTTCATCTGCCCCATTCCCCACTTCATTGCAAAAAGAGTAAGTGATGACAGTGATGCAGCCAGCAGTGCCTGCAGGGAGTTGGCATATTTCTTCACAACGGGAATTGTTGTTTCTGCCTTTGGATTTCCTATAATCCTTGCCCGGGTTGAAGCGATCAAATGGGGAGCCTGTGGTCTGGTGCTGGCTGGCAATGCAGTCATTTTCCTTACTATTTTAGGCTTTTTTCTTGTGTTTGGTAGAGGAGATGACTTTAGCTGGGAACAGTGGTAG
>LEPROT_XM_009932099.1_Opisthocomus_hoazin
TACGTCTGCTCCCATGCTCTCGTCGCGCTGTCCTTCAGCGGAGCCATCGGGCTGACGTTCCTCATGCTGGGCTGCGCCCTGGAGTATTACGGTGTGTACTGGCCTCTGTTTGTCTTAATATTTTACTTCATCTGCCCCATTCCCCACTTCATTGCAAAAAGAGTAAGTGATGACAGCGATGCAGCCAGCAGTGCCTGCAGGGAATTGGCGTATTTCTTCACGACTGGAATTGTTGTTTCTGCCTTTGGATTTCCTATAATCCTTGCACGAGTTGAAGCGATCAAATGGGGAGCCTGTGGTCTGGTGCTGGCTGGGAATGCAGTCATTTTCCTTACTATTTTAGGCTTTTTTCTTGTGTTTGGTAGAGGAGATGACTTTAGCTGGGAACAGTGGTAG
>LEPROT_XM_009920110.1_Haliaeetus_albicilla
---TGTGCCGTTGCAGCTCTCGTGGCGCTGTCCTTCAGCGGAGCCATCGGGCTGACGTTCCTCATGCTGGGCTGCGCCCTGGAGTACTACGGTGTATACTGGCCTCTGTTTGTCTTAATATTTTACTTCATCTGCCCCATTCCCCACTTCATTGCAAAAAGAGTAAGTGATGACAGTGATGCAGCTAGCAGTGCCTGCAGGGAACTGGCATATTTCTTCACAACTGGAATTGTTGTTTCTGCCTTTGGATTTCCTATCATCCTTGCACGGGTTGAAGCGATCAAATGGGGAGCCTGTGGTCTGGTGCTGGCTGGCAATGCAGTCATTTTCCTTACTATTTTAGGCTTTTTTCTTGTGTTTGGTAGAGGAGATGACTTTAGCTGGGAACAGTGGTAG
>LEPROT_XM_009899030.1_Picoides_pubescens
ATGGCTGGCGTCAAAGCTCTCGTGGGGCTCTCCTTCAGCGGAGCCATCGGGTTGACGTTCCTCATGCTGGGTTGCGCCCTGGAGTACTACGGTGTGTATTGGCCTCTGTTTGTCTTAATATTTTACTTCATCTGCCCCATTCCTCACTTCATTGCAAAAAGAGTAAGTGATGACAGTGATGCAGCCAGCAGTGCCTGCAGGGAACTGGCATATTTCTTCACAACTGGAATTGTTGTTTCTGCTTTTGGATTTCCTATAATCCTTGCACGAGTGGAAGCGATCAAATGGGGAGCCTGTGGTCTGGTGCTGGCTGGCAATGCAGTCATTTTCCTTACTATTTTAGGCTTTTTTCTTGTGTTTGGTAGAGGAGATGACTTTAGCTGGGAGCAGTGGTAG
>LEPROT_XM_009884004.1_Charadrius_vociferus
---ATGGCGACCCAGCCTCTCGTGGCGCTCTCCTTCAGCGGAGCCATCGGGCTGACGTTCCTCATGCTGGGCTGCGCCCTGGAGTACTACGGTGTGTACTGGCCTCTGTTTGTCTTAATATTCTACTTCATCTGCCCCATTCCCCACTTCATTGCAAAAAGAGTAAGTGATGACAGTGATGCAGCCAGCAGTGCCTGCAGGGAATTGGCATATTTCTTCACAACTGGAATTGTTGTTTCTGCTTTTGGATTTCCTATAATCCTTGCACGTGTTGAAGCGATCAAATGGGGAGCCTGTGGTCTGGTGCTGGCTGGCAATGCAGTCATTTTCCTTACTATTTTAGGCTTTTTTCTTGTGTTTGGTAGAGGAGATGACTTTAGCTGGGAACAGTGGTAG
>LEPROT_XM_009872531.1_Apaloderma_vittatum
ATGGCGGGCATCAAAGCTCTCGTGGCCCTGTCCTTCAGTGGAGCCATCGGGCTGACCTTCCTCATGCTGGGCTGCGCCCTGGAGTACTACGGTGTATACTGGCCTCTGTTTGTCTTAATATTTTACTTCATCTGCCCCATTCCCCATTTCATTGCAAAAAGAGTAAGTGATGACAGTGATGCAGCCAGCAGTGCCTGCAGGGAATTGGCGTATTTCTTCACCACTGGAATTGTTGTTTCTGCCTTTGGATTTCCTATAATCCTTGCACGGGTTGAAGCGATCAAATGGGGAGCCTGTGGCCTGGTGCTGGCTGGCAATGCAGTCATTTTCCTTACTATTTTAGGCTTTTTTCTTGTGTTTGGTAGAGGAGATGACTTTAGCTGGGAACAGTGGTAG
>LEPROT_XM_009820123.1_Gavia_stellata
------------------CTCGTGGCGCTTTCCTTCAGCGGAGCCATCGGGCTGACGTTCCTCATGCTGGGCTGCGCCCTGGAGTACTACGGTGTATACTGGCCTCTGTTTGTCTTAATATTTTACTTCATCTGCCCCATTCCCCACTTCATTGCAAAAAGAGTAAGTGATGACAGTGACGCAGCCAGCAGTGCCTGCAGGGAATTGGCATATTTCTTCACAACTGGAATTGTTGTTTCTGCCTTTGGATTTCCTATAATCCTTGCGCGGGTTGAAGCGATCAAATGGGGAGCCTGTGGTCTGGTGCTGGCTGGCAATGCAGTCATTTTCCTTACTATTTTAGGCTTTTTTCTTGTGTTTGGTAGAGGAGATGACTTTAGCTGGGAACAGTGGTAG
>LEPROT_XM_009709260.1_Cariama_cristata
---TGTGCCGTTGCAGCTCTCGTGGCGCTGTCCTTCAGCGGAGCCGTCGGGCTGACGTTCCTCATGCTGGGCTGCGCCCTGGAGTACTACGGTGTATACTGGCCTCTGTTTGTCTTAATATTTTACTTCATCTGCCCCATTCCCCACTTCATTGCAAAAAGAGTCAGTGATGACAGTGATGCAGCCAGCAGCGCCTGCAGGGAATTGGCGTATTTCTTCACAACCGGAATTGTTGTTTCTGCCTTTGGATTTCCTATAATCCTTGCACGGGTTGAAGCGATCAAATGGGGAGCCTGTGGTCTGGTGCTGGCTGGCAATGCAGTCATTTTCCTTACTATTTTAGGCTTTTTTCTTGTGTTTGGTCAAAAGAAGAAACTACACTCGGGACACTTACAA
>LEPROT_XM_009636161.1_Egretta_garzetta
AGCTCACACGATACGGCTCTCGTGGCGCTGTCCTTCAGCGGAGCCATCGGGCTGACGTTTCTCATGCTGGGCTGTGCCCTGGAATACTACGGTGTATACTGGCCTCTGTTTGTCTTAATATTTTACTTCATCTGCCCTATTCCCCACTTCATTGCAAAAAGAGTAAGTGATGACAGTGATGCAGCCAGCAGTGCCTGCAGGGAACTGGCATATTTCTTCACAACTGGAATTGTTGTTTCTGCCTTTGGATTTCCTATAATCCTTGCACGGGTTGAAGCGATCAAATGGGGAGCCTGTGGTCTGGTGCTGGCTGGCAATGCAGTCATTTTCCTTACTATTTTAGGCTTTTTTCTTGTGTTTGGTAGAGGAGATGACTTTAGCTGGGAACAGTGGTAG
>LEPROT_XM_009585997.1_Fulmarus_glacialis
------------------CTCGTGGCGCTGTCCTTCAGCGGAGCCATCGGGCTGACGTTCCTCATGCTGGGCTGCGCCCTGGAGTACTACGGTGTATACTGGCCTCTGTTTGTCTTAATATTTTACTTCATCTGCCCCATTCCCCACTTCATTGCAAAAAGAGTAAGTGATGACAGTGATGCAGCCAGCAGTGCCTGCAGGGAATTGGCATATTTCTTCACAACTGGGATTGTTGTTTCTGCCTTTGGATTTCCTATAATCCTTGCACGGGTTGAAGCGATCAAATGGGGAGCCTGTGGTCTGGTGCTGGCTGGCAATGCAGTCATTTTCCTTACTATTTTAGGCTTTTTTCTTGTGTTTGGTAGAGGAGATGACTTTAGCTGGGAACAGTGGTAG
>LEPROT_XM_009569185.1_Cuculus_canorus
ATGGCGGGCATCAAAGCTCTCGTGGCGCTGTCCTTCAGCGGAGCCATCGGGCTGACATTCCTCATGCTGGGCTGCGCCCTGGAGTACTACGGTGTATACTGGCCTCTGTTTGTCTTAATATTTTACTTCATCTGCCCCATTCCCCACTTCATTGCAAAAAGAGTGAGTGATGACAGCGACGCAGCCAGCAGTGCTTGCAGGGAATTGGCATATTTCTTCACGACTGGGATTGTTGTTTCTGCCTTTGGATTTCCTATAATCCTTGCGCGGGTTGAAGCGATCAAATGGGGAGCCTGTGGTCTGGTGCTGGCTGGCAATGCTGTCATTTTCCTTACTATTTTAGGCTTTTTTCTTGTGTTTGGTAGAGGAGATGACTTTAGCTGGGAACAGTGGTAG
>LEPROT_XM_009504889.1_Phalacrocorax_carbo
------------------CTCGTGGCGCTGTCCTTCAGCGGAGCCATCGGGCTGACGTTCCTCATGCTGGGCTGCGCCCTGGAGTATTACGGTGTATACTGGCCTCTGTTTGTCTTAATATTTTACTTCATCTGCCCCATTCCCCACTTCATTGCAAAAAGAGTAAGTGATGACAGTGATGCAGCCAGCAGTGCCTGCAGGGAATTGGCATATTTCTTCACAACTGGAATTGTTGTTTCTGCCTTTGGATTTCCTATAATCCTTGCACGGGTCGAAGCGATCAAATGGGGAGCCTGTGGTCTGGTGCTGGCTGGCAATGCAGTCATTTTCCTTACTATTTTAGGCTTTTTTCTTGTGTTTGGTAGAGGAGATGACTTTAGCTGGGAACAGTGGTAG
>LEPROT_XM_009484849.1_Pelecanus_crispus
---------------------GTGGCGCTGTCCTTCAGCGGAGCCATCGGGCTGACGTTCCTCATGCTGGGCTGCGCCCTGGAATACTACGGTGTATACTGGCCTCTGTTTGTCTTAATATTTTACTTCATCTGCCCCATTCCCCACTTCATTGCAAAAAGAGTAAGCGATGACAGTGATGCAGCCAGCAGTGCCTGCAGGGAATTGGCATATTTCTTCACAACTGGAATTGTTGTTTCTGCCTTTGGATTTCCTATAATCCTTGCACGGGTGGAAGCGATCAAATGGGGAGCCTGTGGTCTGGTGCTGGCTGGCAATGCAGTCATTTTCCTTACTATTTTAGGCTTTTTTCTTGTGTTTGGTAGAGGAGATGACTTTAGCTGGGAACAGTGGTAG
>LEPROT_XM_009461308.1_Nipponia_nippon
------ATGGCGACGGCTCTCGTGGCGCTGTCCTTCAGCGGAGCCATCGGGCTGACCTTCCTCATGCTGGGCTGCGCCCTGGAGTACTATGGTGTATACTGGCCTCTGTTTGTCTTAATATTTTACTTCATCTGCCCCATTCCCCACTTCATTGCAAAAAGAGTAAGCGATGACAGTGATGCAGCCAGCAGTGCCTGCAGGGAATTGGCGTATTTCTTCACAACTGGAATTGTTGTTTCTGCCTTTGGATTTCCTATAATCCTTGCACGGGTTGAAGCGATCAAATGGGGAGCCTGTGGTCTGGTGCTGGCTGGCAATGCAGTCATTTTCCTTACTATTTTAGGCTTTTTTCTTGTGTTTGGTAGAGGAGATGACTTTAGCTGGGAACAGTGGTAG
>LEPROT_XM_009278725.1_Aptenodytes_forsteri
ATGGCGGGCATCAAAGCTCTCGTGGCGCTGTCCTTCAGCGGAGCCATCGGGCTGACGTTCCTGATGCTGGGCTGCGCCCTGGAGTACTACGGTGTATACTGGCCTCTGTTTGTCTTAATATTTTACTTCATCTGCCCCATTCCCCACTTCATTGCAAAAAGAGTAAGTGATGACAGTGATGCAGCCAGCAGTGCCTGCAGGGAATTGGCATATTTCTTCACAACTGGAATTGTTGTTTCTGCCTTTGGATTTCCTATAATCCTTGCACGGGTCGAAGCGATCAAATGGGGAGCCTGTGGTCTGGTGCTGGCTGGCAATGCAGTCATTTTCCTTACTATTTTAGGCTTTTTTCTTGTGTTTGGTAGAGGAGATGACTTTAGCTGGGAACAGTGGTAG
>LEPROT_XM_009088787.1_Serinus_canaria
ATGGCGGGCGTGAAAGCTCTCGTGGCCCTGTCCTTCAGCGGAGCCATCGGGCTGACGTTCCTCATGCTGGGCTGCGCCCTGGAGTACTACGGTGTGTACTGGCCCCTGTTTGTGTTGATATTTTACTTCATCTGCCCCATTCCCCACTTCATTGCCAAGAGGGTGGGTGATGACAGCGATGCAGCCAGCAGTGCCTGCAGGGAGCTGGCCTATTTCTTCACCACGGGAATTGTTGTCTCTGCCTTTGGATTTCCTATCATCCTTGCACGGGTGGAAGCAATCAAGTGGGGAGCCTGTGGCCTGGTGCTGGCTGGCAATGCAGTCATTTTCCTTACCATTTTAGGCTTTTTCCTTGTCTTTGGCAGAGGAGATGACTTTAGCTGGGAGCAGTGGTAG
>LEPROT_XM_009075127.1_Acanthisitta_chloris
------------------CTCGTGGCCCTGTCCTTCAGCGGAGCCATCGGGCTGACGTTCCTCATGCTGGGCTGCGCCCTGGAGTACTACGGTGTGTATTGGCCTCTGTTTGTCCTCATATTCTACTTCATCTGCCCCATTCCCCACTTCATTGCCAAGAGAGTGAGTGATGACACGGATGCAGCCAGCAGTGCCTGCAGGGAATTGGCCTATTTCTTCACCACAGGCATTGTTGTCTCTGCCTTTGGGTTGCCTATAATCCTTGCACGGGTCGAGGCGATCAAATGGGGAGCCTGTGGCCTGGTGCTGGCTGGCAATGCAGTCATTTTCCTTACTATTTTAGGCTTTTTCCTTGTGTTTGGGAGAGGAGATGACTTTAGCTGGGAGCAC------
>LEPROT_XM_008958949.1_Pan_paniscus
ATGGCGGGCGTTAAAGCTCTCGTGGCATTATCCTTCAGTGGGGCTATTGGACTGACTTTTCTTATGCTGGGATGTGCCTTAGAGGATTATGGCGTTTACTGGCCCTTATTCGTCCTGATTTTCCACGCCATCTCCCCCATCCCCCATTTCATTGCCAAAAGAGTCACCTATGACTCAGATGCAACCAGTAGTGCCTGTCGGGAACTGGCATATTTCTTCACTACTGGAATTGTTGTTTCTGCCTTTGGATTTCCTGTTATTCTTGCTCGTGTGGCTGTGATCAAATGGGGAGCCTGTGGCCTTGTGTTGGCAGGCAATGCAGTCATTTTCCTTACAATTCAAGGGTTTTTCCTTATATTTGGAAGAGGAGATGATTTTAGCTGGGAGCAGTGGTAG
>LEPROT_XM_008948975.1_Merops_nubicus
ATGGCGGGTGTCAAAGCTCTCGTGGCGCTTTCCTTCAGCGGGGCCATCGGGTTGACGTTCCTCATGCTGGGCTGCGCCCTGGAGTACTACGGTGTATACTGGCCTCTGTTTGTCTTAATATTTTACTTCATCTGCCCCATTCCCCACTTCATTGCCAAGCGTGTGGGCGATGACAGCGAGGGGGCCAGCAGTGCCTGCAGGGAGCTGGCCTATTTCTTCACCACTGGCATCGTTGTCTCTGCCTTTGGCTTCCCTATAATCCTGGCCCGGGTGGAAGCGATCAAATGGGGAGCCTGTGGCCTGGTGCTGGCTGGCAATGCAGTCATTTTCCTTACTATTTTAGGCTTTTTTCTTGTGTTTGGTAGAGGAGATGACTTTAGCTGGGAGCAGTGGTAG
>LEPROT_XM_008925102.1_Manacus_vitellinus
CCCTGTGCCGTTGCAGCTCTCGTGGCCCTGTCCTTCAGCGGAGCCATCGGGCTGACGTTCCTCATGCTGGGCTGCGCCCTGGAGTACTACGGTGTGTACTGGCCTCTGTTTGTGTTGATATTTTACTTCATCTGCCCCATTCCCCACTTCATTGCCAGAAGAGTGAGTGATGACAGTGATGCTGCCAGCAGTGCCTGCAGAGAACTGGCCTATTTCTTCACCACAGGAATTGTTGTCTCAGCTTTTGGATTTCCAATAATCCTTGCACGGGTTGAAGCAATCAAATGGGGAGCCTGTGGCCTGGTGCTGGCTGGCAATGCAGTCATTTTCCTTACTATTTTAGGCTTTTTCCTTGTGTTTGGGAGAGGAGATGACTTTAGCTGGGAGCAGTGG---
>LEPROT_XM_008690769.1_Ursus_maritimus
---------------GCTCTCGTGGCATTATCCTTCAGTGGAGCTATTGGGCTGACTTTTCTCATGCTGGGATGTGCCTTAGAGGATTATGGCGTTTACTGGCCCTTGTTTGTCCTGATATTTCACGTCATCTCTCCCATCCCCCATTTCATTGCCAAAAGAGCAACTTATGACTCGGACGCAACAAGTAGTGCCTGCCGGGAGCTGGCATATTTTTTCACTACTGGAATTGTTGTCTCTGCCTTTGGATTTCCTGTTATTCTTGCCCGTGTGTCTGTGATCAAGTGGGGAGCCTGTGGCCTTGTGCTGGCAGGCAACGCAGTCATTTTCCTTACAATTCAAGGTTTTTTCCTTGTATTTGGAAGAGGAGATGATTTTAGCTGGGAGCAGTGGTAG
>LEPROT_XM_008640593.1_Corvus_brachyrhynchos
CGCGAGCGCGGGCGTGCTCTCGTGGCCCTTTCCTTCAGCGGAGCCATCGGGCTGACGTTCCTCATGCTGGGCTGCGCCCTGGAGTACTACGGTGTGTACTGGCCTCTGTTTGTGTTAATATTTTACTTCATCTGCCCCATTCCCCACTTCATTGCCAAGAGGGTCAGTGATGACAGTGATGCAGCCAGCAGTGCCTGCAGGGAGCTGGCCTATTTCTTCACCACAGGAATTGTTGTCTCTGCCTTTGGATTTCCTATCATCCTTGCTCGGGTGGAAGCAATCAAATGGGGAGCCTGTGGCCTGGTGCTGGCTGGCAATGCAGTCATTTTCCTTACTATTTTAGGCTTTTTCCTTGTGTTTGGCAAAAAAAAATCTCAAAAG---------------
>LEPROT_XM_008573974.1_Galeopterus_variegatus
GCTTCCTGTTATTTTGCTCTTGTGGCATTATCTTTCAGTGGTGCTATTGGGCTGACTTTTCTTATGCTGGGATGTGCCTTGGAAGATTATGGCGTTTACTGGCCCTTGTTCGTCCTGATTTTCCACGCCATCTCCCCCATTCCCCATTTCATTGCCAAAAGAGTCGCTTATGACTCTGATGCAACCAGTAGTGCCTGTCGGGAACTGGCATATTTCTTCACTACTGGAATTGTTGTTTCTGCCTTTGGATTTCCTGTTATTCTTGCTCGTGTGGCTGTGATCAAATGGGGAGCCTGTGGCCTTGTGCTGGCAGGCAATGCAGTCATTTTCCTTACAATTCAAGGTTTTTTCCTTGTATTTGGAAGAGGAGATGATTTTAGCTGGGAGCAGTGGTAG
>LEPROT_XM_008542172.1_Equus_przewalskii
---TTATTTTTCACAGCTCTTGTGGCATTATCTTTCAGTGGGGCTATTGGACTGACTTTTCTTATGCTGGGATGTGCCCTAGAGGATTATGGCGTTTACTGGCCGTTGTTCGTCCTGATCTTTTACGTCATCTCTCCCATCCCCCACTTCATCGCCAAAAGAGCAACGGATGACTCCGATGCAGCCAGCAGTGCCTGTCGAGAACTGGCGTACTTCTTCACGACTGGGATTGTCGTCTCTGCCTTCGGACTGCCTATCATTCTTGCTCGTGTGGCTGTGATCAAATGGGGAGCCTGTGGCCTCGTGCTGGCAGGCAATGCCGTCATTTTCCTTACGATTCTAGGTTTTTTCCTTGTGTTTGGAAGAGGAGATGATTTTAGCTGGGAGCAGTGGTAG
>LEPROT_XM_008500639.1_Calypte_anna
ATGGCGGGAGTCAAAGCTCTCGTGGCCCTGTCCTTCAGCGGAGCCATCGGGCTGACCTTCCTCATGCTGGGCTGCGCCCTGGAGTATTACGGTGTGTACTGGCCTCTCTTTGTCTTAATATTTTACTTCATCTGCCCCATTCCCCACTTCATTGCCAAAAGAGTCAGTGATGACAGTGATGCAGCCAGCAGTGCCTGCAGGGAACTGGCCTATTTCTTCACCACTGGAATTGTTGTTTCTGCCTTTGGATTTCCCATCATCCTGGCTCGGGTTGAAGCGATCAAATGGGGAGCCTGTGGTCTGGTGCTGGCTGGCAATGCAGTCATTTTCCTTACTATTTTAGGCTTTTTTCTTGTGTTTGGGAGAGGAGATGACTTTAGCTGGGAGCAGTGGTAG
>LEPROT_XM_008337571.1_Cynoglossus_semilaevis
ATGGCCGGAGTCAAAGCACTGCTCGGTTTGTCCTTCAGTGGAGCCATTGGGCTGACGTTTCTTCTGCTTGGCTGTGCCCTGGAACAGTACGGGGTTTACTGGCCACTGTTTGTACTCATCTTCTACATATTAAGTCCCATCCCGACCTTCATATCCCGACGCCTCAGCGATGACACGGACTCTTCCAGCAATGCATGCCGAGAGTTGGCCTACTTCTTAACCACCGGCATTGTAATATCAGCTTTTGGGCTTCCTGTTATTCTGGCTCGCGTCAACACAATCCAATGGGGCGCCTGCGGTCTGGTCATGACTGGAAACGCTGTCATCTTTCTCACCATTCTTGGCTTTTTTGTTGTGTTTGGAGGTGGGGATGACTTCAGCTGGGAGCAGTGGTAA
>LEPROT_XM_008291688.1_Stegastes_partitus
ATGGCCGGCATTAAAGCTCTGGTTGGTTTGTCCTTTAGTGGTGCCATCGGACTGACGTTCCTCCTGCTGGGCTGCGCACTGGAACAGTACGGGGTATACTGGCCGCTGTTTGTCCTGATCTTCTACGTGTTGAGCCCCATCCCGACCTTCATATCCAGACGCCTCAGTGACGACAGCGATTCCTCCAGCAATGCGTGCAGAGAGCTGGCCTACTTCTTAACAACTGGCATCGTGGTGTCAGCTTTTGGGCTCCCCATTGTCCTCGCCCGCACAAGCACAATCCAGTGGGGCGCCTGCGGTCTGGTGATGACGGGAAACGCCGTCATCTTCCTCACCATTCTTGGCTTTTTCGTCGTGTTCGGAGGTGGGGACGATTTCAGCTGGGAGCAGTGGTAG
>LEPROT_XM_008139397.1_Eptesicus_fuscus
ATGGCGGGCATTAAAGCTCTTGTGTTATTATCCTTCAGTGGGGCTATTGGACTGACTTTTCTTATGCTGGGATGTGCCTTAGAGGATTATGGTGTTTATTGGCCCTTGTTCGTCCTGATATTTCACGCCATCTCTCCCATTCCTCATTTCATTGCCAAAAGAGCAACGTATGACTCTGATGCAACAAGCAGTGCCTGTCGGGAACTGGCATATTTTTTCACTACTGGAATTGTTGTTTCTGCCTTTGGATTTCCTGTTATTCTTGCTCGTGTGGCTGTGATCAAATGGGGAGCGTGTGGCCTTGTGCTGGCAGGCAATGCAGTCATTTTCCTTACAATTCAAGGTTTTTTCCTTGTATTTGGAAGAGGAGATGATTTTAGCTGGGAGCAGTGGTAG
>LEPROT_XM_008066167.1_Tarsius_syrichta
CAGTACTTTCTTCCGGCTCTTGTGGCATTATCCTTCAGTGGTGCTATTGGGCTGACTTTTCTTATGCTGGGATGTGCATTAGAGGATTACGGCGTTTACTGGCCCTTGTTCGTCCTGATTTTCCACGCCATCTCCCCCATCCCCCATTTCATTGCGAAAAGAGTCACATATGACTCGGATGCAACTAGCAGTGCCTGTCGGGAACTGGCCTATTTCTTCACTACTGGAATTGTTGTCTCTGCCTTTGGATTTCCTGTTATTCTTGCTCGTGTGGCTGTGATCAAATGGGGAGCCTGTGGCCTGGTACTGGCAGGCAACGCAGTCATTTTCCTTACAATTCAAGGTTTTTTCCTTGTATTTGGAAGAGGAGATGATTTTAGCTGGGAGCAGTGG---
>LEPROT_XM_007978433.1_Chlorocebus_sabaeus
ATGGCGGGCGTTAAAGCTCTTGTGGCATTATCCTTCAGTGGGGCTATTGGGCTGACTTTTCTTATGCTGGGATGTGCCTTAGAGGATTATGGCGTTTACTGGCCCTTATTCGTCCTGATTTTCCACGCCATCTCCCCCATACCCCATTTCATTGCCAAAAGAGTCACCTATGACTCAGACGCAACCAGTAGTGCCTGTCGGGAACTGGCATATTTCTTCACTACTGGAATTGTTGTTTCTGCCTTTGGATTTCCTGTTATTCTTGCTCGTGTGGCTGTGATCAAATGGGGAGCCTGTGGCCTTGTGTTGGCAGGCAATGCAGTCATTTTCCTTACAATTCAAGGGTTTTTCCTTATATTTGGAAGAGGAGATGATTTTAGCTGGGAGCAGTGGTAG
>LEPROT_XM_007959226.1_Orycteropus_afer_afer
ATGGCGGGCATTAAAGCTCTTGTGGCATTATCCTTCAGTGGGGCTATTGGGTTGACTTTTCTTATGCTGGGATGTGCCTTAGAGGATTATGGCGTATACTGGCCCTTGTTCGTCCTGATATTTCACGCCATTTCCCCCATCCCCCACTTCATTGCCAAAAGAACAACATATGACTCAGATGCAACAAGTAGTGCCTGTCGGGAACTAGCATATTTCTTCACTACTGGAATTGTCGTTTCTGCCTTTGGATTTCCTGTTATTCTTGCTCGGGTGGCTGTGATCAAGTGGGGAGCTTGTGGCCTTGTGCTGGCAGGCAATGCAGTCATTTTCCTCACAATTCAAGGCTTTTTCCTGGTGTTTGGAAGAGGAGATGATTTTAGTTGGGAGCAGTGGTAG
>LEPROT_XM_007554918.1_Poecilia_formosa
ATGGCTGGGATTAAAGCTCTGGTTGGTCTTTCGTTCAGCGGCGCCATCGGACTGACTTTTCTTCTTCTGGGCTGCGCACTGGAACAGTACGGGGTTTACTGGCCGCTTTTTGTGCTGATTTTCTACGTGTTGAGTCCCATCCCAACCTTCATATCCAGACGCCTGAGTGACGAC---GACTCGTCCAGTAATGCATGCAGGGAGCTGGCCTACTTTTTAACGACGGGGATCGTGGTGTCGTCTTTTGGGCTCCCCATTGTCTTGGCCCGAAACAGTACGATCCAGTGGGGCGCCTGCGGCCTGGTGATGACGGGAAACGCCGTCATCTTCCTCACCATCCTCGGCTTCTTCGTCATCTTCGGAGGTGGGGACGAGTTCAGCTGGGAGCAGTGGTAG
>LEPROT_XM_007528232.1_Erinaceus_europaeus
ATGGCAGGCGTTAAAGCGCTTGTGGCGTTATCCTTTAGTGGGGCTATCGGACTGACTTTTCTTATGCTGGGATGTGCCTTAGAGGATTATGGTGTCTACTGGCCCCTGTTTGTCCTGATATTTTATGCCATCTCTCCCATCCCCCATTTCATTGCCAAGAGAGCAACCTATGACTCTGACGCAACAAGCAGTGCCTGTCGGGAACTGGCCTATTTTTTCACAACTGGAATTGTTGTCTCTGCCTTTGGATTTCCTGTTATTCTTGCTCGAGTGTCTGTGATCAAATGGGGAGCTTGCGGCCTTGTGTTGGCAGGCAACGCAGTCATCTTCCTTACGATCCAAGGTTTTTTCCTTATATTTGGAAGAGGAGATGAGTTCAGCTGGGAGCAGTGGTAG
>LEPROT_XM_007460084.1_Lipotes_vexillifer
ATGGCGGGCGTTAAAGCTCTTGTGGCATTATCCTTCAGTGGGGCTATTGGGCTGACTTTTCTTATGCTGGGATGTGCCTTAGAGGATTATGGTGTTTACTGGCCCTTGTTTGTCCTGATATTCCATGCCATCTCTCCCATCCCCTATTTCATTGCCAAACGAGCAACATATGACTCCGATGCAACAAGTAGTGCCTGTCGGGAACTGGCTTATTTTTTCACTACCGGAATTGTTGTTTCTGCCTTTGGATTTCCTGTTATTCTTGCTCGTGTGGCCGTGATCAAGTGGGGAGCCTGTGGCCTGGTGCTGGCAGGCAATGCAGTGATTTTCCTTACAATTCAAGGTTTTTTCCTTGTATTTGGAAGAGGAGATGATTTTAGCTGGGAGCAGTGGTAG
>LEPROT_XM_007429936.1_Python_bivittatus
ATGGCGGGGATCAAAGCCTTGGTTGGCTTATCGTTCACTGGAGTCATTGGTTTGACATTTCTTATGTTGGGATGTGCCTTAGAAACTTATGGTACCTATTGGCCATTATTTGTCTTGATATTTTATGCCATATGCCCTATTCCTCACTTTATTGCAAGAAGGGTAAGCGATGATACAGATGCAGCAAGCAATACTTGCAAGGAACTGGCATATTTCTTCACAACTGGAATTGTGGTTTCTGCTTTTGGACTTCCTATCATTCTTGCACGTGTTGAAGTGATCAAGTGGGGAGCTTGTGGCCTTGTGCTGGCTGGAAACGCAGTAATTTTTCTTACAGTTTTAGGGTTTTTTGTTCTATTTGGCGGAGGAGATGATTTTACCTGGGAGCAGTGGTAG
>LEPROT_XM_007250639.1_Astyanax_mexicanus
ATGGCGGGGATAAAAGCTCTGGTGGGTTTGTCGTTCACCGGTGCTCTCGGACTGACGTTTCTGCTTTTGGGCTGCGCCTTGGAGCAGTTTGGGATCTACTGGCCGCTCTTCGTCCTGATCTTCTACATCATCTCTCCGCTGCCGAACTTCATAGCCACTAGGTGTGGAGAGGACACCGGTTCCTCCAGCAACGCCTGCAGGGAGCTCGCACACTTCCTCACCACAGGCATCGTCATCTCGGCCTTCGGGCTGCCCATCATACTGGCCAGGAAGTCGGTGATCCAGTGGGGAGCCTGTGGGCTGGTGATGGCAGGAAACAGCGTCATCTTCCTCACTATTCTCGGTTTCTTCCTGGTGTTCGGCGGCGGAGACGACTTCAGCTGGGAACAGTGGTAG
>LEPROT_XM_007164322.1_Balaenoptera_acutorostrata_scammoni
ATGGCGGGCGTTAAAGCTCTTGTGGCATTATCCTTCAGTGGGGCTATTGGGCTGACTTTTCTTATGCTGGGATGTGCCTTAGAGGATTATGGTGTTTACTGGCCCTTGTTTGTCCTGATATTCCATGCCATCTCTCCCATCCCCTATTTCATTGCCAAACGAGCAACATATGACTCCGATGCAACAAGTAGTGCCTGTCGGGAACTGGCTTATTTTTTCACTACCGGAATTGTTGTTTCTGCCTTTGGATTTCCTGTTATTCTTGCTCGTGTGGCCGTGATCAAGTGGGGAGCCTGTGGCCTGGTGCTGGCAGGCAATGCAGTGATTTTCCTTACAATTCAAGGTTTTTTCCTTGTATTTGGAAGAGGAGATGATTTTAGCTGGGAGCAGTGGTAG
>LEPROT_XM_007089842.1_Panthera_tigris_altaica
TTGTATCCCTCAAAAGCTCTTGTGGCATTATCCTTCAGTGGGGCTATTGGGCTGACTTTTCTTATGCTGGGATGTGCCTTAGAAGATTATGGCGTTTACTGGCCCTTGTTTGTCCTGATATTTCACGCCATCTCTCCCATCCCCCATTTCATTGCCAAAAGAGCAACGTATGACTCTGATGCCACAAGTAGTGCCTGTCGGGAGCTGGCATATTTTTTCACTACTGGAATTGTTGTTTCTGCCTTTGGATTTCCTGTTATTCTTGCCCGTGTGTCTGTGATCAAATGGGGAGCCTGTGGCCTTGTGCTGGCAGGCAATGCAGTCATTTTCCTGACAATTCAAGGTTTTTTCCTTGTGTTTGGAAGAGGAGATGATTTTAGCTGGGAGCAGTGGTAG
>LEPROT_XM_007063454.1_Chelonia_mydas
GCTACAATTATCAATTCCCTTGTTGGTTTATCCTTCAGTGGAGCCATTGGTCTAACATTTCTTATGTTGGGATGTGCCCTAGAATATTATGGTGTGTACTGGCCCCTGTTTGTCTTGATATTTTACGTCCTTTGTCCCATTCCTCACTTCATTGCAAAAAGAGTAAGTGATGACACTGATGCCGCTAGCAGTGCCTGCAGGGAATTGGCATATTTCTTCACAACTGGAATTGTTGTTTCTGCCTTTGGAATGCCTATAATTCTTGCACGTGTTGAAGCGATCAAGTGGGGAGCCTGTGGTCTTGTGCTAGCTGGCAACGCAGTCATTTTTCTTACCATTTTAGGCTTTTTTCTTGTATTTGGTAGAGGAGATGACTTTAGCTGGGAGCAGTGGTAG
>LEPROT_XM_006998023.1_Peromyscus_maniculatus_bairdii
ATGGCGGGCGTTAAAGCTCTCGTGGCACTATCCTTCAGCGGGGCTATTGGGCTGACTTTTCTCATGCTGGGATGTGCCTTGGAGGACTATGGCGTTTACTGGCCCCTGTTCGTCTTGATTTTCTACGTCATCTCCCCCATCCCCTACTTCATTGCCAAAAGGGTCACATATGACTCCGATGCGACCAGCAGTGCCTGTCGGGAGCTGGCATATTTCTTCACTACTGGGATTGTTGTTTCTGCCTTTGGATTTCCTGTTATTCTTGCTCGCGTGGCTGTGATCAAGTGGGGAGCCTGTGGCCTCGTGCTGGCTGGCAATGCTGTCATTTTCCTCACAATTCAAGGCTTTTTCCTCGTCTTTGGAAGAGGAGATGATTTCAGTTGGGAACAGTGGTAG
>LEPROT_XM_006919288.1_Pteropus_alecto
ATGGCGGGCATTAAAGCTCTTGTGTTATTATCCTTCAGCGGAGCTATTGGACTGACTTTTCTTATGCTGGGATGTGCCTTAGAGGATTATGGTGTTTACTGGCCCTTGTTCGTCCTGATATTTCATGCCATCTCTCCCATTCCCCATTTCATTGCCAAAAGAGCAACATATGACTCTGATGCAACAAGCAGTGCCTGTCGGGAACTGGCATATTTTTTCACTACTGGAATTGTTGTTTCTGCCTTTGGATTTCCTGTTATTCTTGCTCGTGTGGCTGTGATCAAATGGGGAGCCTGTGGCCTTGTGCTGGCAGGCAATGCAGTCATTTTCCTTACAATTCAAGGTTTTTTCCTTGTATTTGGAAGAGGAGATGATTTTAGCTGGGAACAGTGGTAG
>LEPROT_XM_006879761.1_Elephantulus_edwardii
---TGGGACTTCATTGCTCTTGTGGCTTTATCCTTCAGTGGTGCTATTGGACTGACTTTTCTTATGCTGGGATGTGCCTTAGAGGATTATGGTGTGTACTGGCCATTGTTCGTCCTGATATTTCATGCCATTTCCCCCATCCCGCACTTTATTGCCAAGAGAGCAACATATGACTCTGATGCAACAAGTAGTGCTTGTCGGGAGCTTGCCTATTTCTTCACTACTGGAATTGTTGTCTCGGCCTTTGGGTTTCCTGTTATTCTTGCTCGTGTGGCTGTGATCAAATGGGGAGCATGTGGCCTTGTGCTGGCAGGAAATGCAGTCCTATTCCTTACAATTCAAGGCTTTTTCCTTGTATTTGGAAGAGGAGATGATTTTAGCTGGGAGCAGTGGTAG
>LEPROT_XM_006862452.1_Chrysochloris_asiatica
ATGGCGGGCGTTAAAGCTCTAGTGGCTTTATCCTTCAGTGGGGCTATTGGGCTGACTTTTCTTATGCTGGGATGTGCCTTAGAGGATTATGGCGTGTACTGGCCATTGTTCGTCCTGATATTTCACGCCATTTCCCCCATCCCCCACTTTATTGCCAAAAGATCAGCATATGACTCTGATGCCACAAGTAGTGCTTGTCGGGAACTAGCATATTTCTTCACTACTGGAATTGTTGTCTCTGCCTTTGGATTTCCTGTTATTCTTGCTCGAGTGGCTGTGATCAAATGGGGAGCTTGTGGCCTTGTGCTGGCGGGCAACGCAGTCATCTTCCTTACGATCCAAGGCTTTTTCCTTGTGTTTGGAAGAGGAGATGATTTTAGCTGGGAGCAGTGGTAA
>LEPROT_XM_006634853.2_Lepisosteus_oculatus
---GCCGGGATTAAAGCTTTAGTGGGGCTGTCCTTCAGTGGTGCGATTGGCCTAACGTTCCTCATGCTGGGATGTGCCTTGGAAGAGTATGGAGTGTACTGGCCTCTGTTTGTCTTGATGTTTTATGCTGTGTCACCTATTCCTCACTTCATTGCTAAAAGAGTGAGTGACGACACGGATGCAGCCAGCAATGCGTGTCGAGAGCTGGCATATTTCTTCACTACGGGGATTGTGGTCTCAGCATTCGGTCTCCCAATTATCCTTGCTCGGGTTGAACTGATCAAGTGGGGTGCTTGCGGACTGGTAATGGCAGGCAACACAGTGATTTTCCTCACAATCCTGGGCTTCTTTTTAGTGTTTGGCGGCAGTGATGACTTCAGCTGGGAGCAGTGGTAG
>LEPROT_XM_006262545.2_Alligator_mississippiensis
ATGGCGGGGGTGAAAGCCCTGGTCGCGTTGTCCTTCAGCGGCGCCATCGGCCTGACCTTCCTCATGCTGGGCTGCGCCTTGGAGCTCTACAGGGTCTACTGGCCATTATTTGTCTTGATATTTTACATCATATGTCCTATACCTCACTTCATTGCAAAAAGAATAAGCGATGACACGGATGCAGCCAGCAGCGCCTGCAGAGAACTGGCATATTTCTTCACGACTGGAATTGTTGTTTCTGCCTTTGGATTTCCTATCATCCTTGCACGTGTTCAAGTAATCATGTGGGGAGCCTGTGGTCTTGTCCTAGCTGGCAATGCAGTAATTTTCCTTACCATTCTAGGCTTCTTCCTTGTGTTTGGTAGGGGAGATGACTTCAGCTGGGAACAGTGGTAG
>LEPROT_XM_006205384.2_Vicugna_pacos
ATGGCGGGCGTTAAAGCTCTTGTGGCTTTGTCCTTCAGTGGGGCTATTGGGCTGACTTTTCTTATGCTGGGATGTGCCTTAGAGGATTATGGCGTTTACTGGCCCTTGTTCGTCCTGATCTTCCACGCCATCTCTCCCATTCCCTATTTCATCGCCAAGAGAGCAACGTATGACTCCGATGCAACAAGCAGTGCCTGTCGGGAACTGGCCTATTTTTTCACTACTGGAATTGTTGTTTCTGCCTTCGGATTTCCTGTTATTCTTGCCCGGGTGGCTGTGATCAAATGGGGAGCCTGTGGCCTGGTGCTGGCAGGCAATGCGGTCATTTTCCTTACAATTCAAGGTTTTTTCCTTGTATTTGGAAGAGGAGATGATTTTAGCTGGGAGCAGTGGTAG
>LEPROT_XM_014556352.1_Camelus_ferus
GCTTTATTTTTCACAGCTCTTGTGGCTTTGTCCTTCAGTGGGGCTATTGGGCTGACTTTTCTTATGCTGGGATGTGCCTTAGAGGATTATGGCGTTTACTGGCCCTTGTTCGTCCTGATCTTCCATGCCATCTCTCCCATTCCCTATTTCATCGCCAAGAGAGCAACGTATGACTCCGATGCAACAAGCAGTGCCTGTCGGGAACTGGCCTATTTTTTCACTACTGGAATCGTTGTTTCTGCCTTCGGATTTCCTGTTATTCTTGCCCGGGTGGCTGTGATCAAATGGGGAGCCTGTGGCCTGGTGCTGGCAGGCAATGCGGTCATTTTCCTTACAATTCAAGGTTTTTACCTTGTATTTGGAAGAGGAGATGATTTTAGCTGGGAGCAGTGGTAG
>LEPROT_XM_006125030.2_Pelodiscus_sinensis
ATGGCGGGGGTGAAAGCCCTTGTTGGTTTATCTTTCAGTGGAGCCATTGGTTTAACTTTTCTTATGTTGGGATGTGCCCTAGAGTATTATGGTGTTTACTGGCCTCTGTTTGTCTTGGTATTTTACATCATTTGTCCAATACCTCACTGCATTGCAAGAAGAATAAGTGATGACACTGACGCAGCTAGCAGTGCCTGCAGGGAATTGGCATATTTCTTCACAACTGGAATTGTTGTTTCTGCCTTTGGATTGCCTATAATCCTTGCACGTGTTGAAGCGATCAAGTGGGGAGCCTGTGGTCTTGTGCTAGCTGGCAATGCAGTCATTTTTCTTACCATTTTAGGCTTTTTTCTTGTATTTGGTAGAGGAGATGACTTTAGCTGGGAACAGTGGTAG
>LEPROT_XM_014456751.1_Myotis_lucifugus
GTGGAGAGCAAATTAGCTCTTGTGTTATTATCCTTCAGTGGGGCTATTGGACTGACTTTTCTTATGCTGGGATGTGCCTTAGAGGATTATGGTGTTTATTGGCCCTTGTTCGTCCTGATATTTCACGCCATCTCTCCCATTCCTCATTTCATTGCCAAAAGAGCAACATATGACTCTGATGCAACAAGCAGTGCCTGTCGGGAACTGGCATATTTTTTCACTACTGGAATTGTTGTTTCTGCCTTTGGATTTCCTGTTATTCTTGCTCGTGTGGCTGTGATCAAATGGGGAGCGTGTGGCCTTGTGCTGGCAGGCAATGCAGTCATCTTCCTTACAATTCAAGGTTTTTTCCTTGTATTTGGAAGAGGAGATGATTTTAGCTGGGAGCAGTGGTAG
>LEPROT_XM_006030875.2_Alligator_sinensis
ATGGCGGGGGTGAAAGCCCTGGTCGCGTTGTCCTTCAGCGGCGCCATCGGCCTGACCTTCCTCATGCTGGGCTGCGCCTTGGAGCTCTACAGGGTCTACTGGCCATTATTTGTCTTGATATTTTACATCATATGTCCTATACCTCACTTCATTGCAAAAAGAATAAGCGATGACACGGATGCAGCCAGTAGCGCCTGCAGAGAACTGGCATATTTCTTCACGACTGGAATTGTTGTTTCTGCCTTTGGATTTCCTATCATCCTTGCACGTGTTCAAGTAATCATGTGGGGAGCCTGTGGTCTTGTCCTAGCTGGCAATGCAGTAATTTTCCTTACCATTCTAGGCTTCTTCCTTGTGTTTGGTAGGGGAGATGACTTCAGCTGGGAACAGTGGTAG
>LEPROT_XM_006009460.2_Latimeria_chalumnae
ATGGCGGGGATAAAAGCCCTTATTGGTTTGTCTTTTACTGGTGCCATAGGACTAACTTTCCTTATGCTTGCCTGTGCCTTGGAGCAATACGGTGCCTACTGGCCGTTGTTTGTTTTGATATTTTATTTCATATCTCCCATTCCTCACTTCATTGCAAAAAGAGTAAATGATGATGTTGATACAGCTAGCAGTGCCTGTAGGGAGCTGGCGTATTTCTTCACAACAGGGATTGTTGTTTCTGCTTTTGGGCTTCCTATAATTCTTGCTCGAGTTAGTGTGATCAAGTGGGGAGCCTGTGGACTGGTGCTTGCCGGCAATGCTGTAATTTTCCTCACCATTTTTGGTTTCTTTTTCATATTTGGTAGGGGAGATGACTTCAGCTGGGAACAGTGGTAG
>LEPROT_XM_005902309.2_Bos_mutus
ATGGCTGGCGTTAAAGCTCTTGTGGCCTTATCTTTCAGTGGGGCTATTGGGCTGACTTTTCTGATGCTGGGATGTGCCTTAGAGGATTATGGCGTTTACTGGCCCTTGTTTGTCCTGATTTTCCACGCCATCTCTCCCATCCCCCATTTCATTGCCAAACGAGCAACATACGACTCCGATGCAACAAGTAGCGCCTGTCGGGAACTGGCTTATTTTTTCACTACAGGAATTGTTGTTTCTGCCTTTGGATTTCCTGTTATTCTTGCTCGTGTGTCTGTGATCAAATGGGGAGCCTGTGGCCTGGTGCTGGCAGGCAATGCAGTGATTTTCCTTACAATTCAAGGTTTCTTCCTTGTATTTGGAAGAGGAGATGATTTTAGCTGGGAGCAGTGGTAG
>LEPROT_XM_005868028.2_Myotis_brandtii
GTGGAGAGCAAATTAGCTCTTGTGTTATTATCCTTCAGTGGGGCTATTGGACTGACTTTTCTTATGCTGGGATGTGCCTTAGAGGATTATGGTGTTTATTGGCCCTTGTTCGTCCTGATATTTCACGCCATCTCTCCCATTCCTCATTTCATTGCCAAAAGAGCAACATATGACTCTGATGCAACAAGCAGTGCCTGTCGGGAACTGGCATATTTTTTCACTACTGGAATTGTTGTTTCTGCCTTTGGATTTCCTGTTATTCTTGCTCGTGTGGCTGTGATCAAATGGGGAGCGTGTGGCCTTGTGCTGGCAGGCAATGCAGTCATCTTCCTTACAATTCAAGGTTTTTTCCTTGTATTTGGAAGAGGAGATGATTTTAGCTGGGAGCAGTGGTAG
>LEPROT_XM_005812652.2_Xiphophorus_maculatus
ATGGCTGGGATTAAAGCTCTGGTTGGTCTCTCATTCAGCGGCGCCATCGGACTGACATTTCTTCTTCTGGGCTGCGCACTGGAGCAGTACGGGGTATACTGGCCGCTTTTTGTGCTGATTTTCTACGTGTTGAGTCCCATCCCAACCTTCATATCCAGACGCCTGAGTGACGAT---GACTCCTCCAGCAACGCATGCAGGGAGCTGGCCTACTTTTTAACGACGGGGATCGTGGTGTCGTCTTTTGGGCTCCCCGTTGTCTTGGCCCGAAACAGTACGATCCAGTGGGGCGCCTGCGGCCTGGTGATGACGGGAAACGCCGTCATCTTCCTCACCATCCTCGGCTTCTTCGTCATCTTCGGAGGCGGGGACGAGTTCAGCTGGGAGCAGTGGTAG
>LEPROT_XM_005521231.2_Pseudopodoces_humilis
ATGGCGGGCGTGAAAGCTCTCGTGGCCCTGTCCTTCAGCGGAGCCATCGGGCTGACGTTCCTCATGCTGGGCTGCGCCCTGGAGTACTACGGTGTGTACTGGCCCCTGTTTGTGTTAATATTTTACTTCATCTGCCCCATTCCTCACTTCATTGCCAAGAGAGTGGGTGATGACAGTGATGCAGCCAGCAGTGCCTGCAGGGAGCTGGCCTATTTCTTCACCACAGGAATTGTTGTCTCTGCCTTTGGATTTCCTATCATCCTTGCACGGGTGGAAGCAATCAAATGGGGAGCCTGTGGCCTGGTGCTGGCTGGCAATGCAGTCATTTTCCTTACTATTTTAGGCTTTTTCCTTGTGTTTGGCAGAGGAGATGACTTTAGCTGGGAGCAGTGGTAG
>LEPROT_XM_005498936.1_Columba_livia
ATGGCGGGGATCAAAGCTCTCGTGGCCCTGTCCTTCAGCGGAGCCATCGGGCTGACGTTCCTCATGCTGGGCTGCGCCCTGGAATACTACGGTGTGTACTGGCCTCTGTTTGTCTTAATATTTTACTTCATCTGCCCCATTCCCCACTTCATCGCAAAAAGAGTCAGCGATGACAGCGATGCCGCCAGCAGTGCCTGCAGGGAACTGGCCTATTTCTTCACCACTGGAATTGTTGTTTCTGCTTTCGGATTTCCTATAATCCTCGCACGGGTTGAAGCGATCAAATGGGGAGCCTGTGGTCTGGTGCTGGCTGGCAATGCAGTCATTTTCCTTACTATTTTAGGCTTTTTCCTTGTCTTTGGTAGAGGAGATGACTTTAGCTGGGAACAGTGGTAG
>LEPROT_XM_014270814.1_Zonotrichia_albicollis
ATGGCGGGCGTGAAAGCTCTCGTGGCCTTGTCGTTCAGCGGAGCCATCGGGCTGACGTTCCTCATGCTGGGCTGCGCCCTGGAGTACTACGGTGTGTACTGGCCGCTGTTTGTGCTGATCTTTTACTTCATCTGCCCCATTCCCCACTTCATTGCCAAGAGGGTGGGAGATGACAGCGATGCAGCCAGCAGTGCCTGCAGGGAGCTGGCCTATTTCTTCACCACGGGAATTGTTGTCTCTGCCTTTGGATTCCCCATCATCCTGGCACGGGTGGAAGCAATCAAGTGGGGAGCCTGTGGCCTGGTGCTGGCTGGCAATGCAGTCATTTTCCTGACCATTCTTGGCTTTTTCCTTGTCTTTGGCAGAGGAGATGATTTCAGCTGGGAGCAGTGGTAG
>LEPROT_XM_014279236.1_Falco_cherrug
---------GTTGCAGCTCTCGTGGCCCTGTCCTTCAGCGGAGCCATCGGGCTGACCTTCCTCATGCTGGGCTGCGCCCTGGAGTACTACGGTGTGTACTGGCCTCTGTTTGTCTTAATATTTTACTTCATCTGTCCCATTCCCCACTTCATTGCAAAAAGAGTGAGTGATGACAGTGATGCAGCCAGCAGTGCCTGCAGAGAATTGGCATATTTCTTCACAACTGGAATTGTTGTTTCTGCCTTTGGATTTCCTATAATCCTTGCACGGGTTGAAGCGATCAAGTGGGGAGCCTGTGGTCTGGTGCTGGCTGGCAATGCAGTAATTTTCCTTACTATTTTAGGCTTTTTTCTTGTGTTTGGTAGAGGAGATGACTTTAGCTGGGAACAGTGGTAG
>LEPROT_XM_005429541.1_Geospiza_fortis
ATGAAAGTATTAGGACCTCTCGTGGCCCTGTCCTTCAGCGGAGCCATCGGGCTGACGTTCCTCATGCTGGGCTGCGCCCTGGAGTACTACGGTGTGTACTGGCCCCTGTTTGTGTTGATCTTTTACTTCATCTGCCCCATTCCCCACTTCATTGCCAAGAGGGTGGGTGATGACAGCGATGCAGCCAGCAGTGCCTGCAGGGAGCTGGCCTATTTCTTCACCACGGGAATTGTTGTCTCTGCCTTTGGACTTCCCATCATCCTTGCACGGGTGGAAGCAATCAAATGGGGAGCCTGTGGCCTGGTGCTGGCTGGCAATGCAGTCATTTTCCTGACCATTTTAGGCTTTTTCCTTGTCTTTGGCAGAGGAGATGACTTCAGCTGGGAGCAGTGGTAG
>LEPROT_XM_005385301.2_Chinchilla_lanigera
ATGGCGGGTGTGAAAGCTCTGGTGGCGCTGTCCTTCAGCGGGGCGATCGGGCTGACGTTTCTCATGCTGGGATGTGCCTTGGAGGATTATGGCGTGTACTGGCCCCTGTTCGTGCTGCTCTTCCACGCCATCTCGCCCCTGCCCCATTTCATCGCCAAGAGGGTCACCTACGACTCGGATGCCGCCAGCAGTGCCTGCCGGGAGCTGGCCTATTTCTTCACGACCGGGATTGTCGTTTCGGCCTTCGGGTTTCCCGTCATTCTTGCCCGTGTGGCTGTGATCAAGTGGGGAGCCTGCGGCCTGGTGCTGGCGGGCAACGCTGTCATTTTCCTGACAATTCAAGGCTTTTTCCTCGTCTTTGGAAGAGGAGATGATTTTAGCTGGGAGCAGTGGTAG
>LEPROT_XM_005353470.2_Microtus_ochrogaster
ATGGCGGGCGTTAAAGCTCTCGTGGCACTGTCCTTCAGCGGGGCTATTGGACTGACTTTTCTTATGCTGGGATGTGCCTTGGAGGACTATGGCGTTTACTGGCCTCTGTTCGTCTTGATTTTCTACGCCATCTCGCCCATCCCTTACTTCATTGCCAAGCGGGTCACATATGACTCCGATGCGACCAGCAGTGCCTGTCGGGAGCTGGCGTATTTCTTCACGACTGGGATTGTTGTTTCTGCTTTTGGATTTCCTGTTATTCTTGCTCGCGTGTCTGTGATCAAGTGGGGAGCCTGTGGCCTGGTGCTGGCTGGCAATGCTGTCATTTTCCTCACAATTCAAGGCTTTTTCCTCGTCTTCGGAAGAGGAGACGATTTCAGTTGGGAACAGTGGTAG
>LEPROT_XM_005337724.1_Ictidomys_tridecemlineatus
ATGGCGGGCGTTAAAGCTCTTGTGGCATTATCCTTCACTGGGGCTATTGGGCTGACTTTTCTTATGCTAGGATGTGCCTTGGAGGATTATGGTGTATACTGGCCCTTGTTCGTCCTGATTTTCCACGCCATCTCCCCTATTCCCCATTTCATCGCCAAAAGAGTCACATATGACTCTGATGCAACCAGTAGTGCCTGTCGGGAACTGGCGTATTTCTTCACTACTGGGATTGTTGTTTCTGCCTTTGGATTTCCTGTTATTCTTGCACGTGTGGCTGTGATCAAATGGGGAGCCTGTGGCCTTGTGCTGGCAGGCAACGCTGTCATTTTTCTTACAATTCAAGGTTTTTTCCTGGTATTTGGAAGAGGAGATGATTTTAGCTGGGAGCAATGGTAG
>LEPROT_XM_005300084.1_Chrysemys_picta_bellii
ATGGCGGGAGTGAAAGCCCTTGTTGGATTATCCTTCAGTGGAGCCATTGGTCTAACGTTTCTTATGTTGGGATGTGCCCTAGAATATTATGGTGTTTACTGGCCCCTGTTTGTCTTGATATTTTACATCCTTTGTCCCATTCCTCACTTCATTGCAAAAAGAGTAAGCGATGACACTGATGCAGCTAGCAGTGCCTGCAGGGAATTGGCCTATTTCTTCACAACTGGAATTGTTGTTTCTGCCTTTGGAATGCCTATAATCCTTGCACGTGTTGAAGCGATCAAGTGGGGAGCCTGTGGTCTTGTGCTAGCTGGCAATGCAGTCATTTTTCTTACCATTTTAGGCTTTTTTCTTGTATTTGGTAGAGGAGATGACTTTAGCTGGGAGCAGTGGTAG
>LEPROT_XM_013302489.1_Falco_peregrinus
------GCGGGGAGCGCTCTCGTGGCCCTGTCCTTCAGCGGAGCCATCGGGCTGACCTTCCTCATGCTGGGCTGCGCCCTGGAGTACTACGGTGTGTACTGGCCTCTGTTTGTCTTAATATTTTACTTCATCTGCCCCATTCCCCACTTCATTGCAAAAAGAGTGAGTGATGACAGTGATGCAGCCAGCAGTGCCTGCAGAGAATTGGCATATTTCTTCACAACTGGAATTGTTGTTTCTGCCTTTGGATTTCCTATAATCCTTGCACGGGTTGAAGCGATCAAGTGGGGAGCCTGTGGTCTGGTGCTGGCTGGCAATGCAGTAATTTTCCTTACTATTCTAGGCTTTTTTCTTGTGTTTGGTAGAGGAGATGACTTTAGCTGGGAACAGTGGTAG
>LEPROT_XM_005086639.2_Mesocricetus_auratus
ATGGCGGGCGTTAAAGCTCTGGTGGCACTGTCCTTCAGCGGGGCTATTGGGCTGACTTTTCTTATGCTGGGATGTGCCTTGGAGGACTATGGCGTTTACTGGCCTCTGTTCGTCTTGATCTTCTACGTCATCTCCCCCATCCCCTACTTCATTGCCAAAAGGGTCACCTATGACTCAGATGCGACCAGCAGCGCCTGTCGGGAACTGGCGTATTTCTTCACTACTGGGATTGTTGTTTCTGCCTTTGGATTTCCTGTTATTCTTGCTCGTGTGGCTGTGATCAAGTGGGGAGCCTGTGGCCTTGTGCTGGCTGGCAATGCTGTCATTTTTCTCACAATTCAAGGCTTTTTCCTCGTATTTGGAAGAGGAGATGACTTCAGTTGGGAACAGTGGTAG
>LEPROT_XM_005050638.1_Ficedula_albicollis
ATGGCGGGCGTGAAAGCTCTCGTGGCGCTGTCGTTCAGCGGAGCCATCGGGCTGACGTTCCTCATGCTGGGCTGCGCCCTGGAGTACTACGGTGTGTACTGGCCCCTGTTTGTGTTGATATTTTACTTCATCTGCCCCATTCCCCACTTCATTGCCAAGAGGGTGGGTGATGACAGCGATGCAGCCAGCAGTGCCTGCAGGGAGCTGGCTTATTTCTTCACCACGGGAATTGTTGTCTCTGCCTTTGGATTCCCTATCATCCTTGCACGGGTGGAAGCAATCAAATGGGGAGCCTGTGGCCTGGTGCTGGCTGGCAATGCAGTCATTTTCCTTACTATTTTAGGCTTTTTCCTTGTGTTTGGCAGAGGAGATGACTTTAGCTGGGAGCAGTGGTAG
>LEPROT_XM_004841513.1_Heterocephalus_glaber
ATGGCGGGTGTCAAAGCTCTGGTGGTGCTGTCCTTCAGTGGGGCGATCGGCCTGACCTTTCTAATGCTGGGATGTGCCCTGGAGGACTATGGCGTCTACTGGCCCCTGTTCGTGCTGGTCTTCCACGCTGTCTCACCCCTGCCCCACTGCATCGCCAAGAGGGTCACCTATGACTCCGACGCGGCCAGCAGCGCCTGCCGGGAGCTGGCCTGCTTCTTCACCACCGGGATCGTCGTTTCTGCCTTTGGGTTTCCTGTTATTCTGGCTCGCGTGGCTGTGATCAAGTGGGGAGCCTGTGGCCTGGTGCTGGCGGGCAACGCAGTCATTTTCCTGACAATTCAAGGTTTTTTCCTCGTCTTTGGAAGAGGAGATGATGTTAGCTGGGAGCAGTGGTAG
>LEPROT_XM_004699364.1_Echinops_telfairi
ATGGCGGGCGTTAAAGCTCTTGTGGCATTATCCTTCAGTGGGGCTATTGGACTGACTTTTCTTATGCTGGGATGTGCCTTAGAGGATTATGGCGTGTACTGGCCATTGTTTGTCTTGATATTTCACGCCATCTCGCCCATCCCCCACTTCATTGCCAAAAGAGCCACATATGACTCTGATGCCACCAGCAGTGCTTGTCGGGAACTCGCCTATTTCTTCACCACTGGAATCGTTGTGTCGGCCTTTGGGTTTCCTGTTATTCTCGCTCGTGTGGCTGTGATCAAGTGGGGAGCTTGTGGCCTGGTGCTGGCTGGCAATGCAGTCATCTTCCTCACGATTCAAGGCTTTTTCCTTGTCTTTGGAAGAGGAGATGATTTCAGCTGGGAGCAGTGGTAG
>LEPROT_XM_004679081.2_Condylura_cristata
ATGGCAGGCGTTAAAGCTCTTGTGGCATTATCCTTTAGTGGAGCTATTGGACTGACTTTCCTCATGTTGGGATGTGCCTTAGAGGATTATGGCGTTTACTGGCCCTTGTTTGTGCTCATATTCCATGCCATCTCTCCCATCCCCCACTTCATCGCCAAAAGAGCTACCTATGACTCTGATGCAACAAGCAGTGCCTGTCGGGAACTGGCATATTTTTTCACTACTGGGATTGTTGTTTCTGCCTTTGGATTTCCTGTTATTCTTGCTCGTGTAGCTGTGATCAAATGGGGAGCCTGTGGCCTTGTGCTGGCCGGCAATGCAGTCATTTTCCTTACAATTCAAGGGTTTTTCCTTATATTTGGAAGAGGAGATGATTTTAGCTGGGAGCAGTGGTAG
>LEPROT_XM_004661720.1_Jaculus_jaculus
ATGGCGGGTGTTAAAGCTCTTGTGGCACTGTCCTTCAGCGGAGCCATCGGGCTCACTTTTCTTATGCTAGGATGTGCATTGGAGGACTATGGCGTTTACTGGCCCTTGTTCGTCCTGATTTTCCATGCCATCTCCCCCATCCCCCACTTCATCGCCAAAAGAGTCACATATGATTCTGATGCGACCAGTAGTGCCTGTCGGGAACTGGCATATTTCTTCACTACTGGAGTTGTTGTCTCTGCCTTTGGACTGCCTGTAATTCTTGCACGTGTGGCTGTGATCAAATGGGGAGCTTGTGGTCTTGTGCTAGCAGGCAATGCTGTGATCTTCCTCACAATTCAAGGCTTTTTCCTGGTATTTGGAAGAGGAGATGATTTTAGCTGGGAGCAGTGGTAG
>LEPROT_XM_004633975.1_Octodon_degus
ATGGCGGGCGTCAAAGCTCTGGTGGCGCTGTCCTTCAGTGGGGCGATCGGGCTGACGTTTCTCATGCTGGGATGTGCCTTGGAGGATTATGGCGTGTACTGGCCCCTGTTCGTGCTGCTCTTCCACGCCATCTCACCCCTGCCCCATTTCATCGCCAAGAGGGTCACCTATGACTCGGATGCCGCCAGCAGCGCTTGCCGGGAGCTGGCCTACTTCTTCACCACCGGGATCGTCGTTTCCGCCTTTGGGTTCCCTGTCATTCTGGCTCGCGTGGATGTGATCAAGTGGGGAGCCTGCGGCCTTGTGCTGGCAGGCAATGCTGTCATCTTCCTGACAATTCAAGGCTTTTTCCTGGTCTTCGGAAGAGGAGATGATTTCAGCTGGGAGCAGTGGTAG
>LEPROT_XM_004607094.1_Sorex_araneus
ATGGCAGGCGTTAAAGCTCTGGTGGCGTTATCCTTCAGCGGCGCCATCGGACTGACTTTCCTGATGCTGGGATGTGCCCTCGAGGACTACGGTGTTTACTGGCCGCTGTTCGTCCTGGTGTTCCACGCCATCTCCCCCATTCCCTACTTCATCGCCAAAAGAGCCACGTACGACTCTGACGCCACCAGCAGCGCCTGTCGGGAACTGGCCTATTTCTTCACCACCGGGATCGTCGTTTCTGCCTTTGGATTTCCCATCATTCTTGCCCGGGTGGCTGTGATCAAGTGGGGCGCCTGCGGCCTGGTGCTCGCGGGCAACGCCGTCATCTTCCTGACGATCCAAGGCTTCTTCCTCATCTTTGGGAGAGAGGATGACTTTAGCTGGGAGCAGTGGTAG
>LEPROT_XM_004588736.2_Ochotona_princeps
ATGGCCGGCGTTAAAGCTCTTGTGGCTTTATCCTTCAGCGGGGCTATCGGGTTGACTTTTCTTATGCTGGGATGTGCCTTAGAGGATTATGGCGTTTACTGGCCCTTGTTTGTGCTGATTTTCTATGCCATATCCCCCATTCCTCATTTCATCGCCCAAAGGGTCACATATGACACTGATGGGACCAGCAGTGCCTGCCGGGAGCTGGCGTACTTCTTCACTACCGGAATTGTTGTTTCTGCCTTTGGATTTCCTATTATTCTTGCTCGTGTGGCTGTGATCAAATGGGGAGCCTGTGGCCTTGTGCTGGCTGGCAACGCTGTCATTTTCCTTACAATTCAAGGTTTTTTCCTTGTATTTGGAAGAGGAGATGATTTTAACTGGGAGCAGTGGTAG
>LEPROT_XM_004567157.3_Maylandia_zebra
ATGGCAGGCATTAAAGCACTGGTTGGTTTGTCCTTTAGTGGTGCTATTGGACTGACATTTCTTCTGCTGGGCTGTGCAATAGAAACGTATGGGGTCTACTGGCCGATGTTTGTCCTGATTTTCTACGTATTAAGTCCCATCCCGACCTTCATATCCAGACGCCTCAGTGACGAC---TCTGAATCCAGCAATGCCTGCAGAGAGCTGGCCTATTTCTTAACAACTGGCATTGTGGTATCATCGTTTGGACTACCCATTGTTTTGGCCCGTACCAACACCATCAAGTGGGGTGCCTGTGGATTGGTGATGACCGGAAACGCCGTCATCTTTCTCACCATCTTAGGCTTTTTTATCGTGTTTGGAGGCGGGGATGACTGGAGCTGGGAGCAGTGGTAA
>LEPROT_XM_012566406.1_Odobenus_rosmarus_divergens
GCTCTTAATCTTCTCACTCTCGTGGCATTATCCTTCAGTGGAGCTATTGGGCTGACTTTTCTCATGCTGGGATGTGCCTTAGAGGATTATGGCGTTTACTGGCCCTTGTTTGTCCTGATATTTCATGTCATCTCTCCCATCCCCCATTTCATTGCCAAAAGAGCAACTTATGACTCCGACGCCACAAGTAGTGCCTGCCGGGAGCTGGCGTATTTTTTCACTACTGGAATTGTTGTCTCTGCCTTTGGATTTCCTGTTATTCTTGCCCGTGTGTCTGTGATCAAATGGGGAGCCTGTGGCCTTGTGCTGGCAGGCAACGCAGTCATTTTCCTTACAATTCAAGGTTTTTTCCTTGTATTTGGAAGAGGAGATGATTTTAGCTGGGAGCAGTGG---
>LEPROT_XM_004078989.2_Oryzias_latipes
ATGGCCGGAATTAAAGCATTGGTTGGCTTGTCATTCAGCGGTGCCATTGGACTGACGTTTCTCCTGCTCGGCTGTGCGCTGGAACAGTACGGGGTATACTGGCCGCTGTTTGTCCTGATTTTCTACGTGCTGAGCCCAATCCCGACCTTCATATCCAGACGCCTCAGTGACAGC---ACAGAATCCAGCAGCGCGTGCAGAGAGCTGGCCTACTTCATAACAACTGGCATTGTGGTGTCGGCGTTTGGGCTCCCCATCATCCTGGCTCGGAAAAGCACGATCCAGTGGGGCGCCTGCGGTCTGGTGATGACGGGGAACGCTGTCATCTTTCTCACCATCCTCGGCTTTTTCGTCGTCTTTGGAAGTGGCGACGACTTCAGCTGGGAGCAGTGGTAG
>LEPROT_XM_004025927.1_Gorilla_gorilla_gorilla
GGCTTCCTGTATTTTGCTCTCGTGGCATTATCCTTCAGTGGGGCTATTGGACTGACTTTTCTTATGCTGGGATGTGCCTTAGAGGATTATGGCGTTTACTGGCCCTTATTCGTCCTGATTTTCCACGCCATCTCCCCCATCCCCCATTTCATTGCCAAAAGAGTCACCTATGACTCAGATGCAACCAGTAGTGCCTGTCGGGAACTGGCATATTTCTTCACTACTGGAATTGTTGTTTCTGCCTTTGGATTTCCTGTTATTCTTGCTCGTGTGGCTGTGATCAAATGGGGAGCCTGTGGCCTTGTGTTGGCAGGCAATGCAGTCATTTTCCTTACAATTCAAGGGTTTTTCCTTATATTTGGAAGAGGAGATGATTTTAGCTGGGAGCAGTGGTAG
>LEPROT_XM_004002049.3_Ovis_aries
ATGGCTGGCGTTAAAGCTCTTGTGGCATTATCTTTCAGTGGGGCTATTGGGCTGACTTTTCTGATGCTGGGATGTGCCTTAGAGGATTATGGCGTTTACTGGCCCTTGTTTGTCCTGATTTTCTACGCCATCTCTCCCATCCCCCATTTCATTGCCAAACGAGCAACATATGACTCCGATGCAACAAGTAGTGCCTGTCGGGAACTGGCTTATTTTTTCACTACAGGAATTGTTGTTTCTGCCTTTGGATTTCCTGTTATTCTTGCTCGTGTGTCTGTGATCAAATGGGGAGCCTGTGGCCTGGTGCTGGCAGGCAATGCAGTGATTTTCCTTACAATTCAAGGTTTCTTCCTTGTATTTGGAAGAGGAGATGATTTTAGCTGGGAGCAGTGGTAG
>LEPROT_XM_009459949.1_Pan_troglodytes
ATGGCGGGCGTTAAAGCTCTCGTGGCATTATCCTTCAGTGGGGCTATTGGACTGACTTTTCTTATGCTGGGATGTGCCTTAGAGGATTATGGCGTTTACTGGCCCTTATTCGTCCTGATTTTCCACGCCATCTCCCCCATCCCCCATTTCATTGCCAAAAGAGTCACCTATGACTCAGATGCAACCAGTAGTGCCTGTCGGGAACTGGCATATTTCTTCACTACTGGAATTGTTGTTTCTGCCTTTGGATTTCCTGTTATTCTTGCTCGTGTGGCTGTGATCAAATGGGGAGCCTGTGGCCTTGTGTTGGCAGGCAATGCAGTCATTTTCCTTACAATTCAAGGGTTTTTCCTTATATTTGGAAGAGGAGATGATTTTAGCTGGGAGCAGTGGTAG
>LEPROT_XM_003784244.2_Otolemur_garnettii
ATGGCGGGAGTGAAAGCTCTTGTGGCATTATCCTTCAGCGGGGCCATCGGGCTGACTTTTCTTTTGCTGGGCTGTGCCTTGGAGGATTATGGCGTGTACTGGCCCCTGTTCGTCCTGATTTTCCATGCCATCTCCCCCATTCCCTATTTCATTGCCAAAAGAGTCACATACGACTCTGATGCAACCAGCAGTGCCTGCCGGGAACTGGCGTATTTCTTCACTACTGGAATTGTTGTTTCTGCCTTTGGGTTTCCTGTTATTCTTGCTCGTGTGGCTGTGATCAAATGGGGAGCCTGTGGCCTTGTGCTGGCAGGGAACGCAGTCATTTTCCTTACAATTCAAGGATTTTTCCTTGTATTTGGAAGAGAAGATGATTTCAGCTGGGAACGGTGGTAG
>LEPROT_XM_003767277.1_Sarcophilus_harrisii
ATGGCCGGGATTAAAGCTATTCTTGTTTTGTCCTTCAGTGCAGTCATCGGACTGATTTTGCTTGTGTCGGGATGTGCCCTGCAGGCTGATGGAACCTACTGGTCTCTGTTGGTGCTGATATTCTACGTGCTCTGCCCTATCCCTTTCTTCATTGTCAAAAGACTCTTGGATGACCTGGATGCCTCGACCAGTGCCTGTCAGGAGCTGGCGTACTTTTTCACCACAGGGATCGTCGTGTCCGCCTTCGCCCTTCCCATCGTCCTTGCACGAGTTTCTCTGATCAAGTGGGGAGCCTGTGGCCTGATGTTAGCGGGCAACGTGGTCATTTTCATCACCTTTCAAGCCGCCTTCTTTGTATTTGGCAGAGGGGACGACTTCAGCTGGTAG---------
>LEPROT_XM_003453366.3_Oreochromis_niloticus
ATGGCAGGCATTAAAGCACTGGTTGGTTTGTCCTTTAGTGGTGCTATTGGACTGACATTTCTTCTGCTGGGCTGTGCAATAGAAACCTACGGGGTCTACTGGCCGATGTTTGTCCTGATTTTCTACGTATTAAGTCCCATCCCGACCTTCATATCCAGACGCCTCAGTGACGAC---TCTGAATCCAGCAATGCCTGCAGAGAGCTGGCCTATTTCTTAACAACTGGCATTGTGGTCTCATCGTTTGGACTACCCATTGTTTTGGCCCGTACCAACACCATCAAGTGGGGCGCCTGTGGATTGGTGATGACCGGAAACGCCGTCATCTTTCTCACCATCTTAGGCTTTTTTATCGTGTTTGGAGGCGGGGATGACTGGAGCTGGGAGCAGTGGTAA
>LEPROT_XM_005610519.2_Equus_caballus
GTTTTATTTTTCACAGCTCTTGTGGCATTATCTTTCAGTGGGGCTATTGGACTGACTTTTCTTATGCTGGGATGTGCCCTAGAGGATTATGGCGTTTACTGGCCGTTGTTCGTCCTGATCTTTTACGTCATCTCTCCCATCCCCCACTTCATCGCCAAAAGAGCAACGGATGACTCCGATGCAGCCAGCAGTGCCTGTCGAGAACTGGCGTACTTCTTCACGACTGGGATTGTCGTCTCTGCCTTCGGACTGCCTATCATTCTTGCTCGTGTGGCTGTGATCAAATGGGGAGCCTGTGGCCTCGTGCTGGCAGGCAATGCCGTCATTTTCCTTACGATTCTAGGTTTTTTCCTTGTGTTTGGAAGAGGAGATGATTTTAGCTGGGAGCAGTGGTAG
>LEPROT_XM_012506582.1_Nomascus_leucogenys
ATGGCGGGCGTTAAAGCTCTTGTGGCATTATCCTTCAGTGGGGCTATTGGGCTGACTTTTCTTATGCTGGGATGTGCCTTAGAGGATTATGGCGTTTACTGGCCCTTATTCGTCCTGATTTTCCACGCCATCTCCCCCATCCCCCATTTCATTGCCAAAAGAGTCACCTATGACTCAGATGCAACCAGTAGTGCCTGTCGGGAACTGGCATATTTCTTCACTACTGGAATTGTTGTTTCTGCCTTTGGATTTCCTGTTATTCTTGCTCGTGTGGCTGTGATCAAATGGGGAGCCTGTGGCCTTGTGTTGGCAGGCAATGCAGTCATTTTCCTTACAATTCAAGGGTTTTTCCTTATATTTGGAAGAGGAGATGATTTTAGCTGGGAGCAGTGGTAG
>LEPROT_XM_003220155.2_Anolis_carolinensis
ATGGCGGGGATTAAAGCCTTGGTTTTGCTGTCATTTACTGGTGTCATTGGCCTGACATTTCTTATGTTGGGATGTGCCTTGGAACGTTATGGGGTCTACTGGCCATTATTTGTCTTGATATTCTACTTCATAAGCCCCATTCCTCACTTCATTGCAAAAAGAGTCAGTGATGACACAGATGCTGCAAGCAGTGGCTGCATAGAACTGGCATACTTTTTCACTACGGGAATTGTGGTTTCTGCCTTTGGATTTCCTATCATTCTTGCCCGTGTTGAACTGATCAAGTGGGGAGCTTGTGCCCTTGTGCTGGCTGGCAACGCTGTAATTTTCCTTACCGTTCTAGGCTTTTTTGTTCTTTTTGGCAGAGGAGATGATTTTACCTGGGAACAGTGGTAG
>LEPROT_XM_002750922.3_Callithrix_jacchus
ATGGCGGGCGTTAAAGCTCTTGTGGCATTATCCTTCAGTGGAGCTATTGGGCTGACTTTTCTTATGCTGGGATGTGCCTTAGAGGATTATGGCGTTTACTGGCCCTTATTCGTCCTGATTTTCCACGCCATCTCCCCCATCCCTCATTTCATTGCCAAAAGAGTCACATATGACTCTGATGCAACCAGTAGTGCCTGTCGGGAACTGGCATATTTCTTCACTACTGGAATTGTTGTTTCTGCCTTTGGATTTCCTGTTATTCTTGCTCGTGTGGCTGTGATCAAATGGGGAGCGTGTGGCCTTGTGTTAGCAGGCAATGCAGTCATTTTCCTTACAATTCAAGGGTTTTTCCTTATATTTGGAAGAGGAGATGATTTTAGCTGGGAGCAGTGGTAG
>LEPROT_XM_002715941.2_Oryctolagus_cuniculus
ATGGCGGGCGTTAAAGCTCTTGTGGCTTTATCCTTCAGTGGTGCTATTGGGCTGACCTTTCTTATGCTGGGATGTGCCTTAGAGGATTACGGCGTTTACTGGCCCTTGTTCGTCCTGATTTTCCACGCCATCTCCCCCATCCCCCATTTTATTGCCAAAAGGGTCACCTATGACTCTGATGCAACCAGTAGTGCCTGTCGAGAGCTGGCATATTTCTTCACTACTGGAATTGTTGTTTCTGCCTTTGGATTTCCTGTTATTCTTGCTCGTGTGGCTGTGATCAAATGGGGAGCCTGTGGCCTTGTGCTGGCCGGCAATGCTGTCATTTTCCTTACAATTCAAGGTTTCTTTCTTGTATTTGGAAGAGGAGATGATTTTAGCTGGGAGCAGTGGTAG
>LEPROT_XM_015141789.1_Macaca_mulatta
ATGGCGGGCGTTAAAGCTCTTGTGGCATTATCCTTCAGTGGGGCTATTGGGCTGACTTTTCTTATGCTGGGATGTGCCTTAGAGGATTATGGCGTTTACTGGCCCTTATTCGTCCTGATTTTCCACGCCATCTCCCCCATACCCCATTTCATTGCCAAAAGAGTCACCTATGACTCAGACGCAACCAGTAGTGCCTGTCGGGAACTGGCATATTTCTTCACTACTGGAATTGTTGTTTCTGCCTTTGGATTTCCTGTTATTCTTGCTCGTGTGGCTGTGATCAAATGGGGAGCCTGTGGCCTTGTGTTGGCAGGCAATGCAGTCATTTTCCTTACAATTCAAGGGTTTTTCCTTATATTTGGAAGAGGAGATGATTTTAGCTGGGAGCAGTGGTAG
>LEPROT_XM_006147542.2_Tupaia_chinensis
ATGGCAGGCGTTAAAGCTCTTGTGGCATTATCCTTCAGTGGGGCTATTGGGCTGACTTTTCTTATGCTGGGATGTGCCTTAGAGGACTATGGCGTTTACTGGCCCTTGTTCGTCCTGATTTTCCACGCCATCTCCCCTATCCCCCATTTCATCGCCAAAAGAGTCACATATGACTCTGATGCAACCAGTAGTGCCTGTCGGGAACTGGCATATTTCTTCACTACTGGAATTGTTGTTTCTGCCTTTGGATTTCCTGTAATTCTTGCCCGTGTGGCTGTGATCAAGTGGGGAGCCTGTGGCCTTGTGCTGGCTGGGAATGCCGTCATTTTCCTAACAATTCAAGGCTTTTTCCTCGTATTTGGAAGAGGAGATGATTTTAGCTGGGAGCAATGGTAG
>LEPROT_XM_005151184.1_Melopsittacus_undulatus
ATGGCGGGTATCAAAGCTCTCGTGGCGCTGTCCTTCAGCGGAGCCATCGGGCTGACGTTCCTCATGCTGGGATGCGCCTTGGAGTACTACGGTGTATACTGGCCTCTGTTTGTCTTAATATTTTACTTCATCTGCCCCATTCCCCACTTCATTGCAAAAAGAGTCAGTGATGACAGTGATGCAGCCAGCAGTGCCTGCAGGGAATTGGCATATTTCTTCACAACTGGAATTGTTGTTTCTGCCTTTGGATTCCCTATAATCCTGGCACGGGTTGAAGCGATCAAATGGGGAGCCTGTGGTCTGGTGCTGGCTGGCAATGCAGTCATTTTCCTTACTATTTTAGGCTTTTTCCTTGTGTTTGGTAGAGGAGATGACTTTAGCTGGGAGCAGTGGTAG
>LEPROT_NM_001287132.1_Canis_lupus_familiaris
ATGGCGGGTGTTAAAGCTCTTGTGGCATTATCCTTCAGTGGGGCTATTGGGCTGACTTTCCTCATGCTGGGATGTGCCTTAGAGGATTATGGCGTTTACTGGCCCCTGTTTGTCCTGATATTTCACGCCATCTCTCCCATCCCCCATTTCATTGCCAAAAGAGCAACATATGACTCTGACGCAACAAGTAGTGCCTGTCGGGAGCTGGCATATTTTTTCACTACTGGAATTGTTGTTTCTGCCTTTGGATTTCCTGTTATTCTTGCCCGTGTGTCTGTGATCAAATGGGGAGCCTGTGGCCTTGTGCTGGCAGGCAATGCAGTCATTTTCCTTACAATTCAAGGTTTTTTCCTTGTATTTGGAAGAGGAGATGATTTTAGCTGGGAGCAGTGGTAG
>LEPROT_NM_001303172.1_Meleagris_gallopavo
ATGGCGGGTATCAAAGCTCTCGTGGGGCTGTCCTTCAGCGGAGCCATCGGCCTGACGTTCCTCATGCTGGGCTGCGCCCTGGAGTACTACGGTGTTTACTGGCCTATGTTTGTCTTAATATTTTACTTCATCTGCCCCATTCCCCACTTCATTGCAAGAAGAGTAAGTGACGACAGCGATGCAGCCAGCAGTGCCTGCAGGGAACTGGCGTACTTCTTCACGACTGGAATTGTTGTTTCTGCTTTTGGCTTCCCCATCATCCTCGCACGGGTCGAAGCGATCAAATGGGGAGCCTGTGGTCTGGTGCTGGCTGGCAATGCAGTCATTTTCCTTACTATTTTAGGCTTTTTTCTTGTGTTTGGTAGAGGAGATGACTTTAGCTGGGAACAGTGGTAG
>LEPROT_NM_001145388.1_Sus_scrofa
ATGGCTGGCGTTAAAGCTCTTGTGGCTTTATCCTTCAGTGGGGCTATTGGGCTGACTTTTCTTATGCTGGGATGTGCCTTAGAGGATTATGGTGTGTACTGGCCCTTGTTTGTCCTGGTATTCCACGCACTCTCTCCCATCCCCCATTTCATTGCCAAAAGAGCAACGTATGACTCCGATGCAACAAGTAGTGCCTGTCGGGAACTGGCTTATTTTTTCACTACTGGAATTGTTGTGTCTGCCTTTGGATTTCCCGTTATTCTTGCTCGTGTGGCTGTGATCAAATGGGGAGCCTGTGGTCTTGTGCTGGCGGGCAATGCAGTCATTTTCCTTACAATTCAAGGTTTTTTCCTTGTATTTGGAAGAGGAGATGATTTTAGCTGGGAGCAGTGGTAG
>LEPROT_XM_001364795.2_Monodelphis_domestica
ATGGCCGGGATTAAAGCTCTGGTTGTTTTGTCCTTCAGTGGAGCCATTGGACTGACATTTCTGATGTTGGGATGTGCCCTGGAGGGTTATGGAGTGTACTGGCCTCTGTTTGTGCTGATATTTCATGTGATCTCCCCCATCCCTCACTTCATTGCCAAGAGAGTCACAGAAGACTCAGATGCCTCAAGCAGTGCCTGCCAGGAACTGGCATACTTCTTCACTACAGGGATCGTCGTGTCCGCTTTTGGACTTCCTGTCATCCTTGCAAGAATTTCTGTGATCAAGTGGGGAGCCTGTGGCCTGGTGTTAGCTGGCAACGCGGTCATTTTTATCACCATTCAAGGCTTCTTCCTTGCTTTCGGGAGAGGGGATGACTTCAGCTGGTAGCACTGGTGG
