# Supplementary material for: On the Molecular Evolution of Leptin, Leptin Receptor, and Endospanin
Source: Front Endocrinol (Lausanne). 2017 Apr 10;8:58. doi: 10.3389/fendo.2017.00058 (PMC5385356; doi:10.3389/fendo.2017.00058)
Supplement: Supplementary file 1 [file data_sheet_1.zip › LEPROTL1.fas]

>LEPROTL1_NM_015344.2_Homo_sapiens
ATGGCAGGCATCAAAGCTTTGATTAGTTTGTCCTTTGGAGGAGCAATCGGACTGATGTTTTTGATGCTTGGATGTGCCCTTCCAATATACAACAAATACTGGCCCCTCTTTGTTCTATTTTTTTACATCCTTTCACCTATTCCATACTGCATAGCAAGAAGATTAGTGGATGATACAGATGCTATGAGTAACGCTTGTAAGGAACTTGCCATCTTTCTTACAACGGGCATTGTCGTGTCAGCTTTTGGACTCCCTATTGTATTTGCCAGAGCACATCTGATTGAGTGGGGAGCTTGTGCACTTGTTCTCACAGGAAACACAGTCATCTTTGCAACTATACTAGGCTTTTTCTTGGTCTTTGGAAGCAATGACGACTTCAGCTGGCAGCAGTGGTGA
>LEPROTL1_NM_026609.2_Mus_musculus
ATGGCGGGCATCAAAGCTTTAATTAGTTTGTCCTTTGGAGGAGCGATCGGGCTGATGTTCCTGATGCTTGGATGTGCCCTTCCGATATACAACCAATACTGGCCCCTCTTCGTTCTCTTCTTTTACATCCTCTCGCCCATCCCGTACTGCATAGCCAGAAGATTAGTGGATGACACGGACGCCATGAGCAACGCGTGTAAGGAGCTTGCCATATTCCTCACCACAGGCATCGTCGTCTCGGCTTTTGGACTCCCTGTTGTGTTTGCCAGAGCACATCTGATCGAGTGGGGAGCTTGCGCACTTGTTCTCACGGGAAACACAGTCATCTTCGCGACTATTCTAGGCTTCTTCCTGGTCTTTGGAAGCAACGACGACTTCAGCTGGCAGCAGTGGTGA
>LEPROTL1_NM_001013188.2_Rattus_norvegicus
ATGGCGGGCATCAAAGCTTTAATTAGTTTGTCCTTTGGAGGAGCTATCGGACTGATGTTTTTGATGCTTGGATGTGCCCTTCCAATATACAACCAATACTGGCCCCTCTTCGTTCTCTTCTTTTACATCCTCTCGCCCATTCCGTACTGCATAGCCAGAAGATTGGTGGACGACACAGACGCCATGAGCAACGCTTGTAAGGAGCTCGCCATATTCCTCACCACAGGTGTCGTCGTCTCGGCCTTTGGGCTCCCTGTAGTGTTTGCCAGGGCACATCTGATTGAATGGGGAGCATGCGCACTTGTTCTCACCGGAAACACAGTCATCTTCGCGACTATTCTAGGCTTCTTCCTGGTCTTCGGGAGCAATGATGACTTCAGCTGGCAGCAATGGTGA
>LEPROTL1_NM_001266983.1_Macaca_mulatta
ATGGCAGGCATCAAAGCTTTGATTAGTTTGTCCTTTGGAGGAGCGATCGGACTGATGTTTTTGATGCTTGGATGTGCCCTTCCAATATACAACAAATACTGGCCCCTCTTTGTTCTATTTTTTTACATCCTTTCACCTATTCCATACTGCATAGCAAGAAGATTAGTGGATGATACAGATGCTATGAGTAACGCTTGTAAGGAACTTGCCATCTTTCTTACAACAGGCATTGTTGTGTCAGCTTTTGGACTCCCTATTGTATTTGCCAGAGCGCATCTGATTGAGTGGGGAGCTTGTGCACTTGTTCTCACAGGAAACACAGTCATCTTTGCAACTATACTAGGCTTTTTCTTGGTCTTTGGAAGCAACGACGACTTCAGCTGGCAGCAGTGGTGA
>LEPROTL1_XM_002936453.3_Xenopus_(Silurana)_tropicalis
ATGGCAGGCATAAAAGCTCTGGTCAGCCTGTCGTTCGGTGGAGCAATTGGACTGATGTTTCTAATGCTGGGATGTGCTCTGCCACAATACAACAAGTACTGGCCACTTTTTGTCTTGTTCTTCTACATTCTTGCACCAATCCCATACTGCATAGCAAAGAGAGTGGTAGATGACACAGATGCAGCAAGCAATGCTTGCAAGGAGCTTGCTATATTCCTCACTACTGGCATTGTTGTTTCTGCATTTGGACTTCCCATTGTATTTGCCAGAGTACAAGTGATTGCGTGGGGAGCGTGTGCTCTGGTTCTTACAGGAAACATGGTAATTTTTTCTACCATTTTAGGATTCTTTTTAGTCTTTGGAAATAATGATGACTTCAGTTGGCAACAGTGGTGA
>LEPROTL1_NM_001290092.1_Canis_lupus_familiaris
ATGGCCGGCATCAAAGCTTTGATTAGTTTGTCCTTTGGAGGAGCAATTGGGCTGATGTTTTTGATGCTTGGATGTGCCCTTCCAATATACAACCAATACTGGCCTCTCTTTGTTCTGTTTTTTTACATCCTTTCACCTATTCCATACTGCATAGCGAGAAGATTAGTGGATGACACAGATGCTATGAGTAACGCTTGTAAGGAACTTGCCATATTTCTTACAACAGGCATTGTTGTCTCAGCTTTTGGGCTCCCTATTGTGTTTGCCAGAGCACATCTGATTGAGTGGGGAGCTTGTGCACTTGTTCTCACAGGAAACACAGTCATCTTTGCAACTATACTGGGCTTTTTCTTGGTCTTTGGAAGCAATGATGACTTCAGCTGGCAGCAGTGGTGA
>LEPROTL1_XM_528101.5_Pan_troglodytes
ATGGCAGGCATCAAAGCTTTGATTAGTTTGTCCTTTGGAGGAGCAATCGGACTGATGTTTTTGATGCTTGGATGTGCCCTTCCAATATACAACAAATACTGGCCCCTCTTTGTTCTATTTTTTTACATCCTTTCACCTATTCCATACTGCATAGCAAGAAGATTAGTGGATGATACAGATGCTATGAGTAACGCTTGTAAGGAACTTGCCATCTTTCTTACAACGGGCATTGTCGTGTCAGCTTTTGGACTCCCTATTGTATTTGCCAGAGCACATCTGATTGAGTGGGGAGCTTGCGCACTTGTTCTCACAGGAAACACAGTCATCTTTGCAACTATACTAGGCTTTTTCTTGGTCTTTGGAAGCAATGACGACTTCAGCTGGCAGCAGTGGTGA
>LEPROTL1_XM_420582.5_Gallus_gallus
CGCAGCGCCATCAAAGCTCTGATCAGCCTGTCCTTCGGGGGAGCGGTGGGACTGATGTTCCTGATGCTGGGCTGCGCTCTTCCTCAGTACAACCAATACTGGCCACTGTTTGTTCTGTTTTTTTACATCCTTTCTCCTATCCCGTACTGCATAGCAAGAAGATTAGTAGATGACACAGATGCTACGAGTAACGCCTGCAAGGAGCTGGCCGTATTTCTTACAACAGGCATTGTTGTCTCGGCATTTGGACTGCCTATAGTGTTTGCCAGAGCAGAACTGATTTACTGGGGTGCCTGTGCACTTGTTCTTACGGGGAATACAGTCATCTTCGCTACGATCCTAGGATTTTTCTTGGTCTTTGGCAGCAATGACGACTTCAGCTGGCAGCAGTGGTGA
>LEPROTL1_NM_001136150.2_Takifugu_rubripes
ATGGCTGGGATCAAAGCTCTCATCAGCCTGTCCTTTGGAGGAGCCATTGGCCTCATGTTTCTCATGCTGGGATGTGCCCTGCCTGCGTATGACAAATACTGGCCTTTGTTCCTCCTCTTCTTCTACATCCTCTCCCCGATCCCGTACTGCATCTCCAGGCGAGTGGTGGATGACACAGACTCGGCCAGCAACGCCTGCAAGGAGCTGGCCATCTTCCTCACAACGGGCATCGTCATCTCGGCCTTCGGCCTCCCCGTCATCTTCGCCAGAGCTGACGTTATCGCCTGGGGGGCGTGTGCCCTCGTGCTAACGGGGAACGTAGTCATCTTCGGGACCATCCTGGGCTTCTTCCTGGTCTTCGGCTCCAACGACGACTTCAGCTGGCAGCAGTGGTAA
>LEPROTL1_XM_013984116.1_Sus_scrofa
ATGGCCGGCATCAAAGCTTTGATTAGTTTGTCCTTTGGAGGAGCAATTGGGCTGATGTTTTTGATGCTTGGATGTGCCCTTCCAATATACAACCAATACTGGCCCCTCTTTGTTCTGTTTTTTTATATCCTTTCACCTATTCCATACTGCATAGCAAGAAGATTAGTGGATGATACAGACGCTATGAGTAATGCCTGTAAGGAACTTGCCATATTTCTTACAACAGGCATTGTGGTCTCAGCTTTTGGACTCCCTATTGTATTTGCCAGAGCACACCTGATTGAGTGGGGAGCTTGTGCACTTGTCCTCACAGGAAACACAGTCATCTTTGCAACTATCCTGGGTTTTTTCTTGGTCTTTGGAAGCAACGATGACTTCAGCTGGCAGCAGTGGTGA
>LEPROTL1_XM_013059027.1_Mustela_putorius_furo
ATGGCCGGCATCAAAGCTTTGATTAGTTTGTCCTTTGGAGGAGCAATTGGGCTGATGTTTTTGATGCTTGGATGTGCCCTTCCAATATACAACCAATACTGGCCTCTCTTTGTTCTGTTTTTTTACATCCTTTCACCTATTCCATACTGCATAGCGAGAAGATTAGTGGATGACACAGATGCTGTGAGTAACGCTTGTAAGGAACTTGCCATATTTCTTACGACAGGCATTGTTGTCTCAGCTTTTGGGCTCCCTATCGTATTTGCCAGAGCACATCTGATTGAGTGGGGAGCTTGTGCACTTGTTCTCACAGGAAACACAGTCATCTTTGCAACTATACTGGGCTTTTTCTTGGTCTTTGGAAGCAATGATGACTTCAGCTGGCAGCAGTGGTGA
>LEPROTL1_NM_001086049.1_Xenopus_laevis
ATGGCAGGCATAAAAGCTCTGGTGAGCCTGTCGTTCGGTGGAGCCATAGGACTGATGTTCCTAATGCTGGGGTGTGCCTTGCCACAATACAACAAGTACTGGCCACTTTTTGTCTTGTTCTTCTATATTCTTGCGCCAATCCCATACTGCATAGCAAGAAGAGTGGTGGATGATACAGACGCAGCAAGCAATGCTTGTAAGGAGCTTGCTATATTCCTCACTACTGGAATTGTTGTCTCTGCATTTGGACTTCCCATTGTCTTTGCCAGAGTACAAGTGATTGAATGGGGAGCGTGCGCTCTAGTCCTTACAGGAAACATGGTAATCTTTTCTACTATTTTAGGATTCTTTTTAGTCTTTGGAAATAATGATGACTTCAGTTGGCAACAGTGGTGA
>LEPROTL1_XM_007891898.1_Callorhinchus_milii
ATGGCGGGGATTAAAGCTCTGATCAGTCTCTCCTTTGGCGGAGCCATTGGATTGATGTTTCTTACGCTTGGATGTGCCCTTCCAGAGTATAACAAATACTGGCCATTGTTTGTCCTTTTCTTTTACATTCTCTCTCCAATCCCATACTGCATATCAAGCAGAACAGTGGATGATACTGATGCAGCAAGCAGTGCGTGTAAAGAACTTGCCATATTTCTTACGACAGGCATTGTTGTTTCTGCTTTTGCGCTACCTCTAATATTTGCCAGAGCAACAGTGATTCAATGGGGAGCATGTGCACTAGTGCTAACAGGAAATGTCATAATCTTTGCAACCATTCTGGGATTTATTCTGGTTTTTGGCACGAATGACGAGTTCAGCTGGCAGCAGTGGTGA
>LEPROTL1_XM_010900598.2_Esox_lucius
ATGGCCGGAATTAAAGCTCTGATCAGCCTGTCTTTTGGTGGAGCTATTGGACTCATGTTCCTGATGCTAGGATGTGCCCTCCCAGTATATGACAAATACTGGCCCTTGTTCCTCCTCTTCTTCTATATCCTGGCTCCGATACCTTACTGCATCTCACGGAGGGTTGGGGATGACACAGACTCTGCCAGCAACGCCTGCAAAGAGCTGGCTTTATTCCTCACCACTGGCATAGTGGTTTCTGCCTTTGGCCTGCCCATCGTGTTTGCCAGAGCTGAAGTTATTGCCTGGGGAGCATGTGCGCTGGTGTTGACCGGCAACGCTGTCATCTTCGCCACCATCCTGGGATTCTTTTTGGTCTTCGGGTCAAATGACGACTTTAGTTGGCAGCAGTGATGG
>LEPROTL1_XM_008832595.1_Nannospalax_galili
ATGGCGGGCATCAAAGCTTTAATTAGTTTGTCCTTTGGAGGAGCAATTGGGCTAATGTTTCTGATGCTCGGATGTGCCCTTCCAATATACAACCAATACTGGCCCCTCTTTGTTCTGTTTTTTTACATCCTTTCACCCATTCCATACTGCATAGCAAGGAGATTAGTGGATGATACAGATGCCATGAGTAGTGCTTGCAAGGAACTTGCCATATTCCTCACAACAGGCATCGTCGTCTCTGCTTTTGGACTTCCTGTTGTATTTGCCAGAGCACATCTGATTGAGTGGGGAGCCTGTGCACTTGTCCTCACAGGAAACACGGTCATCTTCGCAACTATATTAGGCTTTTTCTTGGTCTTTGGGAGCAATGATGACTTCAGTTGGCAGCAGTGGTGA
>LEPROTL1_XM_006765619.1_Myotis_davidii
---------------------ATTAGTTTGTCCTTTGGAGGAGCAATTGGGCTGATGTTTTTGATGCTTGGATGTGCCCTTCCAATATACAACCAATACTGGCCCCTCTTTGTTCTGTTTTTTTACATCCTTTCACCTATTCCATACTGCATAGCAAGAAGACTAGTGGATGATACAGACGCTATGAGTAACGCTTGTAAGGAACTTGCCATATTTCTTACAACAGGCATTGTTGTCTCAGCTTTCGGACTCCCTATTGTATTTGCCAGAGCACACCTGATTGCGTGGGGAGCTTGTGCACTTGTTCTCACAGGAAACACAGTCATCTTTGCAACTATACTGGGCTTTTTCTTGGTTTTTGGAAGCAATGACGACTTCAGCTGGCAGCAGTGGTGA
>LEPROTL1_XM_005907914.2_Bos_mutus
GCCAGTTATTCTGCAGCTTTGATTAGCTTGTCCTTTGGAGGAGCAATTGGACTGATGTTTTTAATGCTTGGATGTGCCCTCCCAATATACAACCAATACTGGCCCCTCTTTGTTCTGTTCTTCTATATCCTTTCACCTATTCCATACTGCATAGCGAGAAGACTAGTGGACGATACGGATGCTATGAGTAACGCCTGTAAGGAACTCGCCATATTTCTTACAACAGGCATTGTGGTCTCAGCTTTTGGCCTCCCTATCGTATTTGCCAGAGCAAATTTGATCGAGTGGGGAGCTTGTGCACTCGTCCTCACAGGAAACACTGTCATCTTTGCAACTATCCTGGGCTTTTTCTTGGTCTTTGGAAGCAACGATGACTTCAGCTGGCAGCAGTGGTGA
>LEPROTL1_XM_005864053.2_Myotis_brandtii
TTTATTTACTTTGCAGCTTTGATTAGTTTGTCCTTTGGAGGAGCAATTGGGCTGATGTTTTTGATGCTTGGATGTGCCCTTCCAATATACAACCAATACTGGCCCCTCTTTGTTCTGTTTTTTTACATCCTTTCGCCTATTCCATACTGCATAGCAAGAAGACTAGTGGATGATACAGATGCTATGAGTAACGCTTGTAAGGAACTTGCCATATTTCTTACAACAGGCATTGTTGTCTCAGCTTTCGGACTCCCTATTGTATTTGCCAGAGCACACCTGATTGCGTGGGGAGCTTGTGCACTTGTTCTCACAGGAAACACAGTCATCTTTGCAACTATACTGGGCTTTTTCTTGGTCTTTGGAAGCAATGACGACTTCAGCTGGCAGCAGTGGTGA
>LEPROTL1_XM_003499643.2_Cricetulus_griseus
ATGGCGGGCATCAAAGCTCTAATTAGCTTGTCATTTGGAGGAGCAATTGGCCTGATGTTTTTGATGCTTGGATGCGCGCTTCCAATATACAACCAATACTGGCCCCTCTTTGTTCTGTTTTTTTATATCCTTTCACCCATCCCATACTGCATAGCAAGAAGATTAGTGGATGACACAGATGCCATGAGCAATGCCTGCAAGGAGCTCGCCATATTCCTCACAACAGGCATTGTTGTCTCCGCTTTTGGACTCCCTGTTGTATTTGCCAGAGCACATCTGATTGAGTGGGGAGCATGTGCACTCGTCCTCACAGGAAACACAGTCATCTTCGCAACTATACTGGGCTTCTTCTTGGTCTTTGGGAGCAACGATGACTTCAGCTGGCAGCAGTGGTGA
>LEPROTL1_XM_015392948.1_Cyprinodon_variegatus
ATGGCCGGAATTAAAGCTCTGATCAGCCTCTCCTTCGGAGGGGCCATCGGCCTCATGTTCCTCATGCTTGGATGTGCCCTGCCTGTATATAATAAATACTGGCCTCTGTTCCTCCTCTTCTTCTACATCCTCTCCCCTATCCCTTACTGCATTTCGCGGCGGGTAGTTGATGACACAGACTCTGCCAGTAACGCCTGCAAAGAGCTGGCCATCTTCCTCACGACGGGCATCGTCATCTCTGCCTTCGGCCTGCCCATTGTCTTCGCGAGAGCTCAAGTGATCGCCTGGGGGGCGTGTGCGCTCGTGCTAACAGGTAACGTAGTCATCTTCGGGACCATCCTCGGTTTCTTCCTGGTCTTCGGATCCAACGACGACTTCAGTTGGCAGCAGTGGTAA
>LEPROTL1_XM_015062688.1_Acinonyx_jubatus
TTTATTTACTTTGCAGCTTTGATTAGTTTATCCTTTGGAGGAGCAATTGGGCTGATGTTTTTGATGCTTGGATGTGCCCTTCCAATATACAACCAATACTGGCCTCTCTTTGTTCTGTTTTTTTACATCCTTTCACCTATTCCATACTGCATAGCAAGAAGATTAGTGGATGATACAGATGCTATGAGTAATGCTTGTAAGGAACTTGCCATATTTCTTACAACAGGCATTGTTGTCTCAGCTTTTGGGCTCCCTATTGTATTTGCCAGAGCACATCTGATTGAGTGGGGAGCTTGTGCACTTGTTCTCACAGGAAACACAGTCATATTTGCAACTATCCTGGGCTTTTTCTTGGTCTTTGGAAGCAATGATGACTTCAGCTGGCAGCAGTGGTGA
>LEPROTL1_XM_015035739.1_Poecilia_latipinna
ATGGCCGGGATCAAGGCTCTCATCAGCCTCTCCTTCGGAGGGGCCATCGGCCTCATGTTCCTCATGCTTGGATGTGCCCTACCAGTATATGACAAATACTGGCCTTTGTTCCTCCTCTTCTTCTACATCCTCTCACCCATCCCTTACTGCATCTCGCGGCGGGTGGTTGATGACACAGACTCTGCCAGCAACGCCTGCAAAGAGCTGGCCATCTTCCTCACGACGGGCATCGTCATCTCAGCCTTTGGCCTGCCCATCATCTTTGCTAGAGCTGAAGTGATCGCCTGGGGGGCGTGCGCGCTCGTGTTAACAGGTAATGTAGTCATCTTCGGGACCATCCTGGGCTTCTTCCTGGTCTTCGGCTCTAACGACGACTTCAGTTGGCAGCAGTGGTAA
>LEPROTL1_XM_014988599.1_Poecilia_mexicana
ATGGCCGGGATCAAGGCTCTCATCAGCCTCTCCTTCGGAGGGGCCATCGGCCTCATGTTCCTCATGCTTGGATGTGCCCTACCAGTATATGACAAATACTGGCCTTTGTTCCTCCTCTTCTTCTACATCCTCTCGCCCATCCCTTACTGCATCTCGCGGCGGGTGGTTGATGACACAGACTCTGCCAGCAACGCCTGCAAAGAGCTGGCCATCTTCCTCACGACGGGCATCGTCATCTCAGCCTTTGGCCTGCCCATCATCTTTGCTAGAGCTGAAGTGATCGCCTGGGGGGCGTGCGCGCTCGTGTTAACAGGTAATGTAGTCATCTTCGGGACCATCCTGGGCTTCTTCCTGGTCTTCGGCTCCAACGACGACTTCAGTTGGCAGCAGTGGTAA
>LEPROTL1_XM_014945474.1_Calidris_pugnax
TGTGGCGCCATCAAAGCCCTGATCAGCCTGTCCTTCGGGGGAGCCGTCGGCCTGATGTTCCTGATGCTGGGATGCGCCCTTCCCCAGTACAACCAGTACTGGCCACTGTTTGTTCTGTTTTTTTACATCCTTTCTCCTATCCCGTACTGCATAGCAAGAAGATTGGTAGATGACACAGATGCTACAAGTAATGCCTGCAAGGAGCTTGCAATATTTCTTACAACAGGCATTGTTGTCTCAGCATTTGGGCTGCCGATAGTGTTTGCGAGAGCAGAACTGATCTACTGGGGCGCCTGTGCACTTGTTCTTACCGGGAATACCGTCATCTTCGCCACAATCCTAGGATTTTTCTTGGTCTTTGGCAGCAATGACGACTTCAGCTGGCAGCAGTGGTGA
>LEPROTL1_XM_014888275.1_Sturnus_vulgaris
GGCGGTGCCATCAAAGCCCTGATCAGCTTGTCCTTTGGGGGAGCGGTCGGACTGATGTTCTTGATGCTCGGATGTGCCCTGCCCCAATACAACCAATACTGGCCACTGTTTGTTCTGTTTTTTTACATCCTTTCTCCTATCCCGTACTGCATAGCAAGAAGATTGGTGGATGACACGGATGCAACAAGTAATGCCTGCAAGGAGCTGGCAATATTCCTTACAACAGGCATAGTGGTCTCAGCATTTGGGCTGCCCATAGTGTTTGCAAGAGCAGAACTGATTTACTGGGGTGCATGTGCACTTGTTCTTACTGGGAATACAGTCATCTTTGCCACGATCCTAGGATTTTTCTTGGTCTTTGGCAGCAATGACGACTTCAGCTGGCAGCAGTGGTGA
>LEPROTL1_XM_014830520.1_Equus_asinus
---ATTTACTTTGCAGCTCTGATTAGTTTGTCCTTTGGAGGAGCCATTGGGCTGATGTTTTTGATGCTTGGCTGTGCCCTTCCAATATACAACCAATACTGGCCCCTCTTTGTTCTGTTTTTTTACATCCTTTCACCTATTCCATACTGCATAGCAAGAAGGCTGGTGGATGACACCGACGCTATGAGCAATGCTTGTAAGGAACTTGCCATATTTCTTACCACAGGCATTGTTGTCTCCGCTTTTGGACTCCCTATTGTATTTGCCAGAGCACATCTGATTGAGTGGGGAGCTTGTGCACTTGTTCTCACAGGAAACACAGTCATCTTTGCAACTATACTGGGCTTTTTCTTGGTCTTTGGAAGCAATGACGACTTCAGCTGGCAGCAGTGGTGA
>LEPROTL1_XM_013956398.1_Apteryx_australis_mantelli
CTCTTGGCTTTTGTAGCTTTGATCAGCCTGTCCTTCGGGGGAGCAGTTGGACTCATGTTCTTGATGCTTGGATGCGCCCTTCCCCAATACAACCAGTACTGGCCACTGTTTGTTCTGTTTTTTTACATCCTTTCTCCTATCCCGTACTGCATAGCAAGAAGATTAGTAGATGACACAGATGCTACGAGTAATGCCTGCAAGGAGCTAGCAATATTTCTTACAACAGGCATTGTTGTCTCAGCATTTGGGCTACCTATAGTGTTTGCCAGAGCAGAACTGATTTACTGGGGCGCGTGTGCACTTGTTCTCACAGGGAATACAGTCATCTTTGCGACGATCCTAGGATTTTTCTTGGTCTTTGGCAGCAATGACGACTTCAGCTGGCAGCAGTGGTGA
>LEPROTL1_XM_013196909.1_Anser_cygnoides_domesticus
CTGTTTTCGCTTACAGCGCTGATCAGCCTGTCCTTTGGGGGAGCGGTCGGACTGATGTTCCTGATGCTGGGATGCGCCCTCCCCCAGTACAACCAGTACTGGCCACTGTTTGTTCTGTTTTTTTACATCCTTTCTCCTATACCGTACTGCATAGCAAGAAGATTAGTAGATGACACAGATGCTACAAGTAACGCCTGCAAGGAGCTAGCCATATTTCTTACAACAGGCATTGTTGTCTCAGCATTTGGGCTACCTATAGTGTTTGCGAGAGCAGAACTGATTTACTGGGGTGCGTGTGCACTTGTTCTCACGGGGAATACAGTCATCTTTGCTACGATCCTAGGATTTTTCTTGGTCTTTGGCAGCAATGACGACTTCAGCTGGCAGCAGTGGTGA
>LEPROTL1_XM_013024136.1_Dipodomys_ordii
---------CCCTGGTCTTTGATTAGTTTGTCCTTTGGAGGAGCAATTGGGCTGATGTTTTTGATGCTTGGATGTGCCCTACCAATATACAACAAATATTGGCCCCTTTTTGTCCTCTTCTTTTATATCCTTTCACCTACTCCATACTGCATAGCAAGAAGATTAGTGGATGATACAGATGCAATGAGTAATGCTTGTAAGGAACTTGCCATATTTCTCACAACAGGAATTGTTGTCTCAGCTTTTGGACTTCCTATTATACTTGCCAGAGCAGAGTTGATTGCGTGGGGAGCTTGTGCACTTGTTCTCACAGGAAACACAGTCATCTTTGCAACTATACTAGGCTTTTTCTTGGTCTTCGGAAGTAATGATGACTTCAGCTGGCAGCAGTGGTGA
>LEPROTL1_XM_012879209.1_Fundulus_heteroclitus
ATGGCCGGGATTAAAGCTCTCATCAGCCTCTCCTTCGGAGGGGCCATCGGCCTCATGTTCCTCATGCTGGGATGTGCTCTACCGGGATACAGTGAATACTGGCCTTTGTTCCTCCTCTTCTTCTACGTCCTCTCCCCCATCCCTTACTGCATCTCGCGGCGGGTGGTTGATGACACAGACTCTGCCAGTAACGCCTGCAAAGAGCTGGCCATCTTCCTCACGACGGGCATCGTCATCTCTGCCTTCGGCCTGCCCATCGTCTTCGCTAGAGCTCAAGTGATTGCCTGGGGGGCGTGTGCGCTCGTGCTAACAGGTAACGTAGTCATCTTCGGGACCATCCTGGGCTTCTTCCTGGTCTTCGGATCCAACGACGACTTCAGTTGGCAGCAGTGGTAA
>LEPROTL1_XM_012834741.1_Clupea_harengus
ATGGCCGGTATTAAAGCCTTGATCAGCTTGTCCTTTGGTGGAGCCATCGGACTGATGTTTTTGATGCTTGGATGTGCACTGCCAGAGTACCAACGATACTGGCCCCTGTTCCTTCTCTTCTTCTACATCCTGGCTCCGATTCCCTACTGCATCTCACGAAGGGTGGTCGATGAAACAGACTCTGCCAGTAATGCCTGCAAAGAACTGGCCTTATTTCTCACGACCGGGATAGTGGTGTCTGCCTTTGGACTGCCCATTGTTTTTGCCCGTGCAGAAGTGATTGCCTGGGGAGCTTGTGCACTTGTGTTAACGGGCAACGTAGTCATCTTCACCACCATCTTGGGATTCTTCCTGGTCTTCGGATCCAATGATGATTTCAGTTGGCAGCAGTGGTAA
>LEPROTL1_XM_012784153.1_Microcebus_murinus
------GGAGAAAATGCTTTGATTAGTTTGTCCTTTGGAGGAGCAGTCGGGCTGATGTTTTTGATGCTTGGATGTGCCCTGCCAATATACAACCAATACTGGCCCCTCTTTGTTCTGTTTTTTTACATCCTTTCACCTATTCCATACTGCATAGCAAGAAGATTAGTGGATGATACAGATGCTATGAGTAATGCTTGTAAGGAACTTGCCATATTTCTTACAACAGGCATTGTTGTCTCAGCTTTTGGACTCCCTATTGTATTTGCCAGAGCACGTCTGATTGAGTGGGGAGCTTGTGCACTTGTTCTCACAGGAAACACAGTCATCTTTGCAACTATACTAGGCTTTTTCTTGGTCTTTGGAAGCAATGATGACTTCAGCTGGCAGCAATGGTGA
>LEPROTL1_XM_012649827.1_Propithecus_coquereli
ATGGCCGGCATCAAAGCTTTGATTAGTTTGTCCTTTGGAGGAGCAGTCGGGCTGATGTTTTTGATGCTTGGATGTGCCCTGCCAATATACAACCAATACTGGCCCCTCTTTGTTCTGTTTTTTTACATCCTTTCACCTATTCCATACTGCATAGCAAGAAGATTAGTGGATGATACAGATGCTATGAGTAACGCTTGTAAGGAACTTGCCATATTTCTTACAACAGGCATTGTTGTCTCAGCTTTTGGACTCCCTATTGTATTTGCCAGAGCACGTCTGATTGAGTGGGGAGCTTGCGCACTTGTTCTCACAGGAAACACAGTCATCTTTGCAACTATACTAGGCTTTTTCTTGGTCTTTGGAAGCAATGATGACTTCAGCTGGCAGCAGTGGTGA
>LEPROTL1_XM_012468773.1_Aotus_nancymaae
ATGGCAGGCATCAAAGCTTTGATTAGTTTGTCCTTCGGAGGAGCAATCGGGCTGATGTTTTTGATGCTTGGATGTGCCCTTCCAATATACAACAAATACTGGCCCCTCTTTGTTCTATTTTTTTACATCCTATCACCTATTCCATACTGCATAGCAAGAAGATTAGTGGATGATACAGATGCTATGAGTAACGCTTGTAAGGAACTTGCCATCTTTCTTACAACAGGAATTGTCGTGTCAGCATTTGGACTCCCTATTGTATTTGCCAGAGCACATCTGATTGAGTGGGGAGCTTGTGCACTTGTTCTCACAGGAAACACGGTCATCTTTGCAACTATACTAGGCTTTTTCTTGGTCTTTGGAAGCAATGACGATTTCAGCTGGCAGCAGTGGTGA
>LEPROTL1_XM_012045588.1_Cercocebus_atys
ATGGCAGGCATCAAAGCTTTGATTAGTTTGTCCTTTGGAGGAGCGATCGGACTGATGTTTTTGATGCTTGGATGTGCCCTTCCAATATACAACAAATACTGGCCCCTCTTTGTTCTATTTTTTTACATCCTTTCACCTATTCCATACTGCATAGCAAGAAGATTAGTGGATGATACAGATGCTATGAGTAACGCTTGTAAGGAACTTGCCATCTTTCTTACAACGGGCATTGTTGTGTCAGCTTTTGGACTCCCTATTGTATTTGCCAGAGCGCATCTGATTGAGTGGGGAGCTTGTGCACTTGTTCTCACAGGAAACACAGTCATCTTTGCAACTATACTAGGCTTTTTCTTGGTCTTTGGAAGCAACGACGACTTCAGCTGGCAGCAGTGGTGA
>LEPROTL1_XM_011977735.1_Mandrillus_leucophaeus
ATGGCAGGCATCAAAGCTTTGATTAGTTTGTCCTTTGGAGGAGCGATCGGACTGATGTTTTTGATGCTTGGATGTGCCCTTCCAATATACAACAAATACTGGCCCCTCTTTGTTCTATTTTTTTACATCCTTTCACCTATTCCATACTGCATAGCAAGAAGATTAGTGGATGATACAGATGCTATGAGTAACGCTTGTAAGGAACTTGCCATCTTTCTTACAACAGGCATTGTTGTGTCAGCTTTTGGACTCCCTATTGTATTTGCCAGAGCGCATCTGATTGAGTGGGGAGCTTGTGCACTTGTTCTCACAGGAAACACAGTCATCTTTGCAACTATACTAGGCTTTTTCTTGGTCTTTGGAAGCAACGACGACTTCAGCTGGCAGCAGTGGTGA
>LEPROTL1_XM_011944542.1_Colobus_angolensis_palliatus
---------GAGAGAGCTTTGATTAGTTTGTCCTTTGGAGGAGCGATCGGACTGATGTTTTTGATGCTTGGATGTGCCCTTCCAATATACAACAAATACTGGCCCCTCTTTGTTCTTTTTTTTTACATCCTTTCACCTATTCCATACTGCATAGCAAGAAGATTAGTGGATGATACAGATGCTATGAGTAACGCTTGTAAGGAACTTGCCATCTTTCTTACAACAGGCATTGTTGTGTCAGCTTTTGGACTCCCTATTGTATTTGCCAGAGCGCATCTGATTGAGTGGGGAGCTTGTGCACTTGTTCTCACAGGAAACACAGTCATCTTTGCAACTATACTAGGCTTTTTCTTGGTCTTTGGAAGCAATGACGACTTCAGCTGGCAGCAGTGGTGA
>LEPROTL1_XM_011741778.1_Macaca_nemestrina
ATGGCAGGCATCAAAGCTTTGATTAGTTTGTCCTTTGGAGGAGCAATCGGACTGATGTTTTTGATGCTTGGATGTGCCCTTCCAATATACAACAAATACTGGCCCCTCTTTGTTCTATTTTTTTACATCCTTTCACCTATTCCATACTGCATAGCAAGAAGATTAGTGGATGATACAGATGCTATGAGTAACGCTTGTAAGGAACTTGCCATCTTTCTTACAACAGGCATTGTTGTGTCAGCTTTTGGACTCCCTATTGTATTTGCCAGAGCGCATCTGATTGAGTGGGGAGCTTGTGCACTTGTTCTCACAGGAAACACAGTCATCTTTGCAACTATACTAGGCTTTTTCTTGGTCTTTGGAAGCAACGACGACTTCAGCTGGCAGCAGTGGTGA
>LEPROTL1_XM_011574375.1_Aquila_chrysaetos_canadensis
GGCGGCGCCATCAAAGCCTTGATCAGCCTGTCCTTCGGGGGAGCGGTCGGCCTGATGTTCCTGATGCTGGGATGTGCCCTTCCCCAGTACAACCAGTACTGGCCACTGTTTGTTCTGTTTTTTTACATCCTTTCTCCTATCCCGTACTGCATAGCAAGAAGATTAGTAGATGACACAGATGCTACAAGTAATGCCTGCAAGGAGCTAGCAATATTTCTTACAACAGGCATTGTTGTCTCAGCATTTGGGCTACCGATAGTGTTTGCGAGAGCAGAACTGATTTACTGGGGCGCGTGTGCACTTGTTCTTACGGGGAATACAGTCATCTTTGCCACGATCCTAGGATTTTTCTTGGTCTTTGGCAGCAATGACGACTTCAGCTGGCAGCAGTGGTGA
>LEPROTL1_XM_010411774.1_Corvus_cornix_cornix
TTGGTTCGAGTTGTAGCTCTGATCAGCCTGTCCTTTGGGGGAGCGGTCGGACTGATGTTCTTGATGCTCGGATGTGCCCTTCCCCAGTACAACCAGTACTGGCCACTGTTTGTTCTGTTTTTTTACATCCTTTCCCCTATCCCATACTGCATAGCAAGAAGATTGGTAGATGACACAGATGCTACAAGTAATGCCTGCAAGGAGTTAGCAATATTCCTTACAACAGGCATTGTGGTCTCAGCGTTTGGGCTGCCCATAGTGTTTGCAAGAGCAGAACTGATTTACTGGGGCGCGTGTGCACTCGTTCTTACCGGGAATACAGTCATCTTTGCCACGATCCTAGGATTTTTCTTGGTCTTTGGCAGCAATGACGACTTCAGCTGGCAGCAGTGGTGA
>LEPROTL1_XM_010306231.1_Balearica_regulorum_gibbericeps
---------------------ATTAGCCTGTCCTTTGGGGGAGCAGTCGGACTAATGTTCTTGATGCTTGGATGTGCCCTTCCCCAATACAACCAGTACTGGCCGCTGTTTGTTCTGTTTTTTTACATCCTTTCTCCTATCCCGTACTGCATAGCAAGAAGATTAGTAGATGACACAGACGCTACAAGTAATGCCTGCAAGGAGCTAGCAATATTTCTTACGACAGGCATTGTGGTCTCAGCATTTGGGCTACCAATAGTGTTTGCAAGAGCAGAACTGATTTACTGGGGCGCGTGCGCACTTGTTCTTACGGGGAATACAGTCATCTTTGCCACGATCCTAGGATTTTTCTTGGTCTTTGGCAGCAATGACGACTTCAGCTGGCAGCAGTGGTAA
>LEPROTL1_XM_010294496.1_Phaethon_lepturus
---------------------ATTAGCCTGTCCTTTGGGGGAGCTGTCGGACTAATGTTCTTGATGCTTGGATGCGCCCTTCCCCAGTACAACCAGTACTGGCCACTGTTTGTTCTGTTTTTTTACATCCTTTCTCCTATCCCATACTGCATAGCAAGAAGATTAGTAGATGACACAGATGCTACAAGTAATGCTTGCAAGGAGCTAGCAATATTTCTTACAACAGGCATTGTTGTCTCAGCGTTTGGGCTACCGATAGTGTTTGCAAGAGCAGAACTGATTTACTGGGGTGCCTGTGCACTTGTTCTTACGGGGAATACAGTCATCTTCGCCACCATCCTAGGATTTTTCTTGGTTTTTGGCAGCAATGATGACTTCAGCTGGCAGCAATGGTGA
>LEPROTL1_XM_010228164.1_Tinamus_guttatus
CGTCGCGCCCGCGATTCCCTGATCAGCCTGTCCTTCGGGGGAGCCGTGGGGCTCATGTTCCTGATGCTCGGATGTGCCCTGCCGCAGTACAACCAGTACTGGCCGCTGTTTGTCCTGTTTTTCTACATCCTTTCTCCCATCCCGTACTGCATAGCACGGAGGTTAGTGGACGACACGGACGCGGCGAGCAATGCCTGCAAGGAGCTGGCCATATTCCTCACCACGGGCATCGTTGTCTCCGCGTTCGGGCTGCCTATAGTGTTTGCCAGAGCTGAGCTGATTTACTGGGGCGCGTGCGCGCTCGTCCTCACGGGGAACACGGTCATCTTCGCCACGATCCTCGGGTTTTTCCTGGTCTTCGGCAGCAACGACGACTTCAGCTGGCAGCAGTGGTGA
>LEPROTL1_XM_010208303.1_Colius_striatus
------------------TTGATCAGCCTGTCCTTTGGGGGAGCAGTCGGACTAATGTTCTTGATGCTTGGATGTGCCCTTCCCCAGTACAACCAGTACTGGCCACTGTTTGTTCTGTTTTTTTACATCCTTTCTCCTATCCCGTACTGCATAGCAAGAAGATTAGTAGATGACACAGATGCTGCAAGTAATGCCTGCAAGGAGCTAGCAATATTTCTTACAACAGGCATTGTTGTCTCAGCATTTGGGCTACCAATAGTGTTTGCGAGAGCAGAACTGATTTACTGGGGTGCGTGTGCACTTGTTCTTACGGGGAATACAGTCATCTTTGCCACGATCCTAGGATTTTTCCTGGTCTTTGGCAGCAATGACGACTTCAGCTGGCAGCAGTGGTGA
>LEPROTL1_XM_010179789.1_Mesitornis_unicolor
---------------------ATCAGCCTGTCCTTCGGCGGAGCTGTCGGCCTGATGTTCCTGATGCTCGGATGTGCCCTTCCCCAGTACAACCAGTACTGGCCACTGTTTGTTCTGTTTTTTTACATCCTTTCTCCTATCCCGTACTGCATAGCAAGAAGATTAGTAGATGACACAGATGCTACGAGTAATGCCTGCAAGGAGCTAGCAATATTTCTCACGACAGGCATTGTTGTCTCAGCATTTGGGCTGCCGATAGTGTTTGCAAGAGCAGAACTGATCTACTGGGGCGCGTGTGCGCTTGTCCTTACGGGGAACACAGTCATCTTTGCCACGATCCTAGGATTTTTCTTGGTCTTTGGCAGCAATGATGACTTCAGCTGGCAGCAGTGGTGA
>LEPROTL1_XM_010171942.1_Caprimulgus_carolinensis
---------------------ATTAGCCTGTCCTTTGGGGGAGCAGTCGGCCTCATGTTCTTGATGCTTGGATGTGCCCTTCCCCAATACAACCAGTACTGGCCACTGTTTGTTCTGTTTTTTTACATCCTTTCTCCTATCCCGTACTGCATAGCAAGAAGATTAGTAGATGACACAGATGCTACAAGTAATGCCTGCAAGGAGCTAGCGATATTTCTTACAACAGGCATTGTTGTCTCAGCGTTTGGGCTACCCATAGTGTTTGCGAGAGCAGAACTGATTTACTGGGGCGCGTGTGCACTGGTTCTTACGGGGAACACAGTCATCTTTGCCACCATCCTAGGATTTTTCTTGGTCTTTGGCAGCAACGACGACTTCAGCTGGCAGCAGTGGTGA
>LEPROTL1_XM_010150786.1_Eurypyga_helias
---------------------ATTAGCCTGTCCTTTGGGGGAGCAGTCGGACTGATGTTCTTGATGCTTGGATGTGCCCTTCCCCAATACAACCAGTACTGGCCACTGTTTGTTCTGGTTTTTTACATCCTTTCTCCTATCCCGTACTGCATAGCCAGAAGATTAGTAGATGACACAGATGCCACAAGTAATGCCTGCAAGGAGCTAGCGATATTTCTTACAACAGGCATCGTTGTCTCAGCATTTGGGCTACCAATAGTGTTTGCGAGAGCAGAACTGATTTACTGGGGTGCGTGTGCGCTTGTTCTTACGGGGAATACAGTCATCTTTGCCACGATCCTAGGATTTTTCTTGGTCTTTGGCAGCAATGACGACTTCAGCTGGCAGCAGTGGTGA
>LEPROTL1_XM_010134396.1_Buceros_rhinoceros_silvestris
---------------------ATTAGCCTGTCCTTTGGGGGAGCAGTCGGACTGATGTTCTTAATGCTTGGATGTGCCCTTCCCCAATACAACCAGTACTGGCCACTGTTTGTTCTGTTTTTTTACATCCTTTCTCCTATCCCGTACTGCATAGCAAGAAGATTAGTAGATGACACAGATGCTACAAGTAATGCCTGCAAGGAGCTAGCAATATTTCTGACAACAGGCATTGTTGTCTCAGCATTTGGGCTACCGATAGTGTTTGCGAGAGCAGAACTGATTTACTGGGGTGCATGTGCGCTTGTTCTTACGGGGAATACAGTCATCTTTGCCACCATCCTAGGATTCTTCCTGGTCTTTGGCAGCAATGACGACTTCAGCTGGCAGCAGTGGTGA
>LEPROTL1_XM_010123689.1_Chlamydotis_macqueenii
------------------CTGATCAGCCTGTCCTTTGGGGGAGCCGTCGGACTGATGTTCCTGATGCTCGGATGCGCCCTTCCCCAGTACAACCAGTACTGGCCACTGTTTGTTCTGTTTTTTTACATCCTTTCTCCTATCCCGTACTGCATAGCAAGAAGATTAGTAGATGACACAGATGCTACAAGTAATGCCTGCAAGGAGCTAGCAATATTTCTTACAACAGGCATTGTTGTCTCAGCATTTGGGCTACCAATAGTGTTTGCGAGAGCAGAACTGATTTACTGGGGCGCGTGTGCACTTGTTCTTACGGGGAATACAGTCATCTTTGCCACCATCCTAGGATTTTTCTTGGTCTTTGGCAGCAATGACGACTTCAGCTGGCAGCAGTGGTGA
>LEPROTL1_XM_010074934.1_Pterocles_gutturalis
------------------TTGATTAGCCTGTCCTTCGGGGGAGCGGTGGGACTCATGTTCCTGATGCTTGGATGCGCCCTTCCCCAGTACAACCAGTACTGGCCACTGTTTGTTCTGTTTTTTTACATCCTTTCTCCTGTCCCGTACTGCATAGCAAGAAGATTAGTAGATGACACAGATGCTACAAGTAATGCCTGCAAGGAGCTAGCAATATTTCTTACAACAGGCATTGTTGTCTCTGCATTTGGGCTACCAATAGTGTTTGCCAGAGCAGAACTGATTTACTGGGGCGCATGTGCACTTGTTCTTACGGGGAATACAGTCATCTTTGCCACGATCCTAGGATTTTTCTTGGTCTTTGGCAGCAATGACGACTTCAGCTGGCAGCAGTGGTGA
>LEPROTL1_XM_010022072.1_Nestor_notabilis
---------------------ATTAGTCTGTCCTTCGGGGGAGCGGTCGGACTGATGTTCCTGATGCTCGGATGTGCCCTTCCCCAGTACAATCAGTACTGGCCACTTTTTGTTCTGTTTTTTTACATCCTGTCTCCTATCCCATACTGCATAGCAAGAAGATTAGTAGATGACACTGATGCTACAAGTAATGCCTGCAAGGAGCTAGCAATATTTCTTACAACAGGCATTGTTGTCTCAGCATTTGGGCTACCAATCGTGTTTGCCAGAGCAGAACTGATCTACTGGGGCGCGTGTGCGCTTGTTCTTACGGGGAATACGGTCATCTTTGCCACCATCCTAGGATTTTTCTTGGTCTTTGGCAGCAATGACGACTTCAGCTGGCAGCAGTGGTGA
>LEPROTL1_XM_010586146.1_Haliaeetus_leucocephalus
GGCGGCGCCATCAAAGCCTTGATCAGCCTGTCCTTCGGGGGAGCGGTCGGACTGATGTTCCTGATGCTGGGATGTGCCCTTCCCCAGTACAACCAGTACTGGCCACTGTTTGTTCTGTTTTTTTACATCCTTTCTCCTATCCCGTACTGCATAGCAAGAAGATTAGTAGATGACACAGATGCTACAAGTAATGCCTGCAAGGAGCTAGCAATATTTCTTACAACAGGCATTGTTGTCTCAGCATTTGGGCTACCGATAGTGTTTGCGAGAGCAGAACTGATTTACTGGGGCGCGTGTGCACTTGTTCTTACGGGGAATACAGTCATCTTTGCCACGATCCTAGGATTTTTCTTGGTCTTTGGCAGCAATGACGACTTCAGCTGGCAGCAGTGGTGA
>LEPROTL1_XM_011371828.1_Pteropus_vampyrus
ATGGCTGGCATCAAAGCTTTGATTAGTTTGTCCTTTGGAGGAGCAATTGGGTTGATGTTTTTGATGCTTGGATGTGCCCTTCCTATATACAACCAATACTGGCCTCTCTTTGTTCTGTTTTTTTACATCCTTTCACCTATTCCATACTGCATAGCAAGAAGATTAGTGGATGATACAGATGCTATGAGTAACGCTTGTAAGGAACTTGCCATATTTCTTACAACAGGCATTGTCGTCTCAGCTTTTGGACTCCCTATTGTATTTGCCAGAGCACATCTGATTGAGTGGGGAGCTTGTGCACTTGTTCTCACAGGAAACACAGTCATCTTTGCAACTATACTGGGCTTTTTCTTGGTCTTTGGAAGCAATGATGACTTCAGTTGGCAGCAGTGGTGA
>LEPROTL1_XM_010987978.1_Camelus_dromedarius
ATGGCCGGCATCAAAGCTTTGATTAGTTTGTCCTTTGGAGGAGCAATTGGGCTGATGTTTTTGATGCTTGGATGTGCCCTTCCAATATACAACCAATACTGGCCCCTCTTTGTTCTGTTTTTTTATATCCTTTCACCTATTCCATACTGCATAGCAAGAAGATTAGTGGATGATACAGATGCCATGAGTAACGCCTGTAAGGAACTTGCCATATTTCTTACAACAGGCATTGTGGTCTCAGCTTTCGGACTCCCTATTGTATTTGCCAGAGCACATCTGATCGAGTGGGGAGCTTGTGCACTCGTTCTCACGGGAAACACGGTCATCTTTGCAACTATCCTGGGCTTTTTCTTGGTCTTTGGAAGCAATGACGACTTCAGCTGGCAGCAGTGGTGA
>LEPROTL1_XM_010953225.1_Camelus_bactrianus
ATGGCCGGCATCAAAGCTTTGATTAGTTTGTCCTTTGGAGGAGCAATTGGGCTGATGTTTTTGATGCTTGGATGTGCCCTTCCAATATACAACCAATACTGGCCCCTCTTTGTTCTGTTTTTTTATATCCTTTCACCTATTCCATACTGCATAGCAAGAAGATTAGTGGATGATACAGATGCCATGAGTAACGCCTGTAAGGAACTTGCCATATTTCTTACAACAGGCATTGTGGTCTCAGCTTTTGGACTCCCTATTGTATTTGCCAGAGCACATCTGATCGAGTGGGGAGCTTGTGCACTCGTTCTCACGGGAAACACGGTCATCTTTGCAACTATCCTGGGCTTTTTCTTGGTCTTTGGAAGCAATGACGACTTCAGCTGGCAGCAGTGGTGA
>LEPROTL1_XM_010838820.1_Bison_bison_bison
TTTATTTACTCTGCAGCTTTGATTAGCTTGTCCTTTGGAGGAGCAATTGGACTGATGTTTTTAATGCTTGGATGTGCCCTCCCAATATACAACCAGTACTGGCCCCTCTTTGTTCTGTTCTTCTATATCCTTTCACCTATTCCATACTGCATAGCGAGAAGACTAGTGGACGATACGGATGCTATGAGTAACGCCTGTAAGGAACTCGCCATATTTCTTACAACAGGCATTGTGGTCTCAGCTTTTGGCCTCCCTATCGTATTTGCCAGAGCAAATTTGATCGAGTGGGGAGCTTGTGCACTCGTCCTCACAGGAAACACTGTCATCTTTGCAACTATCCTGGGCTTTTTCTTGGTCTTTGGAAGCAACGATGACTTCAGCTGGCAGCAGTGGTGA
>LEPROTL1_XM_010750449.1_Larimichthys_crocea
ATGGCCGGGATTAAAGCTCTCATCAGCCTGTCCTTTGGAGGGGCTATTGGCCTCATGTTCCTCATGCTAGGATGTGCCCTCCCTGTGTACGACAAATACTGGCCTTTGTTCCTCCTCTTCTTCTACATCCTCTCTCCCATCCCTTACTGCATCTCGCGGAGGGTGGTCGACGACACAGACTCAGCCAGCAACGCCTGCAAAGAGCTGGCCATCTTCCTCACGACGGGGATCGTCATTTCAGCCTTTGGCCTGCCCATCGTCTTCGCAAGAGCTGATGTAATTGCCTGGGGGGCGTGTGCGCTCGTGCTAACGGGTAACGTAGTCATCTTCGCGACCATCCTGGGCTTCTTCGTGGTCTTTGGATCCAACGACGACTTCAGTTGGCAGCAGTGGTAA
>LEPROTL1_XM_010621959.1_Fukomys_damarensis
---------TTTGCAGCTTTGATTAGTTTATCCTTTGGAGGAGCTATTGGGCTGATGTTTTTGATGCTTGGATGTGCCCTTCCAATATACAACCAATACTGGCCCCTCTTTGTTCTATTTTTTTACGTCCTTTCACCTATTCCATACTGCATAGCAAGAAGATTAGTGGACGATACGGATGCTATGAGTAATGCTTGTAAGGAACTTGCCATATTTCTCACAACAGGCATTGTTGTCTCAGCTTTTGGACTTCCCATTGTATTTGCCAGAGCACATCTGATTGAGTGGGGAGCTTGTGCACTTGTTCTCACAGGAAACACAGTCATCTTCGCAACAATCCTAGGCTTTTTCTTGGTCTTCGGAAGCAATGATGATTTCAGCTGGCAGCAGTGGTGA
>LEPROTL1_XM_009995877.1_Chaetura_pelagica
---------------------ATTAGCCTGTCCTTCGGGGGAGCCGTCGGCCTCATGTTCTTGATGCTGGGATGCGCCCTCCCCCAATACAACCAGTACTGGCCACTGTTTGTTCTGTTTTTCTACATCCTTTCTCCTATCCCGTACTGCATAGCAAGAAGATTAGTAGATGACACAGATGCTGCAAGTAATGCCTGCAAGGAGCTAGCAATATTCCTTACAACAGGCATTGTTGTCTCAGCGTTTGGGCTACCCATAGTGTTTGCGAGAGCACAACTGATTTACTGGGGTGCGTGTGCGCTCGTTCTTACGGGAAATACAGTCATCTTTGCCACGATCCTAGGATTTTTCTTGGTCTTTGGCAGCAACGATGACTTCAGCTGGCAACAGTGGTGA
>LEPROTL1_XM_009979983.1_Tauraco_erythrolophus
------------------TTGATCAGCTTGTCCTTCGGCGGAGCAGTCGGGCTGATGTTCCTGATGCTGGGATGCGCCCTTCCCCAGTACAACCAGTACTGGCCGCTGTTTGTTCTGTTTTTTTACATCCTTTCTCCCATCCCGTACTGCATAGCAAGAAGATTAGTAGATGACACAGATGCTACAAGTAACGCCTGCAAGGAGCTGGCAATATTTCTTACAACGGGCATTGTCGTCTCAGCATTTGGGCTACCGATAGTGTTCGCGAGAGCAGAACTGATATACTGGGGCGCGTGCGCACTCGTTCTTACGGGGAATACAGTCATCTTTGCCACCATCCTAGGATTTTTCTTGGTCTTTGGCAGCAATGACGACTTCAGCTGGCAGCAGTGGTGA
>LEPROTL1_XM_009977078.1_Tyto_alba
---------------------ATTAGCCTGTCCTTTGGGGGAGCAGTCGGACTAATGTTCTTGATGCTTGGATGTGCCCTTCCCCAATACAACCAGTACTGGCCACTGTTTGTTCTGTTTTTTTACATCCTTTCTCCTATCCCATACTGCATAGCAAGAAGATTAGTAGATGACACAGATGCTACAAGTAATGCCTGCAAGGAGCTAGCAATATTTCTTACAACAGGCATTGTTGTCTCAGCATTTGGTCTACCGATAGTGTTTGCAAGAGCAGAACTGATTTACTGGGGCGCATGTGCACTTGTTCTTACGGGGAATACAGTCATCTTTGCCACTATCCTAGGATTTTTCTTGGTCTTTGGCAGCAATGACGACTTCAGCTGGCAGCAGTGGTGA
>LEPROTL1_XM_009948834.1_Leptosomus_discolor
---------------------ATCAGCCTGTCCTTTGGGGGAGCAGTCGGACTGATGTTCTTGATGCTCGGATGTGCCCTTCCCCAGTACAACCAGTATTGGCCACTGTTTGTTCTGTTTTTTTACATCCTTTCTCCTATCCCGTACTGCATAGCAAGAAGATTAGTAGATGACACAGATGCTACCAGTAATGCCTGCAAGGAGCTAGCAATATTCCTTACAACAGGCATTGTTGTCTCGGCATTTGGGCTACCGATAGTGTTTGCGAGAGCAGAACTGATTTACTGGGGCGCGTGTGCACTTGTTCTCACGGGGAATACAGTCATCTTTGCCACGATCCTAGGATTTTTCTTGGTCTTTGGCAGCAATGACGACTTCAGCTGGCAGCAGTGGTGA
>LEPROTL1_XM_009898137.1_Picoides_pubescens
GGCGGCGCCATCAAAGCCTTGATTAGCCTGTCCTTTGGCGGAGCAGTCGGACTGATGTTCTTGATGCTTGGATGTGCCCTTCCCCAATACAACCAGTACTGGCCACTGTTTGTTCTGTTTTTTTACATCCTTTCTCCTATCCCGTACTGCATAGCAAGAAGATTAGTAGATGACACAGATGCTACAAGTAATGCCTGCAAGGAGCTAGCAATATTTCTTACAACAGGCATTGTTGTCTCAGCATTTGGGCTACCGATAGTATTTGCAAGAGCACAACTGATTTACTGGGGCGCATGTGCACTTGTTCTTACGGGGAACACAGTCATCTTTGCCACAATCCTAGGATTTTTCTTGGTCTTTGGCAGCAATGACGACTTCAGCTGGCAGCAGTGGTGA
>LEPROTL1_XM_009893751.1_Charadrius_vociferus
ACGGCGGCATTAAAGGCCCTGATCAGCCTGTCCTTCGGGGGAGCCGTCGGCCTGATGTTCCTGATGCTGGGATGTGCCCTTCCCCAGTACAACCAGTACTGGCCACTGTTTGTTCTGTTTTTTTACATCCTTTCTCCTATCCCGTACTGCATAGCAAGAAGATTGGTAGATGACACAGATGCTACGAGTAATGCCTGCAAGGAGCTCGCAATATTTCTTACAACAGGCATTGTTGTCTCAGCATTTGGGCTGCCGATAGTGTTTGCGAGAGCAGAACTGATTTACTGGGGCGCGTGTGCACTTGTTCTTACGGGGAATACAGTCATCTTTGCCACGATCCTAGGATTTTTCTTGGTCTTTGGCAGCAATGACGACTTCAGCTGGCAGCAATGGTGA
>LEPROTL1_XM_009870673.1_Apaloderma_vittatum
------------------TTGATTAGCCTGTCCTTTGGGGGAGCGATCGGACTGATGTTCTTGATGCTTGGATGTGCCCTTCCACAATACAACCAGTACTGGCCACTGTTTGTTCTGTTTTTTTACATCCTTTCTCCTATCCCGTACTGCATAGCAAGAAGATTAGTAGATGACACAGATGCTACGAGTAATGCCTGCAAGGAGCTAGCAATATTCCTTACAACAGGCATTGTTGTCTCAGCATTTGGGCTACCGATAGTGTTTGCGAGAGCAGAACTGATTTACTGGGGCGCGTGTGCACTTGTTCTCACGGGGAATGCAGTCATCTTTGCCACGATCCTAGGATTTTTCCTGGTCTTTGGCAGCAATGACGACTTCAGCTGGCAGCAGTGGTGA
>LEPROTL1_XM_009811370.1_Gavia_stellata
---------------------ATTAGCCTGTCCTTCGGGGGAGCAGTCGGACTAATGTTCTTGATGCTTGGATGTGCCCTTCCCCAATACAACCAGTACTGGCCACTGTTTGTTCTGTTTTTTTACATCCTTTCTCCTATCCCGTACTGCATAGCAAGAAGATTAGTAGATGACACAGATGCTACAAGTAATGCCTGCAAGGAGCTAGCAATATTTCTTACAACAGGCATTGTTGTCTCAGCATTTGGGCTACCAATAGTGTTTGCGAGAGCAGAACTGATTTACTGGGGCGCGTGTGCACTTGTTCTTACGGGGAATACAGTCATCTTTGCCACGATCCTAGGATTTTTCTTGGTCTTTGGCAGCAATGATGACTTCAGCTGGCAACAGTGGTAA
>LEPROTL1_XM_009705444.1_Cariama_cristata
---------------------ATTAGCCTGTCCTTTGGGGGAGCAGTCGGACTAATGTTCTTGATGCTCGGATGTGCCCTTCCCCAATACAACCAGTACTGGCCACTGTTTGTTCTGTTTTTTTACATCCTTTCTCCTATCCCGTACTGCATAGCAAGAAGATTAGTAGATGACACAGATGCTACAAGTAATGCCTGCAAGGAGCTAGCGATATTTCTTACGACAGGCATTGTTGTCTCAGCATTTGGGCTACCGATAGTGTTTGCGAGAGCAGAACTGATCTACTGGGGCGCATGTGCACTTGTTCTTACGGGGAATACAGTCATCTTTGCCACGATCCTAGGATTTTTCTTGGTCTTTGGCAGCAATGACGACTTCAGCTGGCAGCAGTGGTGA
>LEPROTL1_XM_009683763.1_Struthio_camelus_australis
GGTGGGTCGTTTGTAGCTTTGATTAGCCTGTCCTTTGGGGGAGCAGTTGGACTAATGTTCTTAATGCTTGGATGTGCCCTTCCCCAATACAACCAGTACTGGCCGCTGTTTGTTCTGTTTTTTTACATCCTGTCTCCTATCCCGTACTGCATAGCAAGAAGATTAGTAGATGACACAGATGCTACGAGTAATGCCTGCAAGGAGCTAGCAATATTTCTTACAACAGGCATTGTTGTCTCAGCATTTGGGCTACCTATAGTGTTTGCCAGAGCAGAACTGATTTACTGGGGCGCGTGTGCACTTGTTCTCACAGGGAATACAGTCATCTTTGCTACGATCCTAGGATTTTTCTTGGTCTTTGGCAGCAACGACGACTTCAGCTGGCAGCAGTGGTGA
>LEPROTL1_XM_009634837.1_Egretta_garzetta
---------------------ATTAGCCTGTCCTTCGGGGGAGCGGTCGGACTGATGTTCCTGATGCTGGGATGCGCCCTTCCCCAGTACAACCAGTACTGGCCTCTGTTTGTTCTGTTTTTTTACGTCCTTTCTCCTATCCCGTACTGCATAGCACGAAGATTAGTAGATGACACAGATGCTACAAGTAATGCCTGCAAGGAGCTAGCAATATTTCTTACGACAGGCATTGTTGTCTCAGCATTTGGGCTACCGATAGTGTTTGCGAGAGCAGAACTGATTTACTGGGGCGCGTGCGCGCTTGTGCTTACGGGGAATACAGTCATCTTTGCCACGATCCTAGGATTTTTCTTGGTCTTTGGCAGCAATGACGACTTCAGCTGGCAGCAGTGGTGA
>LEPROTL1_XM_009584767.1_Fulmarus_glacialis
------------------TTGATTAGCCTGTCCTTTGGGGGAGCTGTCGGACTCATGTTCTTGATGCTCGGATGTGCCCTTCCCCAGTACAACCAGTACTGGCCACTGTTTGTTCTGTTTTTCTACATCCTTTCTCCTATCCCGTACTGCATAGCAAGAAGATTAGTAGATGACACAGATGCTACAAGTAATGCCTGCAAGGAGCTAGCAATATTTCTTACGACAGGCATTGTTGTCTCAGCATTTGGGCTACCGATAGTGTTTGCAAGAGCAGAACTGATTTACTGGGGCGCGTGTGCACTTGTTCTTACGGGGAATACAGTCATCTTTGCCACGATCCTAGGATTTTTCTTGGTCTTTGGCAGCAATGACGACTTCAGCTGGCAGCAGTGGTGA
>LEPROTL1_XM_009567401.1_Cuculus_canorus
---------TCCTTC---------------------GGGGGAGCTGTCGGACTCATGTTCTTGATGCTTGGATGCGCCCTTCCCCAATACAACCAGTACTGGCCACTGTTTGTTCTGTTTTTTTACATCCTTTCTCCCATCCCGTACTGCATAGCAAGAAGATTAGTGGATGACACAGATGCTACTAGTAATGCCTGCAAGGAGCTAGCAATATTTCTTACAACAGGCATTGTTGTCTCGGCGTTTGGGCTACCAATAGTGTTTGCAAGAGCAGAACTGATTTACTGGGGTGCATGTGCGCTTGTTCTTACGGGAAATACAGTCATCTTTGCCACGATCCTAGGATTTTTCTTGGTCTTTGGCAGCAATGATGACTTCAGCTGGCAGCAGTGGTGA
>LEPROTL1_XM_009491947.1_Pelecanus_crispus
------------------TTGATTAGCCTGTCCTTTGGGGGAGCAGTCGGACTGATGTTCTTGATGCTCGGATGTGCCCTTCCCCAATACAACCAGTACTGGCCACTGTTTGTTCTGTTTTTTTACATCCTTTCTCCTATCCCGTACTGCATAGCAAGAAGATTAGTAGATGACACGGATGCTACAAGTAATGCCTGCAAGGAGCTAGCAATATTTCTTACAACAGGCATTGTTGTGTCAGCATTTGGGCTACCGATAGTGTTTGCGAGAGCAGAACTGATTTACTGGGGCGCGTGTGCGCTTGTGCTTACGGGGAATACAGTCATCTTTGCCACGATCCTAGGATTTTTCCTGGTCTTTGGCAGCAATGACGACTTCACCTGGCAGCAGTGGTGA
>LEPROTL1_XM_009474714.1_Nipponia_nippon
---------------------ATCAGCCTGTCCTTCGGGGGAGCGGTCGGACTCATGTTCCTGATGCTCGGCTGTGCCCTTCCCCAGTACAACCAGTACTGGCCACTGTTTGTTCTGTTTTTTTACATCCTTTCTCCTCTCCCGTACTGCATAGCAAGAAGATTAGTAGATGACACAGATGCTACAAGTAATGCCTGCAAGGAGCTAGCAATATTTCTTACAACAGGCATTGTTGTCTCAGCATTTGGGCTACCGATAGTGTTTGCGAGAGCAGAACTGATTTACTGGGGCGCGTGTGCACTTGTGCTAACAGGGAATACAGTCATCTTTGCCACGATCCTAGGATTTTTCTTGGTGTTTGGCAGCAATGACGACTTCAGCTGGCAGCAGTGGTGA
>LEPROTL1_XM_009283341.1_Aptenodytes_forsteri
CGGCCTCGTGCGGTCGCTTTGATCAGCCTGTCCTTTGGGGGAGCGGTCGGACTGATGTTCTTGATGCTCGGATGTGCCCTTCCCCAGTACAACCAGTACTGGCCACTGTTTGTTCTGTTTTTTTATATCCTTTCTCCTATCCCGTACTGCATAGCAAGAAGATTAGTAGATGACACAGATGCTACAAGTAATGCCTGCAAGGAGCTAGCAATATTTCTTACAACAGGCATTGTTGTCTCAGCATTTGGGCTACCGATAGTGTTTGCAAGAGCAGAACTGATTTACTGGGGCGCGTGTGCACTTGTTCTTACGGGGAATACAGTCATCTTTGCCACGATCCTAGGATTTTTCTTGGTCTTTGGCAGCAATGACGACTTCAGCTGGCAGCAGTGGTGA
>LEPROTL1_XM_009212812.1_Papio_anubis
ATGGCAGGCATCAAAGCTTTGATTAGTTTGTCCTTTGGAGGAGCGATCGGACTGATGTTTTTGATGCTTGGATGTGCCCTTCCAATATACAACAAATACTGGCCCCTCTTTGTTCTATTTTTTTACATCCTTTCACCTATTCCATACTGCATAGCAAGAAGATTAGTGGATGATACAGATGCTATGAGTAACGCTTGTAAGGAACTTGCCATCTTTCTTACAACAGGCATTGTTGTGTCAGCTTTTGGACTCCCTATTGTATTTGCCAGAGCGCATCTGATTGAGTGGGGAGCTTGTGCACTTGTTCTCACAGGAAACACAGTCATCTTTGCAACTATACTAGGCTTTTTCTTGGTCTTTGGAAGCAACGACGACTTCAGCTGGCAGCAGTGGTGA
>LEPROTL1_XM_009101229.1_Serinus_canaria
---------------------ATCAGCCTGTCCTTTGGGGGAGCGGTCGGACTGATGTTCTTGATGCTCGGATGCGCCCTGCCCCAATACAACCAGTACTGGCCTCTGTTTGTTCTGTTTTTTTACATCCTTTCTCCTATCCCGTACTGCATAGCAAGAAGATTGGTAGATGACACGGATGCTACAAGTAATGCCTGCAAGGAGCTGGCCATATTCCTTACAACAGGCATTGTGGTCTCAGCATTTGGGTTGCCCATAGTGTTTGCAAGAGCAGAACTGATTTACTGGGGCGCATGTGCACTCGTTCTCACTGGGAATACAGTCATCTTTGCCACCATCCTAGGATTTTTCTTGGTCTTTGGCAGCAATGACGACTTCAGCTGGCAGCAGTGGTGA
>LEPROTL1_XM_009083012.1_Acanthisitta_chloris
---------------------ATTAGCCTGTCCTTTGGGGGAGCAGTCGGACTGATGTTCTTGATGCTTGGATGTGCCCTTCCCCAATACAACCAGTACTGGCCACTGTTTGTTCTGTTTTTTTACATCCTGTCTCCCATCCCGTACTGCATAGCAAGAAGATTAGTCGATGACACAGATGCTACAAGTAATGCCTGCAAGGAGCTGGCGATATTCCTTACAACAGGCATTGTGGTCTCAGCATTTGGGCTACCCATAGTGTTTGCAAGAGCAGAACTGATTTACTGGGGCGCATGTGCACTGGTTCTCACGGGGAATACAGTCATCTTTGCCACAATCCTAGGGTTTTTCTTGGTCTTTGGCAGCAACGACGACTTCAGCTGGCAGCAGTGGTGA
>LEPROTL1_XM_008941541.1_Merops_nubicus
---------------------ATCAGCCTGTCGTTCGGCGGAGCGGTCGGACTCATGTTCCTGATGCTCGGATGCGCCCTTCCCCAGTACAACCGTTACTGGCCACTGTTTGTTCTGTTTTTTTATGTTCTTTCTCCTATCCCATACTGCATAGCAAGAAGATTAGTGGATGACACAGATGCTACAAGCAATGCCTGCAAGGAGCTAGCCATATTCCTCACAACAGGCATTGTTGTCTCAGCATTTGGACTGCCCATAGTGTTTGCAAGAGCAGAACTGATTTACTGGGGTGCCTGTGCACTGGTTCTCACGGGGAACACCGTCATCTTTGCCACCATCCTGGGATTTTTCTTGGTCTTTGGCAGCAACGACGACTTCAGCTGGCAGCAGTGGTGA
>LEPROTL1_XM_008933249.1_Manacus_vitellinus
CTAATGCTTTGTCCAGCCTTGATCAGCCTGTCCTTCGGCGGAGCGGTCGGACTGATGTTCCTGATGCTCGGATGTGCCCTTCCCCAATACAACCAGTACTGGCCACTGTTTGTTCTGTTTTTTTACATCCTGTCTCCTATCCCGTACTGCATAGCAAGAAGATTAGTAGATGACACAGATGCTACAAGTAATGCCTGCAAGGAGCTAGCAATATTCCTTACAACAGGCATTGTGGTATCAGCATTTGGGCTACCAATAGTGTTTGCAAGAGCAGCACTGATTTACTGGGGCGCGTGCGCACTTGTTCTTACAGGGAATACAGTCATCTTTGCCACAATCCTAGGATTTTTCTTGGTCTTTGGCAGCAATGACGACTTCAGCTGGCAGCAGTGGTGA
>LEPROTL1_XM_008686573.1_Ursus_maritimus
---ATTTACTTTGCAGCTTTGATTAGTTTGTCCTTTGGAGGAGCAATTGGGCTGATGTTTTTGATGCTTGGATGTGCCCTTCCAATATACAACCAATACTGGCCTCTCTTTGTTCTGTTTTTTTACATCCTTTCACCTATTCCATACTGCATAGCGAGAAGATTAGTGGATGATACAGATGCTATGAGTAACGCTTGTAAGGAACTTGCCATATTTCTTACAACAGGCATTGTTGTCTCAGCTTTTGGGCTCCCTATCGTATTTGCCAGAGCACATCTGATTGAGTGGGGAGCTTGTGCACTTGTTCTCACAGGAAACACAGTCATCTTTGCAACTATACTGGGCTTTTTCTTGGTCTTTGGAAGCAATGATGACTTCAGCTGGCAGCAGTGGTGA
>LEPROTL1_XM_008635701.1_Corvus_brachyrhynchos
TTGGTTCGAGTTGTAGCTCTGATCAGCCTGTCCTTTGGGGGAGCGGTCGGACTGATGTTCTTGATGCTCGGATGTGCCCTTCCCCAGTACAACCAGTACTGGCCACTGTTTGTTCTGTTTTTTTACATCCTTTCCCCTATCCCATACTGCATAGCAAGAAGATTGGTAGATGACACAGATGCTACAAGTAATGCCTGCAAGGAGTTAGCAATATTCCTTACAACAGGCATTGTGGTCTCAGCGTTTGGGCTGCCCATAGTGTTTGCAAGAGCAGAACTGATTTACTGGGGCGCGTGTGCACTCGTTCTTACCGGGAATACAGTCATCTTTGCCACGATCCTAGGATTTTTCTTGGTCTTTGGCAGCAATGACGACTTCAGCTGGCAGCAGTGGTGA
>LEPROTL1_XM_008573585.1_Galeopterus_variegatus
---------ATCAAAGCTTTGATTAGTTTGTCCTTTGGGGGAGCAATTGGGCTGATGTTTTTGATGCTTGGATGTGCCCTTCCAATATACAACAAATACTGGCCCCTCTTTGTTCTGTCTTTCTACGTCCTCTCACCTATCCCGTACTGCATAGCGAGAAGGTTAGTAGACGACACAGACGCTATGAGCAACGCGTGTAAGGAACTCGCCATATTTCTTACAACAGGCATTGTTGTCTCAGCTTTTGGACTCCCTATTGTATTTGCCAGAGCACATCTGATTGAATGGGGAGCTTGCGCGCTTGTTCTCACAGGAAACACAGTCATCTTTGCAACCATACTAGGCTTCTTCTTGGTCTTCGGAAGCAATGACGACTTCAGCTGGCAGCAGTGGTGA
>LEPROTL1_XM_008506990.1_Equus_przewalskii
TTTATTTACTTTGCAGCTCTGATTAGTTTGTCCTTTGGAGGAGCCATTGGGCTGATGTTTTTGATGCTTGGCTGTGCCCTTCCAATATACAACCAATACTGGCCCCTCTTTGTTCTGTTTTTTTACATCCTTTCACCTATTCCATACTGCATAGCAAGAAGGCTGGTGGATGACACCGACGCTATGAGCAATGCTTGTAAGGAACTTGCCATATTTCTTACCACAGGCATTGTTGTCTCCGCTTTTGGACTCCCTATTGTATTTGCCAGAGCACATCTGATTGAGTGGGGAGCTTGTGCACTTGTTCTCACAGGAAACACAGTCATCTTTGCAACTATACTGGGCTTTTTCTTGGTCTTTGGAAGCAATGACGACTTCAGCTGGCAGCAGTGGTGA
>LEPROTL1_XM_008421154.1_Poecilia_reticulata
ATGGCCGGGATCAAAGCTCTCATCAGCCTCTCCTTCGGAGGGGCCATCGGCCTCATGTTCCTCATGCTTGGATGTGCCCTACCAGTATATGACAAATACTGGCCTTTGTTCCTCCTCTTCTTCTACATCCTCTCGCCCATCCCTTACTGCATCTCGCGGCGGGTGGTTGATGACACAGACTCTGCCAGCAACGCCTGCAAAGAGCTGGCCATCTTCCTCACGACGGGCATCGTCATCTCAGCCTTTGGCCTGCCCATCGTCTTTGCTAGAGCTGAAGTGATCGCCTGGGGGGCGTGCGCACTCGTGTTAACAGGTAATGTAGTCATCTTCGGGACCATCCTGGGCTTCTTCCTGGTCTTCGGCTCCAACGACGACTTCAGTTGGCAGCAGTGGTAA
>LEPROTL1_XM_008326587.1_Cynoglossus_semilaevis
ATGGCCGGGATTAAAGCTCTCATCAGCTTGTCCTTTGGAGGAGCCATCGGCCTCATGTTCCTCATGCTTGGATGTGCCCTCCCTGTGTACGACAAATACTGGCCTTTGTTCCTCCTCTTCTTCTACATTCTGTCACCCATCCCTTACTGCATTTCACGGCGGGTGGTTGATGACACAGACTCGACCAGTAATGCCTGCAAAGAGCTGGCCATCTTCCTCACAACAGGCATCGTCATTTCAGCCTTCGGTCTGCCAATCATCTTTGCCAGAGCTGAAGTTATTGCCTGGGGTGCATGTGCGCTGGTGCTAACAGGCAACGTAGTCATCTTTGGGACCATCCTGGGCTTCTTCCTCGTCTTCGGGTCCAACGATGACTTCAGCTGGCAGCAGTGGTAA
>LEPROTL1_XM_008291186.1_Stegastes_partitus
ATGGCCGGGATTAAAGCTCTCATCAGCCTCTCCTTTGGGGGGGCCATCGGCCTCATGTTCCTCATGCTTGGATGTGCCCTCCCTGTGTACGACAAATACTGGCCTTTGTTCCTCCTCTTCTTCTACATCCTCTCTCCCATCCCTTACTGCATCTCGCGGAGGGTGGTCGATGACACAGACTCGGCCAGTAACGCCTGCAAAGAGCTAGCCATCTTTCTCACGACAGGCATCGTCATTTCAGCCTTCGGCTTGCCCATCGTCTTCGCAAGAGCTGAAGTAATCGCCTGGGGGGCGTGTGCACTCGTGCTAACGGGCAACGTAGTCATCTTCGGGACCATCCTGGGCTTCTTTCTCGTCTTCGGATCCAACGACGACTTCAGTTGGCAGCAGTGGTAA
>LEPROTL1_XM_008146209.1_Eptesicus_fuscus
---------------------ATTAGTTTGTCCTTTGGAGGAGCAATTGGGCTGATGTTTTTGATGCTTGGATGTGCCCTTCCAATATACAACCAATACTGGCCCCTCTTTGTTCTGTTTTTTTACATCCTTTCACCTATTCCATACTGCATAGCAAGAAGACTAGTGGATGATACAGATGCTATGAGTAACGCTTGTAAGGAACTTGCCATATTTCTCACAACAGGCATTGTTGTCTCAGCTTTCGGACTCCCTATTGTATTTGCCAGAGCACACCTAATTGCGTGGGGAGCTTGTGCACTTGTTCTCACAGGAAACACAGTCATTTTTGCAACTATACTGGGCTTTTTCTTGGTCTTTGGAAGCAATGACGACTTCAGCTGGCAGCAGTGGTGA
>LEPROTL1_XM_008056813.1_Tarsius_syrichta
ATGGCCGGCATCAAAGCTTTAATTAGTTTGTCCTTTGGAGGAGCAATTGGGCTGATGTTTTTGATGCTTGGATGCGCCCTTCCAATATACAACCAATACTGGCCCCTCTTTGTTCTGTTTTTTTACATCCTTTCACCTATTCCATACTGCATAGCAAGAAGATTAGTGGATGACACAGATGCTATGAGTAATGCTTGTAAGGAACTTGCCATATTTCTTACAACAGGCATCGTTGTCTCAGCTTTTGGACTCCCTATTGTCTTTGCCAGAGCACATCTGATTGAGTGGGGAGCTTGTGCACTTGTTCTCACAGGAAACACAGTCATCTTTGCAACTATACTAGGCTTTTTCTTGGTCTTTGGAAGCAATGACGACTTCAGCTGGCAGCAGTGGTGA
>LEPROTL1_XM_007962079.1_Chlorocebus_sabaeus
ATGGCAGGCATCAAAGCTTTGATTAGTTTGTCCTTTGGAGGAGCGATCGGACTGATGTTTTTGATGCTTGGATGTGCCCTTCCAATATACAACAAATACTGGCCCCTCTTTGTTCTATTTTTTTACATCCTTTCACCTATTCCATACTGCATAGCAAGAAGATTAGTGGATGATACAGATGCGATGAGTAACGCTTGTAAGGAACTTGCCATCTTTCTTACAACAGGCATTGTTGTGTCAGCTTTTGGACTCCCTATTGTATTTGCCAGAGCGCATCTGATTGAGTGGGGAGCTTGTGCACTTGTTCTCACAGGAAACACAGTCATCTTTGCAACTATACTAGGCTTTTTCTTGGTCTTTGGAAGCAACGACGACTTCAGCTGGCAGCAGTGGTGA
>LEPROTL1_XM_007942696.1_Orycteropus_afer_afer
ATGGCCGGCATCAAAGCTTTGATTAGTTTGTCCTTTGGAGGAGCAATCGGGCTGATGTTTTTGATGCTTGGATGTGCCCTTCCAATATATAACCAATACTGGCCCCTCTTTGTTCTGTTTTTTTACATCCTTTCACCTATTCCATACTGCATAGCAAGAAGATTAGTGGATGATACAGATGCTATGAGTAATGCTTGTAAGGAACTTGCTATATTTCTTACAACAGGCATTGTTGTCTCAGCTTTTGGACTCCCTATTGTTTTTGCCAGAGCACACCTGATTGAGTGGGGAGCTTGTGCACTTGTTCTCACAGGAAACACAGTCATCTTCGCGACTATACTAGGCTTTTTCTTGGTCTTTGGAAGCAATGATGACTTCAGCTGGCAGCAGTGGTGA
>LEPROTL1_XM_007532132.1_Erinaceus_europaeus
ATGGCCGGCATCAAAGCTTTAATTAGTTTGTCCTTTGGAGGAGCAATTGGGCTGATGTTTTTGATGCTTGGGTGTGCCCTTCCAAAATACAACCAATACTGGCCCCTCTTTGTCTTATTTTTCTATATCCTTTCACCTATACCATACTGCATAGCAAGAAGATTAGTGGATGATACAGATGCTATGAGTAATGCTTGTAAGGAGCTCGCCATATTTCTTACAACAGGCATTGTTGTCTCAGCTTTTGGACTCCCAATTGTATTTGCCAGGGCACATCTGATTGAGTGGGGAGCTTGTGCACTTGTTCTCACAGGAAATACAGTCATCTTTGCAACAATACTAGGCTTTTTCTTGGTCTTTGGAAGCAATGATGACTTCAGCTGGCAGCAGTGGTGA
>LEPROTL1_XM_007464630.1_Lipotes_vexillifer
ATGGCCGGCATCAAAGCTTTGATTAGTTTGTCCTTTGGAGGAGCAATTGGGCTGATGTTTTTGATGCTTGGATGTGCCCTTCCAATATACAACCAATACTGGCCTCTCTTTGTCCTGTTTTTTTACATCCTTTCACCTATTCCATACTGCATAGCAAGAAGATTAGTGGATGATACGGATGCTATGAGTAACGCCTGTAAGGAACTGGCCATATTTCTTACAACAGGTGTTGTGGTCTCAGCTTTTGGACTCCCTGTTGTATTTGCCAGAGCACACCTGATTGAGTGGGGAGCTTGTGCACTTGTCCTCACCGGAAACACTGTCATCTTTGCAACTATCCTGGGCTTTTTCTTGGTCTTTGGCAGCAATGATGATTTCAGCTGGCAGCAGTGGTGA
>LEPROTL1_XM_007427018.1_Python_bivittatus
ATGGCCGGCATCAAAGCTTTAATCAGCTTGTCCTTTGGGGGAGCTGTTGGACTAATGTTCCTGATGCTTGGTTGTGCCCTTCCAGACTACAGCAAATATTGGCCACTGTTTGTTCTGTTCTTCTACACCCTCTCTCCAATTCCATACTGCATAGCAAGAAGAGTTGTTGAAGATACAGATGCTGCAAGTAATGCTTGCAAGGAACTTGCCATATTTCTTACAACAGGCATTGTTGTCTCAGCATTTGGACTTCCAATTGTATTTGCCAGAGCAGAACTGATTAAGTGGGGTGCCTGTGCACTTGTCCTCACAGGAAACACAGTCATATTTGCTACCATCTTAGGATTTTTCTTGGTTTTCGGCAGCAATGATGATTTCAGCTGGCAACAATGGTGA
>LEPROTL1_XM_007117734.1_Physeter_catodon
------------ACAGCTTTGATTAGTTTGTCCTTTGGAGGAGCAATTGGGCTGATGTTTTTGATGCTTGGATGTGCCCTTCCAATATACAACCAATACTGGCCTCTCTTTGTTCTGTTTTTTTACATCCTTTCACCTATTCCATACTGCATAGCAAGAAGATTAGTGGATGATACGGACGCTATGAGTAACGCCTGTAAGGAACTGGCCATATTTCTTACAACAGGCATTGTGGTCTCAGCTTTTGGACTCCCTATTGTATTTGCCAGGGCACACCTGATCGAGTGGGGAGCTTGTGCACTTGTCCTCACCGGAAACACTGTCATCTTTGCAACTATCCTGGGCTTTTTCTTGGTCTTTGGCAGCAATGATGACTTCAGCTGGCAGCAGTGGTGA
>LEPROTL1_XM_007093978.1_Panthera_tigris_altaica
---------TTTGCAGCTTTGATTAGTTTATCCTTTGGAGGAGCAATTGGGCTGATGTTTTTGATGCTTGGATGTGCCCTTCCAATATACAACCAATACTGGCCTCTCTTTGTTCTGTTTTTTTACATCCTTTCACCTATTCCATACTGCATAGCAAGAAGATTAGTGGATGATACAGATGCTATGAGTAATGCTTGTAAGGAACTTGCCATATTTCTTACAACAGGCATTGTTGTCTCAGCTTTTGGGCTCCCTATTGTATTTGCCAGAGCACATCTGATTGAGTGGGGAGCTTGTGCACTTGTTCTCACAGGAAACACAGTCATATTTGCAACTATCCTGGGCTTTTTCTTGGTCTTTGGAAGCAATGATGACTTCAGCTGGCAGCAGTGGTGA
>LEPROTL1_XM_007070591.1_Chelonia_mydas
---------ATCAAAGCTTTGATTAGTTTGTCCTTTGGAGGAGCAATTGGACTAATGTTCTTAATGCTTGGATGTGCTCTTCCGCAGTACAATCAATACTGGCCACTGTTTGTTCTGTTTTTTTACATCCTTTCTCCTATTCCATACTGCATAGCAAGAAGATTAGTAGATGAAACAGATGCTACAAGTAATGCTTGCAAGGAACTAGCAATATTTCTTACAACAGGCATTGTTGTCTCAGCATTTGGACTACCTATAGTATTTGCCAGAGCACAACTGATTTTGTGGGGAGCATGTGCACTCGTCCTCACAGGGAATACTGTCATCTTTGCTACTATCCTAGGATTTTTCTTGGTCTTTGGCAGCAATGACGACTTCAGCTGGCAGCAGTGGTGA
>LEPROTL1_XM_006973980.1_Peromyscus_maniculatus_bairdii
CACGTTGGC---GTCCCTCTAATTAGCTTGTCGTTTGGAGGAGCAATCGGGCTGATGTTTTTGATGCTTGGATGTGCCCTTCCAATATACAACGAATACTGGCCCCTCTTCGTCCTCTTCTTTTACGTCCTCTCGCCCATCCCGTACTGCGTAGCCAGAAGGCTGGTGGACGACACGGACGCCATGAGCAGCGCCTGCAAGGAGCTCGCCATATTCCTCACGACGGGCGTCGTCGTCTCGGCCTTTGGGCTGCCCGTTGTATTCGCCAGAGCAAATCTGATCAAGTGGGGAGCCTGCGCACTCGTCCTCACGGGAAATACAGTCATCTTCGCCACCATTCTGGGCTTCTTCCTGGTCTTCGGGAGCAACGACGACTTCAGCTGGCAGCAGTGGTGA
>LEPROTL1_XM_006916340.1_Pteropus_alecto
ATGGCTGGCATCAAAGCTTTGATTAGTTTGTCCTTTGGAGGAGCAATTGGGTTGATGTTTTTGATGCTTGGATGTGCCCTTCCTATATACAACCAATACTGGCCTCTCTTTGTTCTGTTTTTTTACATCCTATCACCTATTCCATACTGCATAGCAAGAAGATTAGTGGATGATACAGATGCTATGAGTAACGCTTGTAAGGAACTTGCCATATTTCTTACAACAGGCATTGTCGTCTCAGCTTTTGGACTCCCTATTGTATTTGCCAGAGCACATCTGATTGAGTGGGGAGCTTGTGCACTTGTTCTCACAGGAAACACAGTCATCTTTGCAACTATACTGGGCTTTTTCTTGGTCTTTGGAAGCAATGATGACTTCAGTTGGCAGCAGTGGTGA
>LEPROTL1_XM_006884134.1_Elephantulus_edwardii
ATGGCTGGCATCAAAGCTTTGATTAGTTTGTCGTTTGGAGGAGCAATTGGACTGATGTTTTTGATGCTTGGATGTGCCCTTCCAATATACAACCAATACTGGCCCCTCTTTGTTTTGTTTTTTTACATCCTTTCACCTATTCCATACTGCATAGCAAGAAGATTAGTGGATGATACAGATGCTATGAGTAATGCTTGTAAGGAACTTGCCATATTTCTTACAACAGGCATAGTTGTCTCGGCTTTTGGACTTCCTATTGTTTTTGCCAGAGCACAGTTGATTAAGTGGGGAGCTTGTGCACTTGTTCTCACAGGAAACACAGTCATTTTTGCGACTATACTAGGCTTTTTCTTGGTCTTCGGAAGCAATGATGACTTCAGCTGGCAGCAGTGGTGA
>LEPROTL1_XM_006834488.1_Chrysochloris_asiatica
ATGGCCGGCATCAAAGCTTTGATTAGTTTGTCCTTTGGAGGAGCAATTGGGCTGATGTTTTTGATGCTTGGATGTGCCCTTCCAATATACAACCAATACTGGCCCCTCTTTGTTCTGTTTTTTTACATCCTGTCACCTATTCCATACTGCATAGCAAGAAGATTAGTGGATGATACAGATGCTATGAGCAATGCTTGTAAGGAACTTGCCATATTTCTTACAACAGGTATTGTTGTCTCAGCTTTTGGACTCCCTATTGTTTTTGCCAGAGCACATCTGATTGAGTGGGGAGCTTGTGCACTTGTTCTCACAGGAAACACAGTTATCTTCGCGACTATACTAGGCTTTTTCTTGGTCTTCGGAAGCAATGATGACTTCAGCTGGCAGCAGTGGTGA
>LEPROTL1_XM_006746022.1_Leptonychotes_weddellii
ATGGCCGGCATCAAAGCTTTGATTAGTTTGTCCTTTGGAGGAGCAATTGGGCTGATGTTTTTGATGCTTGGATGTGCCCTTCCAATATACAACCAATACTGGCCTCTCTTTGTTCTGTTTTTTTACATCCTTTCACCTATCCCATACTGCATAGCGAGAAGATTAGTGGATGATACAGATGCTATGAGTAACGCTTGTAAGGAACTTGCCATATTTCTTACAACAGGCATTGTTGTCTCAGCTTTTGGGCTCCCTATTGTGTTTGCCAGAGCACATCTGATTGAGTGGGGAGCTTGTGCACTTGTTCTCACAGGAAACACAGTCATCTTTGCAACTATACTGGGCTTTTTCTTGGTCTTTGGAAGCAATGATGACTTCAGCTGGCAGCAGTGGTGA
>LEPROTL1_XM_006629159.2_Lepisosteus_oculatus
ATGGCTGGGATTAAAGCTCTTATTAGCCTGTCCTTTGGAGGAGCCATTGGACTTATGTTTCTTATGCTTGGATGTGCTCTTCCTGTGTACAACAAATACTGGCCATTGTTTGTTCTTTTCTTCTATATCCTCTCTCCAATTCCTTACTGCATTGCACGGAGAGTGGTGGATGACACAGATGCTGCAAGCAATGCCTGCAAAGAGCTCGCCATTTTTCTCACAACGGGAATAGTTGTCTCAGCATTTGGATTGCCCATAGTCTTTGCAAGAGCTAATGTGATCGAATGGGGGGCATGTGCACTTGTATTGACTGGGAATGCTGTCATCTTTACAACCATTCTGGGCTTTTTCTTGGTCTTTGGATCAAATGATGATTTTAGTTGGCAGCAATGGTAA
>LEPROTL1_XM_006270074.2_Alligator_mississippiensis
ATGGCCGGCATCAAAGCTTTGATTAGTCTGTCCTTTGGAGGGGCAATTGGACTAATGTTTCTGATGCTTGGATGTGCCCTTCCTCAGTATAGCAAATATTGGCCACTGTTTGTTCTGTTTTTTTACATCCTTTCTCCTATTCCATACTGCATAGCAAGAAGAGTAGTAGATGACACAGATGCTGCAAGTAATGCCTGCAAGGAGCTAGCAATATTTCTTACAACAGGCATTGTTGTCTCAGCATTTGGGCTCCCTATAGTATTTGCCAGAGCAGAATTGATTTTATGGGGTGCATGTGCACTTGTCCTCACAGGGAATACAGTCATTTTTGCCACTATCCTAGGATTTTTCTTGGTCTTTGGCAGCAATGACGACTTCAGCTGGCAACAGTGGTGA
>LEPROTL1_XM_006201150.2_Vicugna_pacos
ATGGCCGGCATCAAAGCTTTGATTAGTTTGTCCTTTGGAGGAGCAATTGGGCTGATGTTTTTGATGCTTGGATGTGCCCTTCCAATATACAACCAATACTGGCCCCTCTTTGTTCTGTTTTTTTATATCCTTTCACCTATTCCATACTGCATAGCAAGAAGATTAGTGGATGATACAGATGCCATGAGTAACGCCTGTAAGGAACTTGCCATATTTCTTACAACAGGCATTGTGGTCTCAGCTTTTGGACTCCCTATTGTATTTGCCAGAGCAAGTCTGATCGAGTGGGGAGCTTGTGCACTTGTTCTCACGGGAAACACGGTCATCTTTGCAACTATCCTGGGCTTTTTCTTGGTCTTTGGAAGCAATGACGACTTCAGCTGGCAGCAGTGGTGA
>LEPROTL1_XM_006180441.2_Camelus_ferus
------------------TTGATTAGTTTGTCCTTTGGAGGAGCAATTGGGCTGATGTTTTTGATGCTTGGATGTGCCCTTCCAATATACAACCAATACTGGCCCCTCTTTGTTCTGTTTTTTTATATCCTTTCACCTATTCCATACTGCATAGCAAGAAGATTAGTGGATGATACAGATGCCATGAGTAACGCCTGTAAGGAACTTGCCATATTTCTTACAACAGGCATTGTGGTCTCAGCTTTTGGACTCCCTATTGTATTTGCCAGAGCACATCTGATCGAGTGGGGAGCTTGTGCACTCGTTCTCACGGGAAACACGGTCATCTTTGCAACTATCCTGGGCTTTTTCTTGGTCTTTGGAAGCAATGACGACTTCAGCTGGCAGCAGTGGTGA
>LEPROTL1_XM_006127982.2_Pelodiscus_sinensis
GGCGGCGCCATCAAAGCTTTGATTAGCCTGTCCTTTGGAGGAGCAATTGGACTAATGTTCCTGATGCTTGGATGTGCTCTCCCACAGTACAATCAATACTGGCCCCTGTTTGTTCTGTTTTTTTACATCCTTTCTCCTATCCCCTACTGCATAGCAAGAAGATTAGTAGATGAAACAGATGCTGCAAGTAATGCCTGCAAGGAGCTAGCAATATTTCTTACAACAGGCATTGTTGTCTCCGCATTTGGGCTACCTATTGTATTTGCCAGAGCACAACTGATTTTGTGGGGAGCATGTGCGCTCGTCCTCACAGGGAATACTGTCATCTTTGCTACTATCCTAGGATTTTTCTTAGTCTTCGGCAGCAATGACGACTTCAGCTGGCAGCAGTGGTGA
>LEPROTL1_XM_006086176.2_Myotis_lucifugus
TTTATTTACTTTGCAGCTTTGATTAGTTTGTCCTTTGGAGGAGCAGTTGGGCTGATGTTTTTGATGCTTGGATGTGCCCTTCCAATATACAACCAATACTGGCCCCTCTTTGTTCTGTTTTTTTACATCCTTTCACCTATTCCATACTGCATAGCAAGAAGACTAGTGGATGATACAGATGCTATGAGTAACGCTTGTAAGGAACTTGCCATATTTCTTACAACAGGCATTGTTGTCTCAGCTTTCGGACTCCCTATTGTGTTTGCCAGAGCACACCTGATTGCGTGGGGAGCTTGTGCACTTGTTCTCACAGGAAACACAGTCATCTTTGCAACTATACTGGGCTTTTTCTTGGTCTTTGGAAGCAATGACGACTTCAGCTGGCAGCAGTGGTGA
>LEPROTL1_XM_006060711.1_Bubalus_bubalis
ATGGCCGGCATCAAAGCTTTGATTAGCTTGTCCTTTGGAGGAGCAATTGGACTGATGTTTTTAATGCTTGGATGTGCCCTCCCAATATACAACCAATACTGGCCCCTCTTTGTTCTGTTCTTCTATGTCCTTTCGCCTATTCCATACTGCATAGCGAGAAGACTAGTAGACGATACGGATGCTATGAGTAACGCCTGTAAGGAACTCGCCATATTTCTTACAACAGGCATTGTGGTCTCAGCTTTTGGCCTCCCTATCGTATTTGCCAGAGCAAATTTGATCGAGTGGGGAGCTTGTGCACTCGTCCTCACAGGAAACACTGTCATCTTTGCAACTATCCTGGGCTTTTTCTTGGTCTTTGGAAGCAATGATGACTTCAGCTGGCAGCAGTGGTGA
>LEPROTL1_XM_006027766.2_Alligator_sinensis
ATGGCGGGCATCAAAGCTTTGATTAGTCTGTCCTTTGGAGGAGCAATTGGACTAATGTTTCTGATGCTTGGATGTGCCCTTCCTCAGTATAGCAAATATTGGCCACTGTTTGTTCTGTTTTTTTACATCCTTTCTCCTATTCCATACTGCATAGCAAGAAGAGTAGTAGATGACACAGATGCTGCAAGTAATGCCTGCAAGGAGCTAGCAATATTTCTTACAACAGGCATTGTTGTCTCAGCATTTGGGCTCCCTATAGTATTTGCCAGAGCAGAATTGATTTTATGGGGTGCATGTGCACTTGTCCTCACAGGGAATACAGTCATTTTTGCCACTATCCTAGGATTTTTCTTGGTCTTTGGCAGCAATGACGACTTCAGCTGGCAACAGTGGTGA
>LEPROTL1_XM_006009944.2_Latimeria_chalumnae
ATGGCTGGAATTAAAGCTCTGATTAGCCTGTCATTTGGAGGTGCAATTGGACTCATGTTTCTGATGCTCGGATGTGCCCTTCCAGTGTACAACAAATACTGGCCATTGTTTGTTCTGTTTTTTTACATCCTTTCTCCAATTCCATACTGCATAGCTCGAAGAGTAGTGGATGACACAGATTCTGCAAGCAATGCCTGCAAAGAGCTTGCCGTGTTTCTCACAACTGGTATTGTCGTCTCAGCTTTTGGACTGCCTGTAGTATTTGCAAGAGCAGGAGTGATTGCGTGGGGAGCATGTGGACTTGTACTAACAGGAAATGCAGTCATCTTTGCCACCATACTGGGATTTTTCTTGGTCTTTGGTAATAATGACGATTTCAGCTGGCAGCAATGGTGA
>LEPROTL1_XM_005971476.1_Pantholops_hodgsonii
---------------GCTTTGATTAGCTTGTCCTTTGGAGGAGCAATTGGGCTGATGTTTTTAATGCTTGGATGTGCCCTTCCAATATACAACCAATACTGGCCCCTCTTTGTTCTGTTCTTCTATATCCTTTCACCTATTCCATACTGCATAGCAAGAAGACTAGTCGACGATACGGATGCTATGAGTAACGCCTGTAAGGAACTCGCCATATTTCTTACAACAGGCATTGTGGTCTCAGCTTTTGGCCTCCCTATCGTATTTGCCAGAGCAAATTTGATCCAGTGGGGAGCTTGTGCACTCGTCCTCACAGGAAACACTGTCATCTTTGCAACTATCCTGGGCTTTTTCTTGGTCTTTGGAAGCAATGATAACTTCAGCTGGCAGCAGTGGTGA
>LEPROTL1_XM_005815959.1_Xiphophorus_maculatus
ATGGCCGGGATCAAAGCTCTCATCAGCCTCTCCTTCGGAGGGGCCATCGGCCTCATGTTCCTCATGCTTGGATGTGCCCTACCAGTATATGACAAATACTGGCCTTTGTTCCTCCTCTTCTTCTACATCCTCTCGCCCATCCCTTACTGCATCTCGCGGCGGGTGGTTGATGACACAGACTCCGCTAGCAACGCCTGCAAAGAGCTGGCCATCTTCCTCACGACGGGCATCGTCATCTCAGCCTTTGGCCTGCCCATCGTCTTTGCTAGAGCTGAAGTGATCGCCTGGGGGGCGTGCGCGCTCGTGTTAACAGGTAATGTAGTCATCTTCGGGACCATCCTGGGCTTCTTCCTGGTCTTCGGCTCCAACGACGACTTCAGTTGGCAGCAGTGGTAA
>LEPROTL1_XM_005517540.2_Pseudopodoces_humilis
GGCGGCGCCATCAAAGCGCTGATCAGCCTGTCCTTTGGGGGAGCGGTCGGACTGATGTTCTTGATGCTCGGATGTGCCCTGCCCCAGTACAACCAGTACTGGCCACTGTTTGTTCTGTTTTTTTACATCCTTTCTCCTATCCCATACTGCATAGCAAGAAGATTGGTAGATGACACGGATGCTACAAGTAACGCCTGCAAGGAGCTGGCAATATTCCTTACAACAGGCATTGTGGTCTCAGCATTTGGGCTGCCTATAGTGTTTGCAAGAGCAGAACTGATTTACTGGGGCGCATGTGCACTCGTCCTTACCGGCAATACAGTCATCTTTGCCACAATCCTAGGATTTTTCTTGGTCTTTGGCAGCAATGATGACTTCAGCTGGCAGCAATGGTGA
>LEPROTL1_XM_013369910.1_Columba_livia
---------------------ATCAGCCTGTCCTTTGGGGGAGCAGTCGGTCTGATGTTCCTGATGCTCGGATGTGCCCTTCCGCAGTACAACCAGTACTGGCCACTGTTTGTTCTGTTTTTTTACATCCTTTCTCCTATCCCATACTGCATAGCAAGAAGATTAGTAGATGACACAGATGCTACAAGTAATGCCTGCAAGGAGCTAGCAATATTTCTTACAACAGGCATTGTTGTCTCAGCATTTGGGCTACCAATAGTGTTTGCGAGAGCAGAACTGATTTACTGGGGCGCATGTGCACTTGTTCTTACGGGGAATACAGTCATCTTTGCCACGATCCTAGGATTTTTCTTGGTCTTTGGCAGCAATGATGACTTCAGCTGGCAGCAGTGGTGA
>LEPROTL1_XM_005484636.2_Zonotrichia_albicollis
GGCGGCGCCATCAAAGCGCTGATCAGCCTGTCCTTTGGGGGAGCGGTCGGACTGATGTTCTTGATGCTTGGATGCGCCCTGCCCCAATACAACCAGTACTGGCCACTGTTTGTTCTGTTTTTTTACATCCTTTCTCCTATCCCGTACTGCATAGCAAGAAGATTGGTAGATGACACAGATGCTACAAGTAATGCCTGCAAGGAGCTGGCCATATTCCTTACAACAGGCATTGTGGTCTCAGCATTTGGGCTGCCCATAGTGTTTGCAAGAGCAGAACTGATTTACTGGGGCGCGTGTGCCCTCGTTCTCACGGGGAATACAGTCATCTTTGCCACCATCCTAGGATTCTTCTTGGTCTTTGGCAGCAATGACGACTTCAGCTGGCAGCAGTGGTGA
>LEPROTL1_XM_005436683.2_Falco_cherrug
CTGTCGATTGTTGTAGCCTTGATTAGCCTGTCCTTTGGGGGAGCAGTCGGACTAATGTTCTTGATGCTTGGATGTGCCCTTCCGCAATACAACCAGTACTGGCCACTGTTTGTATTGTTTTTTTACATCCTTTCTCCTATCCCGTACTGCATAGCAAGAAGATTAGTAGATGACACAGATGCTACAAGTAATGCCTGCAAGGAGCTAGCAATATTTCTTACAACAGGCATTGTTGTCTCAGCATTTGGGCTACCGATAGTGTTTGCGAGAGCAGAACTGATTTACTGGGGCGCGTGTGCACTTGTTCTTACGGGGAATACAGTCATCTTTGCCACGATCCTAGGATTTTTCTTGGTCTTTGGCAGCAATGACGACTTCAGCTGGCAGCAGTGGTGA
>LEPROTL1_XM_014311952.1_Geospiza_fortis
---------------------ATCAGCCTGTCCTTTGGGGGAGCGGTCGGACTGATGTTCTTGATGCTCGGATGCGCCCTGCCCCAATACAACCAGTACTGGCCACTGTTTGTTCTGTTTTTTTACATCCTTTCTCCTATCCCGTACTGCATAGCAAGAAGATTGGTAGATGACACAGATGCTACAAGTAATGCCTGCAAGGAGCTGGCCATATTCCTTACAACAGGCATTGTGGTCTCAGCATTTGGGCTGCCCATAGTGTTTGCAAGAGCAGAACTGATTTACTGGGGCGCGTGTGCACTTGTTCTCACTGGGAATACAGTCATCTTTGCCACCATCCTAGGATTTTTCTTGGTCTTTGGCAGCAATGACGACTTCAGCTGGCAGCAGTGGTGA
>LEPROTL1_XM_013521532.1_Chinchilla_lanigera
ATGGCCGGCATCAAAGCTTTGATTAGCTTGTCCTTTGGAGGAGCAATTGGGCTGATGTTTTTGATGCTTGGATGTGCCCTTCCAATATACAACCAATACTGGCCCCTCTTTGTCCTGTTTTTTTACGTCCTTTCACCTATTCCATACTGCATAGCAAGAAGATTAGTGGATGACACAGATGCTATGAGTAATGCTTGTAAGGAACTTGCAATATTTCTCACAACCGGCATCGTTGTCTCTGCTTTTGGACTCCCCATTGTATTTGCCAGAGCACATCTGATTGAGTGGGGAGCTTGTGCACTTGTTCTCACAGGAAACACGGTCATCTTCGCAACGATACTAGGCTTTTTCTTGGTCTTCGGAAGCAATGATGATTTCAGCTGGCAGCAGTGGTAA
>LEPROTL1_XM_005362519.2_Microtus_ochrogaster
ATGGCGGGCATCAAAGCTCTCATTAGCTTGTCATTTGGAGGAGCAATTGGCCTGATGTTTTTGATGCTGGGATGTGCCCTTCCAATATACAACCAATACTGGCCCCTCTTTGTCCTGTTTTTTTACATCCTCTCGCCCATCCCATACTGCATAGCAAGAAGATTAGTGGACGACACGGATGCCATGAGTAACGCTTGCAAGGAGCTCGCCATCTTCCTCACAACAGGCATCGTGGTCTCCGCCTTCGGACTCCCGGTCGTCTTTGCCAGAGCACACCTGATTGAGTGGGGAGCTTGCGCCCTCGTTCTCACGGGGAACACCGTCATCTTCGCGACTATCCTGGGCTTCTTCCTGGTCTTTGGGAGCAACGATGACTTCAGCTGGCAGCAGTGGTGA
>LEPROTL1_XM_005330774.2_Ictidomys_tridecemlineatus
ATGGCGGGCATCAAAGCTTTGATTAGTTTGTCGTTTGGAGGAGCAATTGGGCTGATGTTTTTGATGCTTGGATGTGCCCTTCCAATATACAACCAATACTGGCCCCTCTTTGTTCTGTTTTTTTACATCCTTTCACCTATTCCATACTGCATAGCAAGAAGATTGGTGGATGATACAGATGCTATGAGTAATGCTTGTAAGGAACTTGCCATATTTCTTACAACAGGCATTGTTGTCTCAGCTTTTGGACTCCCTATTGTATTTGCTCGAGCACATTTGATTGAGTGGGGAGCTTGTGCACTTGTTCTCACAGGAAACACAGTCATCTTTGCAACTATACTAGGCTTCTTCTTGGTCTTTGGAAGCAATGATGACTTCAGCTGGCAGCAGTGGTGA
>LEPROTL1_XM_005308577.2_Chrysemys_picta_bellii
GGCGGCGCTATCAAAGCTTTGATTAGTCTGTCCTTTGGGGGAGCAATTGGACTAATGTTCCTAATGCTTGGATGTGCCCTTCCACAGTACAATCAATACTGGCCACTGTTTGTTCTGTTTTTTTACATCCTTTCTCCTATTCCATACTGCATAGCAAGAAGATTAGTAGATGAAACAGATGCTACAAGTAATGCTTGCAAGGAACTAGCAATATTTCTTACAACAGGCATTGTTGTCTCAGCATTTGGACTACCTATAGTATTTGCCAGAGCACAACTGATTTTGTGGGGAGCATGTGCACTCGTCCTCACAGGGAATACTGTCATCTTTGCTACTATCCTAGGATTTTTCTTGGTCTTCGGCAGCAATGACGACTTCAGCTGGCAGCAGTGGTGA
>LEPROTL1_XM_005232556.2_Falco_peregrinus
CTGTCGATTGTTGTAGCCTTGATTAGCCTGTCCTTTGGGGGAGCAGTCGGACTAATGTTCTTGATGCTTGGATGTGCCCTTCCGCAATACAACCAGTACTGGCCACTGTTTGTATTGTTTTTTTACATCCTTTCTCCTATCCCGTACTGCATAGCAAGAAGATTAGTAGATGACACAGATGCTACAAGTAATGCCTGCAAGGAGCTAGCAATATTTCTTACAACAGGCATTGTTGTCTCAGCATTTGGGCTACCGATAGTGTTTGCGAGAGCAGAACTGATTTACTGGGGCGCGTGTGCACTTGTTCTTACGGGGAATACAGTCATCTTTGCCACGATCCTAGGATTTTTCTTGGTCTTTGGCAGCAATGACGACTTCAGCTGGCAGCAGTGGTGA
>LEPROTL1_XM_005066616.2_Mesocricetus_auratus
ATGGCGGGCATCAAAGCTCTAATTAGCTTGTCATTTGGAGGAGCAATTGGCCTGATGTTTTTGATGCTTGGATGCGCCCTTCCAATATACAACCAATACTGGCCCTTGTTTGTTCTGTTTTTTTATGTCCTTTCGCCCATCCCATACTGCATAGCAAGAAGACTAGTGGATGACACGGATGCCATGAGCAATGCTTGTAAGGAGCTCGCCATATTCCTCACGACCGGCATTGTTGTCTCAGCGTTTGGACTCCCTGTTGTGTTTGCCAGAGCACATCTGATTGAGTGGGGAGCGTGCGCACTGGTTCTCACAGGAAACACAGTCATCTTTGCAACTATCCTGGGCTTCTTCTTGGTCTTTGGGAGCAACGATGACTTCAGCTGGCAGCAGTGGTGA
>LEPROTL1_XM_005045000.1_Ficedula_albicollis
---------ATCAAA---------------------GGGGGAGCGGTCGGACTGATGTTCTTGATGCTCGGATGTGCCCTGCCCCAATACAACCAATACTGGCCACTGTTTGTTCTGTTTTTTTACATCCTTTCTCCTATCCCGTATTGCATAGCAAGAAGATTGGTAGATGACACGGATGCTACAAGTAATGCCTGCAAGGAGCTGGCAATATTCCTTACAACAGGCATTGTGGTCTCAGCATTTGGGCTGCCCATAGTGTTTGCAAGAGCAGAACTGATTTACTGGGGTGCATGTGCACTCGTTCTTACTGGGAATACAGTCATCTTTGCCACGATCCTAGGATTTTTCTTGGTCTTTGGCAGCAATGATGACTTCAGCTGGCAGCAGTGGTGA
>LEPROTL1_XM_005028896.2_Anas_platyrhynchos
---------TTCGCAGCGCTGATCAGCCTGTCCTTCGGCGGAGCGGTCGGCCTGATGTTCCTGATGCTGGGATGCGCCCTGCCCCAGTACAACCAGTACTGGCCCCTGTTTGTTCTGTTTTTTTACATCCTTTCTCCTATACCGTACTGCATAGCAAGAAGATTAGTAGATGACACAGATGCGACAAGTAATGCCTGCAAGGAGCTAGCCATATTTCTTACGACAGGCATTGTTGTCTCAGCGTTTGGGCTACCTATAGTGTTTGCCAGAGCAGAACTGATTTACTGGGGCGCATGTGCACTTGTTCTTACGGGGAATACAGTCATCTTTGCTACGATCCTAGGATTTTTCTTGGTCTTTGGCAGCAATGACGACTTCAGCTGGCAGCAGTGGTGA
>LEPROTL1_XM_004696192.1_Echinops_telfairi
---------------------ATTAGTTTGTCCTTTGGAGGTGCAATTGGGCTGATGTTTTTGATGCTTGGATGTGCCCTTCCGATATACAACCAATACTGGCCGCTCTTTGTTCTGTTTTTTTACATCCTTTCACCAATTCCATCCTGCATAGCAAGAAGATTAGTAGATGATACAGATGCAATGAGCAATGCTTGTAAGGAACTTGCCATATTTCTTACGACAGGCATTGTCGTCTCAGCTTTTGGACTCCCTGTTGTTTTTGCCAGAGCACACCTGATCGAGTGGGGAGCGTGTGCACTTGTTCTCACAGGAAACACAGTCATCTTCGCGACCATACTAGGCTTTTTCTTGGTCTTCGGAAGCAATGATGACTTCAGCTGGCAGCAGTGGTGA
>LEPROTL1_XM_004682206.2_Condylura_cristata
ATGGCTGGCATCAAAGCTTTGATTAGTTTGTCCTTTGGAGGAGCGATTGGGCTGATGTTTCTGATGCTTGGATGTGCCCTTCCAAAATACAACCAATACTGGCCCCTGTTTGTTCTCTTTTTTTACATCCTTTCACCTATTCCATACTGCATAGCAAGAAGATTAGTGGACGATACAGATGCTATGAGTAATGCATGTAAGGAACTGGCCATATTTCTTACAACGGGCATTGTTGTGTCAGCTTTTGGACTCCCGATTGTATTTGCCAGAGCACATCTGATTGAGTGGGGAGCTTGTGCACTTGTTCTCACAGGAAACACAGTCATCTTTGCGACTATACTAGGCTTTTTCTTGGTCTTTGGAAATAATGATGACTTCAGCTGGCAGCAGTGGTGA
>LEPROTL1_XM_004666933.1_Jaculus_jaculus
ATGGCTGGCATCAAAGCTTTGATCAGTTTGTCCTTTGGAGGAGCAGTCGGGCTGATGTTCCTAATGCTTGGATGTGCCCTTCCAATATACAACCAATATTGGCCGCTGTTTGTTCTGTTTTTTTACATCCTCTCACCAATTCCATACTGCATAGCAAGAAGACTAGTGGATGACACAGATGCCATGAGCAATGCCTGTAAGGAACTGGCCATATTTCTCACAACAGGCATTGTTGTCTCAGCTTTTGGACTTCCAATTGTATTTGCCAGAGCACATCTGATTGAGTGGGGAGCATGTGCACTCGTTCTCACGGGAAACACGGTCATCTTCGCAACGATACTAGGCTTTTTCTTGGTATTTGGAAGCAATGATGACTTCAGCTGGCAGCAGTGGTAA
>LEPROTL1_XM_004633288.1_Octodon_degus
ATGGCCGGCATCAAAGCTTTGATTAGTTTGTCCTTTGGAGGAGCAATTGGGCTGATGTTTTTGATGCTTGGATGTGCCCTTCCCATATACAACCAATACTGGCCCCTTTTTGTCCTGTTTTTTTATGTCCTTTCACCTATTCCATACTGCATAGCAAGAAGATTAGTGGATGATACAGATGCTATGAGTAATGCTTGTAAGGAGCTCGCCATATTTCTCACAACAGGCATTGTTGTCTCAGCTTTTGGGCTCCCCATTGTATTTGCCAGAGCACATCTGATTGAGTGGGGAGCTTGTGCACTTGTTCTCACAGGAAACACGGTCATCTTTGCAACAATACTAGGCTTTTTCTTGGTCTTTGGAAGCAATGATGATTTCAGCTGGCAGCAGTGGTAA
>LEPROTL1_XM_004606947.1_Sorex_araneus
TTTATTTACTTTGCAGCTTTGATTAGTTTGTCCTTTGGAGGAGCAATCGGGTTGATGTTTTTGATGCTTGGATGTGCCCTTCCAAAATACAACCAATACTGGCCCCTCTTTGTTCTGTTTTTTTACATCCTTTCACCTATTCCATACTGCATAGCGAGAAGATTAGTGGATGATACAGATGCTATGAGTAATGCTTGTAAGGAACTTGCCATATTTCTTACAACAGGCATTGTTGTCTCAGCTTTTGGACTCCCTATTGTGTTTGCCAGAGCACATCTGATTGAGTGGGGAGCTTGTGCACTTGTTCTCACGGGAAATACAGTCATCTTTGCAACTATACTAGGCTTTTTCCTGGTTTTTGGAAGCAATGATGACTTCAGCTGGCAGCAGTGGTAA
>LEPROTL1_XM_004592690.2_Ochotona_princeps
ATGGCCGGCATCAAAGCTTTGATCAGTTTGTCCTTTGGAGGAGCAATCGGGCTGATGTTTTTGATGCTTGGATGTGCCCTTCCAATATACAACCAATACTGGCCGCTGTTCGTTCTGTTTTTCTACGTCCTTTCACCTATTCCATACTGCATAGCAAGACGCCTAGTGGATGACACAGATGCCATGAGTAACGCTTGCAAGGAACTTGCCATATTTCTTACAACAGGCATTGTTGTCTCAGCTTTTGGACTTCCTATTGTATTTGCCAGAGCACGTCTAATTGAATGGGGAGCCTGCGCACTTGTTCTCACGGGAAACACAGTCATCTTTGCAACGATACTAGGCTTTTTCTTGGTCTTTGGAAGCAACGACGACTTCAGCTGGCAGCAGTGGTGA
>LEPROTL1_XM_004571128.2_Maylandia_zebra
ATGGCCGGGATTAAAGCTCTCATCAGCCTTTCCTTTGGAGGGGCCATCGGCCTCATGTTCCTCATGCTTGGATGTGCCCTCCCTGTGTATGACAAATACTGGCCTTTGTTCCTGCTCTTTTTCTACATCCTCTCTCCCATCCCTTACTGCATCTCGCGGAGAGTGGTCGATGACACAGACTCGGCCAGTAACGCCTGCAAAGAGCTGGCCATCTTCCTCACGACGGGCATCGTCATCTCAGCTTTCGGCCTGCCAATCGTCTTTGCAAGAGCTGAAGTAATTGCCTGGGGAGCATGTGCGCTTGTGCTAACAGGTAACGTAGTCATCTTTGGGACGATCCTGGGCTTCTTCCTGGTCTTTGGATCCAACGATGACTTCAGTTGGCAGCAGTGGTAA
>LEPROTL1_XM_004475184.1_Dasypus_novemcinctus
TTTATTCGCTTTGCAGCTTTGATTAGTTTGTCCTTTGGAGGAGCAATTGGCCTGATGTTTTTGATGCTTGGATGTGCCCTTCCAATATACAACCAATACTGGCCCCTCTTTGTGCTATTTTTTTACGTCCTTTCACCTATTCCATACTGCATAGCGAGAAGATTAGTGGATGATACAGATGCTATGAGCAATGCTTGTAAGGAACTTGCCATATTTCTTACAACAGGCATTGTTGTCTCGGCTTTTGGACTCCCTATTGTATTTGCCAGAGCACATCTGATTGAGTGGGGAGCTTGTGCACTTGTTCTCACAGGAAACACAGTCATCTTTGCAACTATACTAGGCTTTTTCTTGGTCTTTGGAAGCAATGATGACTTCAGCTGGCAGCAGTGGTGA
>LEPROTL1_XM_004408291.2_Odobenus_rosmarus_divergens
ATGGCCGGCATCAAAGCTTTGATTAGTTTGTCCTTTGGAGGAGCAATTGGGCTGATGTTTTTGATGCTTGGATGTGCCCTTCCAATATACAACCAATACTGGCCTCTCTTTGTTCTGTTTTTTTACATCCTTTCACCTATTCCATACTGCATAGCGAGAAGATTAGTGGATGATACAGATGCTATGAGTAATGCTTGTAAGGAACTTGCCATATTTCTTACAACAGGCATTGTTGTCTCAGCTTTTGGGCTCCCTATTGTGTTTGCCAGAGCACATCTGATTGAGTGGGGAGCTTGTGCACTTGTTCTCACAGGAAACACAGTCATCTTTGCAACTATACTGGGCTTTTTCTTGGTCTTTGGAAGCAATGATGACTTCAGCTGGCAGCAGTGGTGA
>LEPROTL1_XM_004277149.1_Orcinus_orca
ATGGCCGGCATCAAAGCTTTGATTAGTTTGTCCTTTGGAGGAGCAATTGGGCTGATGTTTTTGATGCTTGGATGTGCCCTTCCAATATACAACCAATACTGGCCTCTCTTTGTTCTGTTTTTTTACATCCTTTCACCTATTCCATACTGCATAGCAAGAAGATTAGTGGATGATACGGATGCTATGAGTAACGCCTGTAAGGAACTGGCCATATTTCTTACAACAGGCATCGTGGTCTCAGCTTTTGGACTCCCTATTGTATTTGCCAGAGCACACCTGATCGAGTGGGGAGCTTGTGCACTTGTCCTCACCGGAAACACTGTCATCTTTGCAACTATCCTGGGCTTTTTCTTGGTCTTTGGCAGCAATGATGACTTCAGCTGGCAGCAGTGGTGA
>LEPROTL1_XM_004021753.3_Ovis_aries
ATGGCCGGCATCAAAGCTTTGATTAGCTTGTCCTTTGGAGGAGCAATTGGGCTGATGTTTTTAATGCTTGGATGTGCCCTTCCAATATACAACCAATACTGGCCCCTCTTCGTTCTGTTCTTCTATATCCTTTCACCTATTCCATACTGCATAGCAAGAAGACTAGTCGACGATACAGATGCTATGAGTAACGCCTGTAAGGAACTTGCCATATTTCTTACAACAGGCATTGTGGTCTCAGCTTTTGGCCTCCCTATCGTATTTGCCAGAGCAAATTTGATCCAGTGGGGAGCTTGTGCACTCGTCCTCACAGGAAACACCGTCATCTTTGCAACTATTCTGGGCTTTTTCTTGGTCTTTGGAAGCAATGATGACTTCAGCTGGCAGCAGTGGTGA
>LEPROTL1_XM_006930600.2_Felis_catus
TTTATTTACTTTGCAGCTTTGATTAGTTTATCCTTTGGAGGAGCAATTGGGCTGATGTTTTTGATGCTTGGATGTGCCCTTCCAATATACAACCAATACTGGCCTCTCTTTGTTCTGTTTTTTTACATCCTTTCACCTATTCCATACTGCATAGCAAGAAGATTAGTGGATGATACAGATGCTATGAGTAATGCTTGTAAGGAACTTGCCATATTTCTTACAACAGGCATTGTTGTCTCAGCTTTTGGGCTCCCTATTGTATTTGCCAGAGCACATCTGATTGAGTGGGGAGCTTGTGCACTTGTTCTCACAGGAAACACAGTCATATTTGCAACTATCCTGGGCTTTTTCTTGGTCTTTGGAAGCAATGATGACTTCAGCTGGCAGCAGTGGTGA
>LEPROTL1_XM_010331943.1_Saimiri_boliviensis_boliviensis
---------GAAACGGCTTTGATTAGTTTGTCCTTTGGAGGAGCAATTGGACTGATGTTTTTGATGCTTGGATGTGCTCTTCCAATATACAACAAATACTGGCCCCTCTTTGTTCTGTTTTTTTACGTCCTCTCACCTATTCCATACTGCATAGCAAGAAGATTAGTGGATGATACAGATGCTATGAGTAACGCTTGTAAGGAACTTGCCATCTTTCTTACAACAGGCATTGTTGTGTCAGCATTTGGACTCCCTATTGTATTTGCCAGAGCACATCTGATTGAGTGGGGAGCTTGTGCACTTGTTCTCACAGGAAACACAGTCATCTTTGCAACTATATTAGGCTTTTTCTTGGTCTTTGGAAGCAATGACGATTTCAGCTGGCAGCAGTGGTGA
>LEPROTL1_XM_014345917.1_Pan_paniscus
---------------------ATTAGTTTGTCCTTTGGAGGAGCAATCGGACTGATGTTTTTGATGCTTGGATGTGCCCTTCCAATATACAACAAATACTGGCCCCTCTTTGTTCTATTTTTTTACATCCTTTCACCTATTCCATACTGCATAGCAAGAAGATTAGTGGATGATACAGATGCTATGAGTAACGCTTGTAAGGAACTTGCCATCTTTCTTACAACGGGCATTGTCGTGTCAGCTTTTGGACTCCCTATTGTATTTGCCAGAGCACATCTGATTGAGTGGGGAGCTTGCGCACTTGTTCTCACAGGAAACACAGTCATCTTTGCAACTATACTAGGCTTTTTCTTGGTCTTTGGAAGCAATGACGACTTCAGCTGGCAGCAGTGGTGA
>LEPROTL1_XM_012810019.1_Otolemur_garnettii
TTTATTTGCTTTGCAGCTTTGATTAGTTTGTCCTTTGGAGGAGCAATCGGGCTGATGTTTTTGATGCTTGGATGTGCCCTGCCAATTTACAACCAATACTGGCCCCTCTTCGTTCTCTTTTTCTACATCCTCTCACCTATTCCATACTGCATAGCAAGAAGATTAGTGGATGATACAGATGCTATGAGTAACGCTTGTAAGGAACTTGCCATATTTCTTACAACAGGCATTGTCGTCTCAGCTTTTGGACTCCCTATTGTATTTGCCAGAGCACATCTGATTGAGTGGGGAGCTTGTGCGCTTGTTCTCACAGGAAACACAGTCATCTTTGCAACTATACTAGGCTTTTTCTTGGTCTTTGGAAGCAATGATGACTTCAGCTGGCAGCAGTGGTGA
>LEPROTL1_XM_012551919.1_Sarcophilus_harrisii
ATGGCCGGCATCAAAGCTCTGATCAGTTTGTCCTTTGGGGGAGCGATTGGGCTCATGTTTTTGATGCTTGGATGTGCCCTTCCACTATACAACCAATACTGGCCCCTGTTTGTTCTGTTTTTTTATGTCCTTTCTCCTATTCCATATTGCATTGCAAGAAGATTAGTGGATGACACAGATGCCATGAGCAATGCTTGTAAGGAACTCGCCATATTTCTCACAACTGGCATTGTTGTCTCTGCTTTTGGACTTCCTATAGTGTTTGCCAGGGCACAACTGATTCAGTGGGGGGCTTGTGCCCTGGTTCTCACGGGCAATACAGTCATCTTTGCAACGATCCTTGGGTTTTTCTTGGTCTTTGGCAGCAATGATGACTTCAGCTGGCAGCAGTGGTAA
>LEPROTL1_XM_013975457.1_Capra_hircus
ATGGCCGGCATCAAAGCTTTGATTAGCTTGTCCTTTGGAGGAGCAATTGGGCTGATGTTTTTAATGCTTGGATGTGCCCTTCCAATATACAACCAATACTGGCCCCTCTTCGTTCTGTTCTTCTATATCCTTTCACCTATTCCATACTGCATAGCAAGAAGACTAGTCGACGATACGGATGCTATGAGTAACGCCTGTAAGGAACTCGCCATATTTCTTACAACAGGCATTGTGGTCTCAGCTTTTGGCCTCCCTATCGTATTTGCCAGAGCAAATTTGATCCAGTGGGGAGCTTGTGCACTCGTCCTCACAGGAAACACCGTCATCTTTGCAACTATCCTGGGCTTTTTCTTGGTCTTTGGAAGCAATGATGACTTCAGCTGGCAGCAGTGGTGA
>LEPROTL1_XM_003462612.3_Cavia_porcellus
ATGGCCGGCATCAAAGCGCTGATTAGTTTGTCCTTTGGAGGAGCAATTGGGCTGATGTTTTTGATGCTCGGATGTGCGCTTCCAATATACAACCAGTACTGGCCCCTCTTTGTTCTGTTTTTTTACGTCCTTTCACCAATTCCATACTGCATAGCAAGAAGATTAGTGGATGATACAGATGCTATGAGTAACGCTTGTAAGGAACTTGCAATATTTCTCACAACAGGCATCGTTGTCTCAGCCTTCGGACTCCCCATTGTATTTGCCAGAGCACATCTGATTGAGTGGGGAGCTTGTGCACTTGTTCTCACAGGAAACACTGTCATCTTCGCAACAATACTAGGCTTTTTCTTGGTATTCGGAAGCAATGATGATTTCAGCTGGCAGCAGTGGTGA
>LEPROTL1_XM_003443367.3_Oreochromis_niloticus
ATGGCCGGGATTAAAGCTCTCATCAGCCTTTCCTTTGGAGGGGCCATCGGCCTCATGTTCCTCATGCTTGGATGTGCCCTCCCTGTGTATGACAAATACTGGCCTTTGTTCCTGCTCTTTTTCTACATCCTCTCTCCCATCCCTTACTGCATCTCGCGGAGAGTGGTTGATGACACAGACTCGGCCAGTAATGCCTGCAAAGAGCTGGCCATCTTCCTCACGACGGGCATCGTCATCTCAGCTTTCGGCCTGCCGATCGTCTTCGCAAGAGCTGAAGTAATTGCCTGGGGAGCATGTGCACTCGTGCTAACAGGTAACGTAGTCATCTTTGGGACGATCCTGGGCTTCTTCCTGGTCTTTGGATCCAACGATGACTTCAGTTGGCAGCAGTGGTAA
>LEPROTL1_XM_010592560.1_Loxodonta_africana
---------ATCAAAGCTCTGATTAGTTTGTCCTTTGGAGGAGCAGTCGGGCTGATGTTTTTGATGCTTGGATGTGCCCTTCCAATATACAACCAATACTGGCCCCTCTTCGTTCTGTTTTTTTACATCCTTTCACCTATCCCATACTGCATAGCAAGAAGATTAGTGGATGACACAGATGCTATGAGTAATGCCTGTAAGGAACTTGCCATATTTCTTACAACAGGCATTGTTGTCTCAGCTTTTGGACTTCCCATTGTTTTTGCCAGAGCACACCTGATTGCATGGGGAGCCTGCGCCCTGGTTCTCACAGGAAACACAGTCATCTTTGCGACTATCCTAGGCTTTTTCTTGGTCTTTGGAAGCAATGACGACTTCAGCTGGCAGCAGTGGTGA
>LEPROTL1_XM_003269535.3_Nomascus_leucogenys
ATGGCAGGCATCAAAGCTTTGATTAGTTTGTCCTTTGGAGGAGCAATCGGACTGATGTTTTTGATGCTTGGATGTGCCCTTCCAATATACAACAAATACTGGCCCCTCTTTGTTCTATTTTTTTACATCCTTTCACCTATTCCATACTGCATAGCAAGAAGATTAGTGGATGATACAGATGCTATGAGTAACGCTTGTAAGGAACTTGCCATCTTTCTTACAACAGGCATTGTCGTATCAGCTTTTGGACTCCCTATTGTATTTGCCAGAGCACATCTGATTGAGTGGGGAGCTTGTGCACTTGTTCTCACAGGAAACACAGTCATCTTTGCAACTATACTAGGCTTTTTCTTGGTCTTTGGAAGCAATGACGACTTCAGCTGGCAGCAGTGGTGA
>LEPROTL1_XM_003224642.2_Anolis_carolinensis
---------ATCAAAGCTTTGATCAGCCTGTCCTTTGGGGGAGCTGTTGGACTAATGTTCCTGATGCTTGGCTGTGCACTTCCTCAATACAACCAATATTGGCCATTGTTTGTCCTGTTCTTCTACATCCTCTCTCCAATTCCATACTGCATAGCAAGAAGAGTAGTTGAAGATACAGATGCTACAAGTAACGCCTGCAAGGAACTCGCCATATTTCTTACAACAGGCATTGTTGTTTCAGCATTTGGGCTTCCGATTGTATTTGCCAGAGCACAGCTGATTTATTGGGGAGCCTGTGCACTTGTCCTCACAGGAAATACAGTCATATTTGCTACCATCCTAGGGTTTTTCTTGGTTTTTGGCAGCAATGATGACTTCAGCTGGCAGCAGTGGTGA
>LEPROTL1_XM_003205596.2_Meleagris_gallopavo
CGCAGCGCAATCAAAGCTCTAATCAGCCTGTCCTTCGGGGGAGCGGTGGGACTGATGTTCCTGATGCTGGGCTGCGCCCTTCCTCAGTACAACCAATACTGGCCACTGTTTGTTCTGTTCTTTTACATCCTTTCTCCTATCCCATACTGCATAGCAAGAAGATTAGTAGATGACACAGATGCTACAAGTAACGCCTGCAAGGAGCTGGCTGTATTTCTTACAACAGGCATTGTTGTCTCGGCATTTGGACTGCCTATAGTGTTTGCCAGAGCAGAACTGATTTACTGGGGCGCATGTGCACTTGTTCTTACGGGGAATACAGTCATCTTCGCTACGATTCTAGGATTTTTCTTGGTCTTTGGCAGCAACGATGACTTCAGCTGGCAGCAGTGGTGA
>LEPROTL1_XM_002756916.3_Callithrix_jacchus
ATGGCAGGCATCAAAGCTTTGATTAGTTTGTCCTTTGGAGGAGCAATCGGGCTGATGTTTTTGATGCTTGGATGTGCCCTTCCAATATACAACAAATACTGGCCCCTCTTTGTTCTGTTTTTTTACATCCTCTCACCTATTCCATACTGCATAGCAAGAAGATTAGTGGATGATACAGATGCTATGAGTAATGCTTGTAAGGAACTTGCCATCTTTCTTACAACAGGCATTGTTGTGTCAGCATTTGGACTCCCTATTGTATTTGCCAGAGCACATCTGATTGAGTGGGGAGCTTGTGCACTTGTTCTCACAGGAAACACAGTCATCTTTGCAACTATACTAGGCTTTTTCTTGGTCTTTGGAAGCAATGACGATTTCAGCTGGCAGCAGTGGTGA
>LEPROTL1_XM_002709552.2_Oryctolagus_cuniculus
ATGGCCGGCATCAAAGCTTTGATCAGTTTGTCCTTTGGAGGAGCTATCGGGTTGATGTTTTTGATGCTTGGATGTGCCCTTCCAATATACAACCAATACTGGCCCCTCTTTGTTCTGTTTTTCTACGTCCTTTCACCTATTCCATACTGCATAGCAAGACGACTAGTGGATGATACAGATGCTATGAGCAACGCTTGCAAGGAACTTGCCATATTTCTTACAACAGGCATCGTTGTCTCAGCTTTTGGACTTCCCATTGTATTTGCCAGAGCACATCTGATTGAGTGGGGAGCCTGTGCACTTGTTCTCACAGGAAACACAGTCATCTTTGCCACAATACTAGGCTTTTTCTTGGTCTTTGGAAGCAATGACGACTTCAGCTGGCAGCAGTGGTGA
>LEPROTL1_XM_002198043.3_Taeniopygia_guttata
GGCGGCGCCATCAAAGCGCTGATCAGCCTGTCCTTTGGGGGAGCGGTCGGACTGATGTTCTTGATGCTCGGATGCGCCCTGCCCCAATACAACCAGTACTGGCCACTGTTTGTTCTGTTTTTTTACATCCTCTCTCCTATCCCGTACTGCATAGCAAGAAGATTGGTAGATGACACAGATGCTACAAGTAATGCCTGCAAGGAGCTGGCCATATTCCTTACAACAGGCATTGTGGTCTCAGCATTTGGGCTGCCCATAGTGTTTGCAAGAGCAGAACTGATTTACTGGGGTGCATGTGCACTCGTTCTCACCGGGAATACAGTCATCTTTGCCACCATCCTAGGATTTTTCTTGGTCTTTGGCAGCAATGACGACTTCAGCTGGCAGCAGTGGTGA
>LEPROTL1_NM_001131607.1_Pongo_abelii
ATGGCAGGCATCAAAGCTTTGATTAGTTTGTCCTTTGGAGGAGCAATCGGACTGATGTTTTTGATGCTTGGATGTGCCCTTCCAATATACAACAAATACTGGCCCCTCTTTGTTCTATTTTTTTACATCCTTTCACCTATTCCATACTGCATAGCAAGAAGATTAGTGGATGATACAGACGCTATGAGTAACGCTTGTAAGGAACTTGCCATCTTTCTAACAACGGGCATTGTCGTGTCAGCTTTTGGACTCCCTATTGTATTTGCCAGAGCACATCTGATTGAGTGGGGAGCTTGTGCACTTGTTCTCACAGGAAACACAGTCATCTTTGCAACTATACTAGGCTTTTTCTTGGTCTTTGGAAGCAACGACGACTTCAGCTGGCAGCAGTGGTGA
>LEPROTL1_XM_014736686.1_Equus_caballus
AAAGTTTACTTTGCAGCTCTGATTAGTTTGTCCTTTGGAGGAGCCATTGGGCTGATGTTTTTGATGCTTGGCTGTGCCCTTCCAATATACAACCAATACTGGCCCCTCTTTGTTCTGTTTTTTTACATCCTTTCACCTATTCCATACTGCATAGCAAGAAGGCTGGTGGATGACACCGACGCTATGAGCAATGCTTGTAAGGAACTTGCCATATTTCTTACCACAGGCATTGTTGTCTCCGCTTTTGGACTCCCTATTGTATTTGCCAGAGCACATCTGATTGAGTGGGGAGCTTGTGCACTTGTTCTCACAGGAAACACAGTCATCTTTGCAACTATACTGGGCTTTTTCTTGGTCTTTGGAAGCAATGACGACTTCAGCTGGCAGCAGTGGTGA
>LEPROTL1_XM_007495594.1_Monodelphis_domestica
ATGGCCGGCATCAAAGCTCTGATCAGTTTGTCTTTTGGAGGAGCAATTGGGCTCATGTTTTTGATGCTGGGATGTGCCCTTCCATTATACAACCAATACTGGCCCCTGTTTGTTCTGTTTTTTTATATCCTTTCTCCCATTCCATACTGCATTGCGAGAAGATTAGTGGATGACACAGATGCTATGAGCAATGCTTGTAAGGAACTTGCCATATTTCTCACAACTGGCATCGTTGTCTCTGCTTTTGGACTGCCTATAGTATTTGCCAGGGCACATCTGATTGAGTGGGGAGCTTGTGCCCTGGTTCTCACAGGCAACACCGTCATCTTCGCAACAATCCTAGGGTTTTTCTTGGTCTTTGGCAGCAATGATGACTTTAGCTGGCAGCAGTGGTAA
>LEPROTL1_XM_005149023.2_Melopsittacus_undulatus
GCGGAGCGCACTTCGCCCTTGATTAGCCTGTCCTTCGGGGGAGCGGTCGGACTGATGTTCCTGATGCTCGGATGTGCCCTTCCTCAGTACAATCAGTACTGGCCACTGTTTGTTCTGTTTTTTTACATCCTGTCTCCTATCCCATACTGCATAGCAAGAAGATTAGTAGATGACACAGATGCTACAAGTAATGCCTGCAAGGAGCTAGCAATATTTCTTACAACAGGCATTGTTGTCTCAGCATTTGGGCTACCAATAGTGTTTGCCAGAGCAGAACTGATCTACTGGGGTGCGTGTGCACTTGTTCTTACGGGGAATACAGTCATCTTTGCCACCATCCTAGGATTTTTCTTGGTCTTTGGCAGCAATGACGACTTCAGCTGGCAGCAGTGGTGA
>LEPROTL1_XM_004867654.2_Heterocephalus_glaber
ATGGCCGGCATCAAAGCTTTGATTAGTTTATCCTTTGGAGGAGCGATTGGGCTGATGTTTTTGATGCTTGGATGTGCCCTTCCAATATATAACCAATACTGGCCTCTTTTTGTTCTGTTTTTTTACGTCCTTTCACCTATTCCATACTGCATAGCAAGAAGATTAGTGGACGATACAGATGCTATGAGTAATGCTTGTAAGGAACTTGCCATATTTCTCACAACAGGCATTGTTGTCTCAGCTTTTGGACTCCCCATCATATTTGCCAGAGCACATCTGATTGAGTGGGGAGCTTGTGCACTTGTTCTCACAGGAAACACGGTCATCTTCGCAACAATACTAGGCTTTTTTTTGGTCTTTGGAAGCAGTGATGATTTCAGCTGGCAGCAATGGTGA
>LEPROTL1_XM_004428815.2_Ceratotherium_simum_simum
ATGGCCGGCATCAAAGCTCTGATTAGTTTGTCCTTTGGAGGAGCAATTGGGCTGATGTTTTTGATGCTTGGATGTGCCCTTCCAATATACAACCAATACTGGCCCCTCTTTGTTCTGTTTTTTTACATCCTTTCACCTATCCCATACTGCATAGCGAGAAGACTAGTGGATGATACCGATGCTATGAGTAATGCTTGTAAGGAACTTGCCATATTTCTTACAACAGGCATTGTTGTCTCAGCTTTTGGACTCCCTATTGTATTTGCCAGAGCACATCTAATTGAGTGGGGAGCTTGTGCACTTGTTCTCACAGGAAACACAGTCATCTTTGCAACTATACTGGGCTTTTTCTTGGTCTTTGGAAGCAATGACGACTTCAGCTGGCAGCAGTGGTGA
>LEPROTL1_XM_004383379.1_Trichechus_manatus_latirostris
ATGGCCGGCATCAAAGCTTTGATTAGTTTGTCCTTTGGAGGAGCAATCGGGCTGATGTTTTTGATGCTTGGATGTGCCCTTCCAATATACAACCAATACTGGCCCCTCTTTGTTCTGTTTTTTTACATCCTTTCACCTATTCCATACTGCATAGCAAGAAGATTAGTGGATGATACAGATGCTATGAGTAACGCTTGTAAGGAACTTGCCATATTTCTTACAACAGGCATTGTTGTCTCAGCCTTTGGACTACCTATTGTTTTTGCCAGAGCACACCTGATTGAGTGGGGAGCCTGCGCACTTGTCCTCACGGGAAACACAGTCATCTTCGCGACGATCCTAGGCTTTTTCTTGGTCTTTGGAAGCAGTGACGACTTCAGCTGGCAGCAGTGGTGA
>LEPROTL1_XM_011226984.1_Ailuropoda_melanoleuca
TCTGTTTACTTTGCAGCTTTGATTAGTTTGTCCTTTGGAGGAGCAATTGGGCTGATGTTTTTGATGCTTGGATGTGCCCTTCCAATATACAACCAATACTGGCCTCTCTTTGTTCTGTTTTTTTACATCCTTTCACCTATTCCATACTGCATAGCGAGAAGATTAGTGGATGATACAGATGCTATGAGTAACGCTTGTAAGGAACTTGCCATATTTCTTACAACAGGCATTGTTGTCTCAGCTTTTGGGCTCCCTATCGTATTTGCCAGAGCACATCTGATTGAGTGGGGAGCTTGTGCACTTGTTCTCACAGGAAACACAGTCATCTTTGCAACTATACTGGGCTTTTTCTTGGTCTTTGGAAGTAATGATGACTTCAGCTGGCAGCAGTGGTGA
